# Supplementary material for: COVID-19 severity: does the genetic landscape of rare variants matter?
Source: Front Genet. 2023 Jun 29;14:1152768. doi: 10.3389/fgene.2023.1152768 (PMC10339319; doi:10.3389/fgene.2023.1152768)
Supplement: Supplementary file 5 [file Table1.XLSX]

## Sheet: S.Table_1
Supplementary Table 1. Classification of COVID-19 by severity
Clinical course	Criteria
Mild	Body temperature < 38 °C, cough, weakness, sore throat, absence of criteria for moderate and severe course of disease
Moderate	Body T > 38 °C, respiratory rate (RR) > 22/min, shortness of breath during physical exertion, changes in CT (radiography) typical for viral lesions, SpO2 < 95%, serum CRP > 10 mg/L
Severe	RR > 30/min, SpO2 ≤93%, PaO2/FiO2 ≤ 300 mmHg, decrease in the level of consciousness, agitation, unstable hemodynamics (systolic blood pressure less than 90 mmHg or diastolic blood pressure less than 60 mmHg, urine output of less than 20 mL/hour), changes in CT typical for viral lesions, arterial blood lactate > 2 mmol/L, qSOFA > 2 points
Extremely severe	Persistent febrile fever, acute respiratory distress syndrome (ARDS), acute respiratory failure with the need for respiratory support (invasive lung ventilation), septic shock, multiple organ failure, changes in CT typical for a critical degree of viral lesions or a picture of ARDS
Scale of involvement of lung parenchyma	The degree of lung damage in CT
CT-0	Involvement of lung parenchyma from 0 to < 5% — no signs of inflammation, lungs are "clean"
CT-1	Involvement of lung parenchyma > 5% – < 25% — mild pneumonia
CT-2	Involvement of lung parenchyma > 25% – < 50% — moderate pneumonia
CT-3	Involvement of lung parenchyma > 50% – < 75% — moderate severe pneumonia
CT-4	Involvement of lung parenchyma > 75% – severe pneumonia

## Sheet: S.Table_2
Supplementary Table 2. Gene annotations
GENE	HI_<0.001/no_AF(#)	Missense<0.001/no_AF(#)	Synonymous<0.001/no_AF(#)	eGene_tissue(#)	pLI>0.9	Mis_Z>3.09	PID	Essential	Cytokine	GENCODE COVID-19	Disease_genes(DG)	Immune	Respiratory	Nervous	Cardiavascular	Hemic/Lymphatic	Gastroenterological	Urogenital	Endocrine/Metabolic	Neoplastic
A1BG	2	1	0	33	N	N	N	N	N	na	Y	N	N	N	N	N	Y	N	N	N
A1CF	0	4	2	2	N	N	N	N	N	na	Y	N	N	N	Y	N	N	N	N	N
A2M	0	2	0	22	N	N	N	N	N	na	Y	N	Y	Y	Y	N	Y	Y	Y	Y
A2ML1	1	3	1	17	N	N	N	N	N	na	Y	N	N	Y	Y	N	N	Y	Y	Y
A3GALT2	2	3	0	25	N	N	N	N	N	na	N	N	N	N	N	N	N	N	N	N
A4GALT	1	1	1	34	N	N	N	N	N	na	Y	Y	N	N	N	Y	N	N	N	Y
A4GNT	0	0	1	39	N	N	N	N	N	na	N	N	N	N	N	N	N	N	N	N
AAAS	0	1	0	31	N	N	N	N	N	na	Y	N	N	Y	Y	N	Y	Y	Y	Y
AACS	0	0	0	31	N	N	N	N	N	na	N	N	N	N	N	N	N	N	N	N
AADAC	0	1	0	19	N	N	N	N	N	na	Y	N	N	N	N	N	Y	N	N	N
AADACL3	0	2	0	1	N	N	N	N	N	na	N	N	N	N	N	N	N	N	N	N
AADACL4	0	1	1	4	N	N	N	N	N	na	N	N	N	N	N	N	N	N	N	N
AADAT	0	0	0	38	N	N	N	N	N	na	Y	N	N	N	N	N	Y	N	N	Y
AAED1	0	2	0	8	N	N	N	N	N	na	N	N	N	N	N	N	N	N	N	N
AAGAB	0	2	0	18	N	N	N	N	N	na	Y	N	N	N	N	N	N	N	N	Y
AAK1	0	0	0	16	Y	N	N	N	N	na	N	N	N	N	N	N	N	N	N	N
AAMDC	0	0	0	29	N	N	N	N	N	na	N	N	N	N	N	N	N	N	N	N
AAMP	0	0	1	14	N	N	N	N	N	na	N	N	N	N	N	N	N	N	N	N
AANAT	0	1	1	33	N	N	N	N	N	na	Y	N	N	Y	N	N	N	N	N	N
AAR2	0	2	0	7	N	N	N	N	N	updated	N	N	N	N	N	N	N	N	N	N
AARD	1	1	0	14	N	N	N	N	N	na	N	N	N	N	N	N	N	N	N	N
AARS	0	0	2	21	N	N	N	Y	N	na	N	N	N	N	N	N	N	N	N	N
AARS2	1	2	0	20	N	N	N	N	N	na	Y	N	Y	Y	Y	N	N	Y	Y	N
AARSD1	0	2	1	25	N	N	N	N	N	na	N	N	N	N	N	N	N	N	N	N
AASDH	1	2	1	33	N	N	N	N	N	na	N	N	N	N	N	N	N	N	N	N
AASDHPPT	0	0	0	14	N	N	N	N	N	na	N	N	N	N	N	N	N	N	N	N
AASS	0	3	2	5	N	N	N	N	N	updated	Y	N	N	Y	N	Y	Y	N	Y	N
AATK	2	4	6	19	N	N	N	N	N	na	N	N	N	N	N	N	N	N	N	N
ABAT	0	1	0	26	N	N	N	N	N	na	Y	N	N	Y	N	N	Y	N	Y	N
ABCA1	0	4	2	11	N	N	N	Y	N	na	Y	N	N	Y	Y	Y	Y	Y	Y	Y
ABCA10	0	2	2	30	N	N	N	N	N	na	Y	N	N	N	N	N	Y	N	N	Y
ABCA12	0	3	0	5	N	N	N	Y	N	na	Y	N	Y	N	N	N	Y	N	N	Y
ABCA13	5	13	7	10	N	N	N	N	N	na	Y	N	N	N	N	N	Y	N	N	Y
ABCA2	0	5	3	14	Y	Y	N	N	N	na	Y	N	N	Y	N	N	N	N	N	N
ABCA3	2	3	0	17	N	N	N	Y	N	na	Y	N	Y	N	Y	N	Y	N	N	Y
ABCA4	0	2	4	6	N	N	N	N	N	na	Y	N	N	Y	N	Y	Y	Y	N	Y
ABCA5	1	4	3	31	N	N	N	N	N	na	Y	N	N	N	N	N	Y	N	N	Y
ABCA6	0	2	0	26	N	N	N	N	N	na	Y	Y	N	N	N	N	Y	N	N	Y
ABCA7	1	7	4	36	N	N	N	N	N	na	Y	N	N	Y	Y	N	N	N	N	N
ABCA8	1	6	1	34	N	N	N	N	N	na	Y	N	N	N	N	N	Y	N	N	Y
ABCA9	2	3	3	25	N	N	N	N	N	na	Y	N	N	N	N	N	Y	N	N	Y
ABCB1	0	2	2	8	N	N	N	N	N	na	Y	Y	Y	Y	Y	Y	Y	Y	Y	Y
ABCB10	1	0	0	12	N	N	N	Y	N	na	Y	N	N	N	N	N	Y	N	N	Y
ABCB11	1	1	1	2	N	N	N	Y	N	na	Y	N	N	N	N	Y	Y	Y	Y	Y
ABCB4	0	4	0	21	N	N	N	N	N	na	Y	N	N	N	N	N	Y	Y	Y	Y
ABCB5	0	0	2	4	N	N	N	N	N	na	Y	N	N	N	N	N	Y	N	N	Y
ABCB6	0	1	1	5	N	N	N	Y	N	na	Y	N	N	Y	N	Y	Y	Y	Y	Y
ABCB7	0	0	0	12	Y	N	N	Y	N	na	Y	Y	N	Y	N	Y	N	N	Y	N
ABCB8	1	4	1	30	N	N	N	N	N	na	N	N	N	N	N	N	N	N	N	N
ABCB9	1	1	1	32	N	N	N	N	N	na	N	N	N	N	N	N	N	N	N	N
ABCC10	0	1	3	13	N	N	N	N	N	na	N	N	N	N	N	N	N	N	N	N
ABCC11	0	3	3	9	N	N	N	N	N	na	Y	N	N	N	N	N	N	N	Y	Y
ABCC12	0	4	0	4	N	N	N	N	N	na	Y	N	N	N	N	Y	N	N	N	N
ABCC2	0	2	1	17	N	N	N	N	N	na	Y	Y	N	Y	Y	N	Y	Y	Y	Y
ABCC3	0	4	3	29	N	N	N	N	N	na	Y	Y	N	N	N	N	Y	N	N	Y
ABCC4	1	1	0	27	N	N	N	N	N	na	Y	Y	N	N	N	N	Y	Y	Y	Y
ABCC5	0	2	1	33	N	Y	N	N	N	na	Y	Y	N	N	N	N	Y	N	N	Y
ABCC6	0	0	1	41	N	N	N	N	N	na	Y	N	Y	Y	Y	Y	Y	Y	Y	Y
ABCC8	0	1	0	39	N	N	N	N	N	na	Y	Y	N	Y	N	Y	Y	Y	Y	Y
ABCC9	0	1	1	14	N	Y	N	N	N	na	Y	Y	Y	Y	Y	Y	Y	Y	Y	Y
ABCD1	1	0	1	24	Y	N	N	N	N	na	Y	N	N	Y	N	N	Y	Y	Y	N
ABCD2	2	3	1	11	N	N	N	N	N	na	Y	N	N	N	N	N	Y	N	N	Y
ABCD3	0	1	2	31	N	N	N	N	N	na	Y	N	N	Y	N	Y	Y	Y	Y	Y
ABCD4	0	1	0	26	N	N	N	N	N	na	Y	N	Y	Y	Y	Y	Y	Y	Y	Y
ABCE1	0	1	0	8	Y	Y	N	Y	N	na	Y	N	N	N	N	N	Y	N	N	Y
ABCF2	0	0	0	22	N	N	N	N	N	na	Y	N	N	N	N	N	N	N	N	N
ABCF3	0	1	0	36	N	N	N	N	N	na	N	N	N	N	N	N	N	N	N	N
ABCG1	1	0	1	7	N	N	N	N	N	na	Y	N	N	N	N	N	Y	Y	N	Y
ABCG2	1	2	1	14	N	N	N	N	N	na	Y	Y	N	Y	N	Y	Y	N	Y	Y
ABCG4	0	0	0	14	N	N	N	N	N	na	N	N	N	N	N	N	N	N	N	N
ABCG5	0	2	1	12	N	N	N	N	N	na	Y	N	Y	N	Y	Y	Y	Y	Y	Y
ABCG8	1	5	2	5	N	N	N	N	N	na	Y	N	N	N	Y	Y	Y	Y	Y	N
ABHD1	0	0	2	14	N	N	N	N	N	na	N	N	N	N	N	N	N	N	N	N
ABHD10	0	0	0	23	N	N	N	N	N	na	N	N	N	N	N	N	N	N	N	N
ABHD11	1	1	0	33	N	N	N	N	N	na	Y	N	N	Y	Y	N	N	Y	N	N
ABHD12	0	0	1	43	N	N	N	N	N	na	Y	Y	N	Y	N	N	N	N	Y	N
ABHD12B	1	0	2	19	N	N	N	N	N	na	N	N	N	N	N	N	N	N	N	N
ABHD14A	0	2	0	24	N	N	N	N	N	na	N	N	N	N	N	N	N	N	N	N
ABHD14A-ACY1	0	0	0	0	N	N	N	N	N	na	Y	N	N	Y	N	N	N	N	N	N
ABHD14B	0	2	0	23	N	N	N	N	N	na	N	N	N	N	N	N	N	N	N	N
ABHD15	0	3	0	25	N	N	N	N	N	na	N	N	N	N	N	N	N	N	N	N
ABHD16B	1	1	0	0	N	N	N	N	N	na	N	N	N	N	N	N	N	N	N	N
ABHD17A	0	0	1	7	N	N	N	N	N	updated	N	N	N	N	N	N	N	N	N	N
ABHD17C	0	0	0	20	Y	Y	N	N	N	na	N	N	N	N	N	N	N	N	N	N
ABHD2	0	1	0	13	N	N	N	N	N	na	N	N	N	N	N	N	N	N	N	N
ABHD3	0	2	0	16	N	N	N	N	N	na	N	N	N	N	N	N	N	N	N	N
ABHD4	0	1	0	27	N	N	N	N	N	na	N	N	N	N	N	N	N	N	N	N
ABHD5	0	1	0	14	N	N	N	Y	N	na	Y	Y	N	Y	N	Y	Y	N	Y	N
ABHD6	0	0	1	28	N	N	N	N	N	na	N	N	N	N	N	N	N	N	N	N
ABHD8	0	2	0	25	Y	N	N	N	N	na	N	N	N	N	N	N	N	N	N	N
ABI1	1	4	0	11	N	N	N	Y	N	na	Y	N	N	N	N	N	Y	N	N	N
ABI2	0	1	1	7	N	N	N	N	N	na	N	N	N	N	N	N	N	N	N	N
ABI3	0	0	0	3	N	N	N	N	N	na	Y	N	N	Y	N	N	N	N	N	N
ABI3BP	0	4	1	21	N	N	N	Y	N	na	Y	N	N	N	N	N	N	Y	N	N
ABL1	0	4	1	11	Y	N	N	Y	N	na	Y	Y	Y	Y	Y	Y	Y	Y	N	Y
ABL2	0	0	0	27	N	N	N	N	N	na	N	N	N	N	N	N	N	N	N	N
ABLIM1	0	1	2	20	Y	N	N	N	N	na	Y	N	N	N	N	N	N	N	N	N
ABLIM2	0	2	0	26	N	N	N	N	N	na	N	N	N	N	N	N	N	N	N	N
ABLIM3	0	2	1	29	N	N	N	N	N	na	Y	N	N	N	N	N	Y	N	N	N
ABRA	0	0	0	6	N	N	N	N	N	na	Y	N	N	N	Y	N	N	N	N	N
ABT1	0	1	1	32	N	N	N	N	N	na	Y	N	N	N	N	N	Y	N	N	Y
ABTB1	0	3	2	24	N	N	N	N	N	na	N	N	N	N	N	N	N	N	N	N
ABTB2	0	2	0	15	N	N	N	N	N	na	N	N	N	N	N	N	N	N	N	N
ACAA1	2	2	0	22	N	N	N	N	N	na	N	N	N	N	N	N	N	N	N	N
ACAA2	0	0	0	17	N	N	N	N	N	na	Y	N	Y	N	N	N	N	N	N	N
ACACB	0	5	3	19	N	N	N	N	N	na	Y	N	N	N	N	N	N	N	Y	N
ACAD10	0	2	0	14	N	N	N	N	N	na	N	N	N	N	N	N	N	N	N	N
ACAD11	0	1	3	36	N	N	N	N	N	na	Y	N	Y	Y	N	N	Y	N	N	Y
ACAD9	0	1	1	45	N	N	N	N	N	updated	Y	N	N	Y	Y	Y	Y	N	Y	N
ACADL	0	0	0	8	N	N	N	Y	N	na	Y	N	N	Y	N	N	N	N	Y	N
ACADM	0	0	0	33	N	N	N	Y	N	updated	Y	N	N	Y	N	N	Y	N	Y	Y
ACADS	0	0	1	30	N	N	N	N	N	na	Y	N	N	Y	Y	N	Y	N	Y	N
ACADSB	0	0	0	20	N	N	N	N	N	na	Y	N	Y	Y	N	Y	N	Y	Y	N
ACADVL	0	2	2	19	N	N	N	N	N	na	Y	N	Y	Y	Y	Y	Y	N	Y	N
ACAN	0	4	5	7	Y	N	N	Y	N	na	Y	Y	Y	Y	N	N	N	N	N	N
ACAP1	0	0	0	14	N	N	N	N	N	na	N	N	N	N	N	N	N	N	N	N
ACAP2	0	0	1	17	Y	Y	N	N	N	na	N	N	N	N	N	N	N	N	N	N
ACAP3	0	0	1	21	N	N	N	N	N	na	N	N	N	N	N	N	N	N	N	N
ACAT1	0	0	1	33	N	N	N	N	N	na	Y	N	Y	Y	N	N	Y	Y	Y	N
ACAT2	0	0	0	20	N	N	N	Y	N	na	Y	N	Y	Y	N	N	N	Y	N	N
ACBD3	0	0	0	14	N	N	N	Y	N	na	N	N	N	N	N	N	N	N	N	N
ACBD4	0	0	1	36	N	N	N	N	N	na	Y	N	N	N	N	N	Y	N	N	N
ACBD5	0	0	1	22	N	N	N	N	N	updated	Y	N	N	Y	N	N	N	N	Y	N
ACBD6	0	0	1	17	N	N	N	N	N	na	Y	N	N	Y	N	N	N	N	Y	N
ACCS	0	1	0	49	N	N	N	N	N	na	Y	N	N	N	N	N	N	N	N	Y
ACCSL	0	2	1	3	N	N	N	N	N	na	N	N	N	N	N	N	N	N	N	N
ACD	0	3	0	7	N	N	Y	Y	N	pending	Y	Y	N	Y	N	Y	Y	Y	N	Y
ACE	1	3	2	25	N	N	N	Y	N	na	Y	Y	Y	Y	Y	Y	Y	Y	Y	Y
ACE2	1	2	0	20	Y	N	N	N	N	updated	Y	N	N	Y	Y	N	N	Y	Y	N
ACER1	0	2	0	5	N	N	N	N	N	na	N	N	N	N	N	N	N	N	N	N
ACER2	0	1	0	7	N	N	N	N	N	na	N	N	N	N	N	N	N	N	N	N
ACER3	0	0	0	23	N	N	N	N	N	na	Y	N	N	Y	N	N	N	Y	N	Y
ACHE	0	4	2	25	Y	N	N	Y	N	na	Y	N	N	Y	N	Y	Y	Y	Y	Y
ACIN1	0	3	4	5	Y	N	N	N	N	na	Y	N	N	Y	N	N	Y	N	N	Y
ACKR1	0	1	0	9	N	N	N	N	N	na	Y	Y	N	N	N	Y	N	N	N	N
ACKR2	2	2	2	18	N	N	N	N	#REF!	na	N	N	N	N	N	N	N	N	N	N
ACKR3	0	1	0	22	N	N	N	Y	#REF!	na	Y	Y	N	N	N	N	Y	Y	N	Y
ACKR4	0	1	0	9	N	N	N	N	#REF!	na	Y	N	N	N	N	N	N	Y	N	N
ACLY	0	1	4	17	N	Y	N	Y	N	na	Y	N	N	N	Y	N	Y	N	Y	Y
ACMSD	1	1	0	2	N	N	N	N	N	na	N	N	N	N	N	N	N	N	N	N
ACO1	0	1	1	37	N	N	N	Y	N	na	Y	N	N	N	N	N	N	N	N	Y
ACO2	0	2	1	26	N	N	N	N	N	updated	Y	N	Y	Y	N	N	Y	N	Y	Y
ACOD1	0	1	0	1	N	N	N	na	N	na	N	N	N	N	N	N	N	N	N	N
ACOT1	0	0	1	49	N	N	N	N	N	na	Y	N	N	N	N	N	Y	N	Y	Y
ACOT11	0	1	2	23	N	N	N	N	N	na	N	N	N	N	N	N	N	N	N	N
ACOT12	0	1	1	9	N	N	N	N	N	na	N	N	N	N	N	N	N	N	N	N
ACOT13	0	0	0	26	N	N	N	N	N	na	N	N	N	N	N	N	N	N	N	N
ACOT2	0	2	0	48	N	N	N	N	N	na	Y	N	N	N	Y	N	N	N	N	N
ACOT4	0	0	1	42	N	N	N	N	N	na	N	N	N	N	N	N	N	N	N	N
ACOT6	0	0	0	10	N	N	N	N	N	na	Y	N	N	N	N	N	N	N	N	N
ACOT7	0	0	1	28	N	N	N	N	N	na	N	N	N	N	N	N	N	N	N	N
ACOT8	0	2	0	18	N	N	N	N	N	na	N	N	N	N	N	N	N	N	N	N
ACOT9	0	0	0	20	N	N	N	N	N	na	Y	N	N	Y	N	N	Y	N	N	N
ACOX1	0	1	0	17	N	N	N	N	N	na	Y	N	Y	Y	N	N	Y	N	Y	Y
ACOX2	1	0	0	31	N	N	N	N	N	na	Y	N	N	Y	N	Y	Y	Y	N	N
ACOX3	0	2	1	34	N	N	N	N	N	na	Y	N	N	N	N	N	Y	N	N	N
ACOXL	0	2	2	4	N	N	N	N	N	na	Y	Y	N	N	N	Y	N	N	N	Y
ACP1	0	0	0	21	N	N	N	N	N	na	Y	N	N	N	N	N	N	N	N	N
ACP2	1	1	1	33	N	N	N	N	N	na	Y	N	N	Y	N	Y	Y	N	N	N
ACP5	0	0	1	33	N	N	Y	N	N	pending	Y	Y	Y	Y	N	Y	Y	N	Y	N
ACP6	1	3	0	49	N	N	N	N	N	na	N	N	N	N	N	N	N	N	N	N
ACP7	0	2	0	11	N	N	N	na	N	na	N	N	N	N	N	N	N	N	N	N
ACPP	0	0	0	22	N	N	N	N	N	na	N	N	N	N	N	N	N	N	N	N
ACPT	0	3	2	6	N	N	N	N	N	na	N	N	N	N	N	N	N	N	N	N
ACR	0	3	1	14	N	N	N	N	N	na	Y	N	N	N	N	N	N	N	N	N
ACRBP	0	1	0	10	N	N	N	N	N	na	Y	Y	N	N	N	N	N	Y	N	Y
ACRC	0	0	0	0	Y	N	N	N	N	na	N	N	N	N	N	N	N	N	N	N
ACRV1	0	0	0	7	N	N	N	N	N	na	N	N	N	N	N	N	N	N	N	N
ACSBG1	0	1	0	18	N	N	N	N	N	na	N	N	N	N	N	N	N	N	N	N
ACSBG2	0	0	0	3	N	N	N	N	N	na	N	N	N	N	N	N	N	N	N	N
ACSF2	0	1	0	19	N	N	N	N	N	na	N	N	N	N	N	N	N	N	N	N
ACSF3	0	0	2	45	N	N	N	N	N	na	Y	N	N	Y	N	Y	N	Y	Y	N
ACSL1	1	1	3	12	N	N	N	N	N	na	Y	N	N	N	N	N	Y	N	Y	Y
ACSL3	0	2	1	15	N	N	N	N	N	updated	N	N	N	N	N	N	N	N	N	N
ACSL5	0	1	1	21	N	N	N	N	N	na	Y	N	N	N	N	N	Y	N	N	Y
ACSL6	0	2	0	24	N	N	N	na	N	na	Y	N	N	N	N	Y	N	N	N	Y
ACSM1	0	4	0	38	N	N	N	N	N	na	Y	N	Y	N	N	N	N	N	N	Y
ACSM2A	0	0	1	1	N	N	N	N	N	na	N	N	N	N	N	N	N	N	N	N
ACSM2B	0	2	0	1	N	N	N	N	N	na	N	N	N	N	N	N	N	N	N	N
ACSM3	0	1	0	22	N	N	N	N	N	na	Y	N	N	N	N	N	N	Y	N	Y
ACSM4	0	1	0	6	N	N	N	N	N	na	N	N	N	N	N	N	N	N	N	N
ACSM5	0	1	0	38	N	N	N	N	N	na	N	N	N	N	N	N	N	N	N	N
ACSM6	1	3	0	15	N	N	N	N	N	na	N	N	N	N	N	N	N	N	N	N
ACSS1	0	0	0	23	N	N	N	N	N	na	N	N	N	N	N	N	N	N	N	N
ACSS2	0	1	1	23	N	N	N	N	N	na	Y	N	N	N	N	N	N	N	N	N
ACSS3	0	0	0	24	N	N	N	N	N	na	N	N	N	N	N	N	N	N	N	N
ACTA1	0	0	1	5	N	Y	N	Y	N	na	Y	N	Y	Y	Y	N	Y	N	N	N
ACTA2	0	0	1	5	Y	Y	N	N	N	na	Y	N	Y	Y	Y	Y	Y	Y	Y	Y
ACTB	0	0	2	3	Y	Y	Y	Y	N	pending	Y	Y	Y	Y	Y	Y	Y	Y	N	Y
ACTBL2	0	2	0	2	N	N	N	N	N	na	N	N	N	N	N	N	N	N	N	N
ACTC1	0	0	0	10	N	Y	N	Y	N	na	Y	Y	Y	Y	Y	Y	Y	N	N	Y
ACTG1	0	0	2	16	N	Y	N	Y	N	na	Y	N	N	Y	Y	N	N	N	Y	Y
ACTG2	0	0	1	4	N	Y	N	N	N	na	Y	N	N	Y	N	N	Y	Y	N	Y
ACTL10	0	2	0	16	N	N	N	N	N	na	N	N	N	N	N	N	N	N	N	N
ACTL6A	0	1	0	9	Y	N	N	Y	N	na	Y	N	N	Y	N	N	N	N	N	N
ACTL6B	0	0	1	2	N	Y	N	Y	N	na	Y	N	Y	Y	N	N	Y	N	N	Y
ACTL7A	0	1	1	1	N	N	N	N	N	na	N	N	N	N	N	N	N	N	N	N
ACTL7B	0	1	0	1	N	N	N	N	N	na	N	N	N	N	N	N	N	N	N	N
ACTL8	0	2	0	4	N	N	N	N	N	na	N	N	N	N	N	N	N	N	N	N
ACTL9	0	1	0	0	N	N	N	N	N	na	Y	Y	N	N	N	N	N	N	N	N
ACTN1	0	1	2	16	Y	Y	N	N	N	na	Y	Y	N	N	N	Y	Y	N	N	Y
ACTN2	0	3	0	18	Y	N	N	N	N	na	Y	Y	Y	Y	Y	N	Y	N	N	N
ACTN3	0	2	0	28	na	na	N	N	N	na	Y	N	N	N	N	N	N	N	N	N
ACTN4	1	2	0	22	Y	Y	N	Y	N	na	Y	Y	N	N	Y	Y	Y	Y	N	Y
ACTR10	0	0	1	41	N	N	N	N	N	na	N	N	N	N	N	N	N	N	N	N
ACTR1A	1	0	0	19	Y	N	N	N	N	na	N	N	N	N	N	N	N	N	N	N
ACTR1B	0	0	0	39	N	N	N	N	N	na	N	N	N	N	N	N	N	N	N	N
ACTR3	0	0	0	22	Y	Y	N	Y	N	na	Y	N	N	N	N	N	Y	N	N	N
ACTR3B	0	0	0	12	Y	N	N	N	N	na	N	N	N	N	N	N	N	N	N	N
ACTR3C	0	2	0	37	N	N	N	N	N	na	N	N	N	N	N	N	N	N	N	N
ACTR5	1	2	0	23	N	N	N	N	N	na	N	N	N	N	N	N	N	N	N	N
ACTR6	0	0	1	6	N	N	N	Y	N	na	N	N	N	N	N	N	N	N	N	N
ACTR8	0	0	0	45	N	N	N	Y	N	na	N	N	N	N	N	N	N	N	N	N
ACTRT1	4	5	0	0	N	N	N	N	N	na	Y	N	N	N	N	N	N	N	N	Y
ACTRT2	0	3	0	0	N	N	N	N	N	na	Y	N	N	N	N	N	N	N	N	N
ACTRT3	0	0	0	11	N	N	N	N	N	na	N	N	N	N	N	N	N	N	N	N
ACVR1	0	1	0	9	N	N	N	Y	N	na	Y	N	Y	Y	N	Y	N	N	Y	Y
ACVR1B	0	1	0	15	Y	Y	N	Y	N	na	Y	N	N	N	N	N	Y	N	Y	Y
ACVR1C	0	0	0	18	N	N	N	N	N	na	N	N	N	N	N	N	N	N	N	N
ACVR2A	0	0	0	29	Y	Y	N	Y	N	na	Y	N	N	Y	N	N	N	N	N	N
ACVR2B	0	0	0	12	N	N	N	Y	N	na	Y	N	Y	N	Y	Y	Y	N	N	N
ACVRL1	0	0	0	10	N	N	N	Y	N	na	Y	N	Y	Y	Y	Y	Y	N	N	N
ACY3	0	0	0	17	N	N	N	N	N	na	N	N	N	N	N	N	N	N	N	N
ACYP1	0	0	0	20	N	N	N	N	N	na	N	N	N	N	N	N	N	N	N	N
ACYP2	0	0	0	39	N	N	N	N	N	na	Y	N	N	N	N	N	N	N	N	N
ADA	0	0	0	26	N	N	Y	Y	N	pending	Y	Y	Y	Y	Y	Y	Y	Y	Y	Y
ADAD1	0	1	0	0	N	N	N	N	N	na	N	N	N	N	N	N	N	N	N	N
ADAD2	5	3	0	40	N	N	N	N	N	na	N	N	N	N	N	N	N	N	N	N
ADAL	1	1	0	49	N	N	N	N	N	na	N	N	N	N	N	N	N	N	N	N
ADAM10	0	1	0	30	Y	Y	N	Y	N	na	Y	N	N	Y	Y	N	N	N	N	Y
ADAM11	0	2	0	29	N	N	N	N	N	na	N	N	N	N	N	N	N	N	N	N
ADAM12	0	2	2	13	N	N	N	Y	N	na	Y	N	N	N	N	N	N	N	N	Y
ADAM15	0	3	1	36	N	N	N	N	N	na	N	N	N	N	N	N	N	N	N	N
ADAM17	0	1	1	20	Y	N	Y	Y	N	pending	Y	Y	N	Y	Y	Y	Y	N	N	N
ADAM19	1	2	0	36	N	N	N	Y	N	na	Y	N	N	N	N	N	Y	N	N	Y
ADAM20	0	1	0	7	na	N	N	N	N	na	N	N	N	N	N	N	N	N	N	N
ADAM21	0	1	1	18	N	N	N	N	N	na	N	N	N	N	N	N	N	N	N	N
ADAM22	0	3	0	24	N	N	N	Y	N	na	Y	N	Y	Y	N	N	Y	N	N	Y
ADAM23	2	4	0	26	Y	N	N	Y	N	na	N	N	N	N	N	N	N	N	N	N
ADAM28	0	4	1	15	N	N	N	N	N	na	Y	N	Y	N	N	N	N	Y	N	Y
ADAM29	4	1	0	4	na	N	N	N	N	na	N	N	N	N	N	N	N	N	N	N
ADAM30	0	2	0	1	na	N	N	N	N	na	N	N	N	N	N	N	N	N	N	N
ADAM32	0	1	0	33	N	N	N	N	N	na	N	N	N	N	N	N	N	N	N	N
ADAM33	0	1	0	27	N	N	N	N	N	na	Y	N	Y	N	N	N	N	N	N	Y
ADAM7	0	3	1	2	N	N	N	N	N	na	N	N	N	N	N	N	N	N	N	N
ADAM8	3	3	0	17	N	N	N	N	N	na	Y	N	N	N	N	N	Y	N	N	N
ADAM9	0	1	2	16	N	N	N	N	N	updated	Y	N	N	Y	N	N	N	Y	N	Y
ADAMDEC1	0	1	0	10	N	N	N	N	N	na	N	N	N	N	N	N	N	N	N	N
ADAMTS1	0	2	0	7	N	N	N	Y	N	updated	Y	N	Y	Y	N	N	Y	N	N	Y
ADAMTS10	0	1	2	15	N	Y	N	N	N	na	Y	N	N	Y	Y	N	N	N	N	N
ADAMTS12	0	3	2	22	N	N	N	N	N	na	Y	N	N	N	N	N	N	N	N	N
ADAMTS13	0	1	0	43	N	N	N	N	N	na	Y	Y	Y	Y	Y	Y	Y	Y	Y	Y
ADAMTS14	1	3	3	27	N	N	N	N	N	na	N	N	N	N	N	N	N	N	N	N
ADAMTS15	0	2	2	6	N	N	N	N	N	na	Y	N	N	N	N	N	Y	N	N	Y
ADAMTS16	0	3	1	8	N	N	N	N	N	na	N	N	N	N	N	N	N	N	N	N
ADAMTS17	2	5	3	27	N	N	N	N	N	na	Y	N	N	Y	Y	N	Y	N	Y	Y
ADAMTS18	0	3	4	21	N	N	N	N	N	na	Y	N	N	N	N	N	Y	N	N	Y
ADAMTS19	2	3	1	8	N	N	N	N	N	na	N	N	N	N	N	N	N	N	N	N
ADAMTS2	0	2	0	13	Y	N	N	N	N	na	Y	N	Y	Y	Y	Y	Y	Y	N	Y
ADAMTS20	0	4	1	0	N	N	N	N	N	na	Y	N	N	N	N	N	N	N	N	Y
ADAMTS3	0	1	1	15	N	N	N	N	N	na	Y	Y	N	Y	Y	Y	Y	Y	N	N
ADAMTS4	0	3	3	4	N	N	N	N	N	na	N	N	N	N	N	N	N	N	N	N
ADAMTS5	0	0	2	10	N	N	N	N	N	na	Y	N	N	N	N	N	Y	N	N	N
ADAMTS6	0	1	0	7	Y	N	N	N	N	na	N	N	N	N	N	N	N	N	N	N
ADAMTS7	1	6	7	29	N	N	N	N	N	na	Y	N	N	N	Y	N	N	Y	Y	Y
ADAMTS8	1	1	3	17	N	N	N	N	N	na	Y	N	N	N	N	N	N	Y	N	Y
ADAMTS9	1	2	0	7	N	N	N	Y	N	na	Y	N	N	Y	N	N	Y	Y	Y	N
ADAMTSL1	0	8	2	20	N	N	N	N	N	na	Y	N	N	Y	N	N	N	N	N	N
ADAMTSL2	0	3	2	16	N	N	N	N	N	na	Y	N	Y	Y	Y	N	Y	N	Y	N
ADAMTSL3	2	5	0	27	N	N	N	N	N	na	Y	N	N	N	N	N	Y	N	N	Y
ADAMTSL4	2	4	1	19	N	N	N	N	N	na	Y	N	N	Y	N	N	N	N	N	N
ADAMTSL5	1	0	0	9	N	N	N	N	N	na	N	N	N	N	N	N	N	N	N	N
ADAP1	0	0	2	22	N	N	N	N	N	na	N	N	N	N	N	N	N	N	N	N
ADAR	0	3	1	17	N	N	Y	Y	N	updated	Y	Y	N	Y	N	Y	Y	N	N	Y
ADARB1	1	1	1	22	N	Y	N	Y	N	na	Y	N	N	Y	N	N	Y	Y	Y	Y
ADARB2	0	1	0	38	N	N	N	N	N	na	Y	N	N	Y	N	N	N	N	N	N
ADAT1	0	0	1	46	N	N	N	N	N	na	N	N	N	N	N	N	N	N	N	N
ADAT3	1	6	0	7	N	N	N	N	N	na	Y	N	N	Y	N	N	Y	N	Y	N
ADCK1	0	0	1	36	N	N	N	N	N	na	N	N	N	N	N	N	N	N	N	N
ADCK2	1	1	0	32	N	N	N	N	N	na	N	N	N	N	N	N	N	N	N	N
ADCK5	0	3	1	11	N	N	N	N	N	na	N	N	N	N	N	N	N	N	N	N
ADCY1	0	0	1	18	Y	Y	N	N	N	na	Y	N	Y	Y	Y	N	N	N	N	Y
ADCY10	1	1	0	20	N	N	N	N	N	na	Y	N	N	N	N	N	Y	Y	N	N
ADCY2	0	0	1	15	Y	Y	N	N	N	na	Y	Y	Y	N	N	N	N	N	N	N
ADCY3	0	1	1	28	N	N	N	Y	N	na	Y	N	N	Y	Y	N	Y	N	Y	N
ADCY4	1	2	3	38	N	N	N	N	N	na	N	N	N	N	N	N	N	N	N	N
ADCY5	1	3	3	25	Y	Y	N	N	N	na	Y	N	Y	Y	Y	N	N	N	Y	Y
ADCY6	1	8	1	18	N	N	N	N	N	na	Y	N	Y	Y	N	N	Y	N	N	N
ADCY7	0	3	3	18	N	N	N	Y	N	na	Y	Y	N	N	N	N	Y	N	N	Y
ADCY8	0	4	0	5	N	N	N	N	N	na	Y	N	N	Y	Y	N	N	N	Y	N
ADCY9	0	2	1	19	Y	N	N	Y	N	na	N	N	N	N	N	N	N	N	N	N
ADCYAP1	0	0	0	25	N	N	N	Y	N	na	Y	N	N	Y	Y	N	Y	Y	N	Y
ADCYAP1R1	0	1	1	9	N	N	N	Y	N	na	Y	Y	Y	N	N	N	N	N	N	N
ADD1	0	0	0	12	Y	N	N	Y	N	na	Y	N	N	N	Y	Y	Y	Y	N	Y
ADD2	0	1	0	25	Y	N	N	N	N	na	N	N	N	N	N	N	N	N	N	N
ADD3	1	3	0	33	Y	N	N	N	N	na	Y	N	N	Y	Y	N	Y	N	N	N
ADGRA1	0	3	1	11	N	N	N	N	N	na	N	N	N	N	N	N	N	N	N	N
ADGRA2	0	6	2	8	N	N	N	Y	N	na	N	N	N	N	N	N	N	N	N	N
ADGRA3	1	4	1	27	N	N	N	N	N	na	Y	N	N	Y	N	N	N	Y	N	N
ADGRB1	1	7	2	17	Y	Y	N	Y	N	na	N	N	N	N	N	N	N	N	N	N
ADGRB2	0	3	2	7	Y	Y	N	N	N	na	N	N	N	N	N	N	N	N	N	N
ADGRB3	0	4	2	17	Y	N	N	N	N	na	N	N	N	N	N	N	N	N	N	N
ADGRD1	0	4	5	13	N	N	N	N	N	na	N	N	N	N	N	N	N	N	N	N
ADGRE1	0	2	1	11	N	N	N	N	N	na	Y	N	N	N	N	N	Y	N	N	N
ADGRE2	0	2	1	23	N	N	N	N	N	na	Y	Y	N	Y	Y	N	N	N	N	N
ADGRE3	0	1	0	1	N	N	N	N	N	na	N	N	N	N	N	N	N	N	N	N
ADGRE5	0	5	2	33	N	N	N	N	N	na	Y	N	Y	N	N	N	N	N	N	N
ADGRF1	0	5	1	3	N	N	N	N	N	na	N	N	N	N	N	N	N	N	N	N
ADGRF3	4	1	0	21	N	N	N	N	N	na	N	N	N	N	N	N	N	N	N	N
ADGRF4	0	2	1	21	N	N	N	N	N	na	Y	N	N	N	N	N	N	N	N	N
ADGRF5	0	4	1	11	N	N	N	N	N	na	N	N	N	N	N	N	N	N	N	N
ADGRG1	0	1	1	8	N	N	N	N	N	na	Y	N	N	Y	N	N	N	Y	N	Y
ADGRG2	0	0	0	10	Y	N	N	N	N	na	Y	N	N	N	N	N	N	Y	N	N
ADGRG3	0	1	1	12	N	N	N	N	N	na	N	N	N	N	N	N	N	N	N	N
ADGRG4	6	7	3	4	N	N	N	N	N	na	N	N	N	N	N	N	N	N	N	N
ADGRG5	0	1	0	15	N	N	N	N	N	na	N	N	N	N	N	N	N	N	N	N
ADGRG6	1	5	2	14	N	N	N	Y	N	na	Y	N	Y	Y	N	N	N	N	N	N
ADGRG7	0	5	0	5	N	N	N	N	N	na	Y	N	N	N	N	N	Y	N	N	Y
ADGRL1	0	4	4	14	Y	Y	N	N	N	na	N	N	N	N	N	N	N	N	N	N
ADGRL2	0	4	3	19	Y	N	N	Y	N	na	N	N	N	N	N	N	N	N	N	N
ADGRL3	2	9	0	16	Y	N	N	N	N	na	Y	N	N	N	N	N	N	N	N	N
ADGRL4	0	3	1	14	N	N	N	N	N	na	Y	N	N	N	N	N	N	N	N	N
ADGRV1	5	23	7	14	N	N	N	N	N	na	Y	N	N	Y	N	N	N	N	N	N
ADH1A	0	1	0	23	N	N	N	N	N	na	Y	N	N	N	N	N	Y	N	N	N
ADH1B	0	3	0	16	N	N	N	N	N	na	Y	N	Y	Y	Y	N	Y	N	Y	Y
ADH1C	0	1	2	31	na	na	N	N	N	na	Y	N	N	Y	N	N	Y	Y	N	Y
ADH4	0	0	0	23	N	N	N	N	N	na	Y	N	N	N	N	N	Y	N	N	Y
ADH5	1	0	0	27	N	N	N	N	N	na	Y	Y	N	Y	N	Y	N	N	Y	Y
ADH6	0	0	1	20	N	N	N	N	N	na	Y	N	N	N	N	N	N	N	N	N
ADH7	0	1	1	3	N	N	N	N	N	na	Y	N	Y	N	N	N	Y	N	N	Y
ADHFE1	0	0	1	47	N	N	N	N	N	na	Y	N	N	N	N	N	Y	N	N	Y
ADI1	0	0	0	41	N	N	N	N	N	na	Y	N	N	N	N	N	N	Y	N	Y
ADIPOQ	0	0	0	8	N	N	N	N	#REF!	na	Y	Y	Y	N	Y	N	Y	Y	Y	Y
ADIPOR2	0	0	0	13	N	N	N	N	N	na	Y	N	N	N	N	N	N	Y	N	N
ADIRF	0	0	0	6	N	N	N	N	N	na	N	N	N	N	N	N	N	N	N	N
ADK	0	2	0	25	N	N	N	Y	N	na	Y	N	N	Y	Y	N	Y	N	Y	N
ADM2	0	1	1	7	N	N	N	N	N	na	Y	N	N	N	Y	N	N	N	N	N
ADM5	0	2	0	3	N	N	N	N	N	na	N	N	N	N	N	N	N	N	N	N
ADNP	0	1	2	6	Y	N	N	Y	N	na	Y	Y	N	Y	Y	N	Y	Y	N	N
ADNP2	0	0	2	9	N	N	N	N	N	na	Y	N	N	N	N	N	N	N	N	N
ADO	0	0	1	24	N	N	N	N	N	na	N	N	N	N	N	N	N	N	N	N
ADORA1	0	0	0	12	N	N	N	N	N	na	Y	Y	N	Y	Y	N	Y	Y	N	Y
ADORA2A	0	0	1	12	N	N	N	N	N	na	Y	Y	N	Y	Y	N	Y	N	N	N
ADORA2B	0	1	0	42	N	N	N	N	N	na	Y	N	N	N	Y	N	N	N	N	Y
ADORA3	0	0	0	14	N	N	N	na	N	na	Y	N	N	N	Y	N	Y	N	N	N
ADPGK	0	3	1	23	N	N	N	N	N	na	N	N	N	N	N	N	N	N	N	N
ADPRH	0	0	0	45	N	N	N	N	N	na	N	N	N	N	N	N	N	N	N	N
ADPRHL1	0	2	0	29	N	N	N	N	N	na	N	N	N	N	N	N	N	N	N	N
ADPRHL2	0	1	1	7	N	N	N	N	N	na	N	N	N	N	N	N	N	N	N	N
ADPRM	0	0	0	24	N	N	N	N	N	na	N	N	N	N	N	N	N	N	N	N
ADRA1A	0	2	1	21	N	N	N	N	N	na	Y	N	N	N	N	N	Y	N	Y	Y
ADRA1B	0	4	0	11	N	N	N	N	N	na	Y	N	N	Y	Y	N	Y	Y	N	N
ADRA1D	0	2	1	12	N	N	N	N	N	na	Y	N	N	N	Y	N	N	N	N	N
ADRA2A	1	0	0	17	N	N	N	N	N	na	Y	N	N	Y	Y	N	N	N	Y	N
ADRA2B	0	3	2	29	N	N	N	Y	N	na	Y	N	Y	Y	N	N	Y	N	N	Y
ADRA2C	0	3	3	19	N	N	N	N	N	na	Y	N	N	N	Y	N	N	N	N	N
ADRB1	0	1	0	14	N	N	N	Y	N	na	Y	N	N	Y	Y	N	Y	N	Y	Y
ADRB2	0	1	0	10	N	N	N	N	N	na	Y	Y	Y	Y	Y	N	Y	Y	Y	Y
ADRB3	0	1	1	3	N	N	N	N	N	na	Y	N	N	N	Y	N	N	N	Y	N
ADRM1	0	0	0	8	Y	N	N	Y	N	na	N	N	N	N	N	N	N	N	N	N
ADSL	0	0	1	19	N	N	N	Y	N	na	Y	N	N	Y	N	N	N	N	Y	N
ADSS	0	2	0	22	N	N	N	N	N	na	N	N	N	N	N	N	N	N	N	N
ADSSL1	0	1	0	29	N	N	N	N	N	na	N	N	N	N	N	N	N	N	N	N
ADTRP	0	0	0	17	N	N	N	N	N	na	Y	N	N	N	Y	N	N	N	N	N
AEBP1	0	1	1	34	N	N	N	Y	N	na	Y	N	N	N	Y	N	Y	Y	Y	N
AEBP2	0	1	1	6	Y	N	N	Y	N	na	N	N	N	N	N	N	N	N	N	N
AEN	0	2	0	23	N	N	N	N	N	na	Y	N	N	N	N	N	Y	N	N	N
AES	0	1	0	30	Y	N	N	N	N	na	N	N	N	N	N	N	N	N	N	N
AFAP1	0	2	2	23	N	N	N	N	N	na	N	N	N	N	N	N	N	N	N	N
AFAP1L1	0	2	1	17	N	N	N	N	N	na	N	N	N	N	N	N	N	N	N	N
AFAP1L2	0	2	1	17	N	N	N	N	N	na	Y	N	N	N	N	N	N	N	N	Y
AFDN	1	3	0	27	Y	N	N	na	N	na	N	N	N	N	N	N	N	N	N	N
AFF1	0	2	2	20	N	N	N	Y	N	na	Y	Y	N	N	N	Y	N	N	N	Y
AFF2	0	8	4	13	Y	N	N	N	N	na	Y	N	N	Y	N	N	N	N	Y	N
AFF3	0	3	2	31	Y	N	N	N	N	na	Y	Y	Y	Y	N	N	Y	Y	N	N
AFF4	0	1	2	26	Y	N	N	Y	N	na	Y	N	Y	Y	Y	N	Y	Y	Y	N
AFG3L2	0	0	0	10	N	N	N	Y	N	na	Y	N	N	Y	N	Y	Y	Y	Y	N
AFM	0	0	0	1	N	N	N	N	N	na	Y	N	N	N	N	N	Y	Y	N	N
AFMID	0	1	0	16	N	N	N	N	N	na	N	N	N	N	N	N	N	N	N	N
AFP	0	0	0	1	N	N	N	N	N	na	Y	N	N	N	N	N	Y	N	Y	Y
AFTPH	0	2	0	11	Y	N	N	N	N	na	N	N	N	N	N	N	N	N	N	N
AGA	0	0	1	48	N	N	N	N	N	na	Y	Y	Y	Y	Y	Y	Y	Y	Y	N
AGAP1	0	0	0	10	Y	N	N	Y	N	na	Y	N	N	N	N	N	N	N	N	N
AGAP2	0	4	2	8	Y	Y	N	N	N	na	N	N	N	N	N	N	N	N	N	N
AGAP3	0	2	0	19	Y	N	N	N	N	na	N	N	N	N	N	N	N	N	N	N
AGAP4	0	0	0	49	na	N	N	N	N	na	N	N	N	N	N	N	N	N	N	N
AGAP5	0	0	0	26	N	N	N	N	N	na	N	N	N	N	N	N	N	N	N	N
AGAP6	0	1	0	48	N	N	N	N	N	na	N	N	N	N	N	N	N	N	N	N
AGBL1	2	4	2	3	N	N	N	N	N	na	Y	N	N	Y	N	N	Y	N	N	N
AGBL2	1	1	1	14	N	N	N	N	N	na	N	N	N	N	N	N	N	N	N	N
AGBL3	0	1	1	23	N	N	N	N	N	na	N	N	N	N	N	N	N	N	N	N
AGBL4	0	1	0	6	N	N	N	N	N	na	Y	N	N	N	Y	N	N	N	N	N
AGBL5	1	6	2	8	N	N	N	N	N	na	Y	N	N	Y	N	N	N	Y	N	N
AGFG1	1	0	1	12	Y	N	N	N	N	na	Y	N	N	N	N	N	Y	N	N	N
AGFG2	0	0	0	10	N	N	N	N	N	na	N	N	N	N	N	N	N	N	N	N
AGGF1	0	1	0	13	N	N	N	N	N	na	Y	N	N	N	Y	N	N	N	N	N
AGL	0	4	1	27	N	N	N	Y	N	na	Y	N	Y	Y	Y	Y	Y	Y	Y	N
AGMAT	0	1	1	19	N	N	N	N	N	na	N	N	N	N	N	N	N	N	N	N
AGMO	2	0	0	18	N	N	N	N	N	na	Y	N	N	Y	N	N	N	N	N	N
AGO1	0	1	2	9	Y	Y	N	N	N	na	Y	N	Y	Y	N	N	N	N	N	Y
AGO2	0	1	1	12	Y	Y	N	Y	N	na	Y	N	Y	Y	Y	N	Y	N	N	Y
AGO3	0	2	0	5	Y	Y	N	N	N	na	N	N	N	N	N	N	N	N	N	N
AGO4	0	3	2	11	Y	Y	N	N	N	na	N	N	N	N	N	N	N	N	N	N
AGPAT2	1	0	0	14	N	N	N	Y	N	na	Y	Y	N	N	Y	N	Y	Y	Y	N
AGPAT3	0	0	0	14	Y	N	N	Y	N	na	Y	N	N	Y	N	N	N	N	N	N
AGPAT4	1	0	0	24	N	N	N	N	N	na	N	N	N	N	N	N	N	N	N	N
AGPAT5	1	1	1	17	N	N	N	N	N	na	N	N	N	N	N	N	N	N	N	N
AGPS	0	1	2	24	Y	Y	N	Y	N	updated	Y	N	N	Y	N	N	N	N	Y	N
AGR2	0	0	0	12	N	N	N	N	N	na	Y	N	N	N	N	N	N	Y	N	Y
AGR3	0	0	0	6	N	N	N	N	N	na	N	N	N	N	N	N	N	N	N	N
AGRN	0	6	6	25	N	N	N	Y	N	na	Y	N	Y	Y	N	N	N	N	N	Y
AGRP	0	0	1	2	N	N	N	N	N	na	Y	N	N	N	N	N	N	N	Y	N
AGT	0	1	2	33	N	N	N	Y	N	updated	Y	Y	Y	Y	Y	Y	Y	Y	Y	Y
AGTPBP1	0	3	1	18	N	N	N	N	N	na	Y	N	N	Y	N	N	Y	N	N	N
AGTR1	0	0	0	22	N	N	N	N	N	updated	Y	N	Y	Y	Y	Y	Y	Y	Y	Y
AGTR2	0	0	1	7	N	N	N	N	N	updated	Y	N	N	Y	Y	N	Y	Y	Y	Y
AGXT	0	0	0	11	N	N	N	N	N	na	Y	N	N	Y	Y	N	N	Y	Y	N
AGXT2	0	0	2	0	N	N	N	N	N	na	Y	N	N	N	N	N	N	Y	Y	N
AHCTF1	0	8	0	21	Y	N	N	Y	N	na	N	N	N	N	N	N	N	N	N	N
AHCY	0	2	0	21	N	N	N	Y	N	na	Y	N	N	Y	Y	N	Y	N	Y	Y
AHCYL1	0	0	0	10	Y	Y	N	N	N	na	N	N	N	N	N	N	N	N	N	N
AHCYL2	0	2	2	11	Y	N	N	N	N	na	Y	N	N	N	N	N	N	Y	N	Y
AHDC1	1	4	1	6	Y	N	N	N	N	na	Y	N	Y	Y	Y	Y	N	N	Y	N
AHI1	1	4	2	48	N	N	N	Y	N	na	Y	Y	Y	Y	N	Y	Y	Y	N	N
AHNAK	1	7	1	7	N	N	N	Y	N	na	Y	N	N	N	N	N	Y	Y	N	Y
AHNAK2	6	39	24	22	N	N	N	N	N	na	N	N	N	N	N	N	N	N	N	N
AHR	0	1	0	6	Y	N	N	Y	N	na	Y	Y	Y	Y	Y	Y	Y	Y	Y	Y
AHRR	0	1	1	30	N	N	N	N	N	na	N	N	N	N	N	N	N	N	N	N
AHSA1	0	1	0	19	Y	N	N	N	N	na	N	N	N	N	N	N	N	N	N	N
AHSA2	0	0	0	49	N	N	N	N	N	na	N	N	N	N	N	N	N	N	N	N
AHSG	0	0	0	2	N	N	N	N	N	na	Y	N	N	Y	N	N	N	Y	Y	N
AHSP	0	0	0	3	N	N	N	N	N	na	N	N	N	N	N	N	N	N	N	N
AICDA	0	0	0	5	N	N	Y	N	N	pending	Y	Y	Y	N	N	Y	Y	N	N	Y
AIDA	0	1	0	29	N	N	N	N	N	na	Y	N	N	N	N	N	Y	N	N	N
AIF1L	0	0	0	25	N	N	N	N	N	na	N	N	N	N	N	N	N	N	N	N
AIFM1	0	0	0	20	Y	N	N	Y	N	na	Y	Y	Y	Y	N	N	Y	N	Y	N
AIFM2	0	0	1	23	N	N	N	N	N	na	N	N	N	N	N	N	N	N	N	N
AIFM3	1	2	1	17	N	N	N	N	N	na	N	N	N	N	N	N	N	N	N	N
AIG1	0	0	0	22	N	N	N	N	N	na	N	N	N	N	N	N	N	N	N	N
AIM1	0	4	3	20	N	N	N	Y	N	na	N	N	N	N	N	N	N	N	N	N
AIM2	0	2	0	20	N	N	N	N	N	pending	N	N	N	N	N	N	N	N	N	N
AIMP1	0	4	1	16	N	N	N	N	#REF!	na	Y	Y	N	Y	N	N	N	N	N	N
AIMP2	0	0	2	18	N	N	N	Y	N	na	Y	N	Y	Y	N	N	Y	N	N	N
AIP	1	0	1	21	N	N	N	Y	N	na	Y	N	Y	Y	Y	N	Y	Y	Y	Y
AIPL1	0	0	1	1	N	N	N	N	N	na	Y	N	N	Y	N	N	N	Y	N	N
AIRE	0	1	1	9	N	N	Y	N	N	pending	Y	Y	N	N	N	Y	Y	Y	Y	Y
AJAP1	0	0	0	13	Y	N	N	N	N	na	N	N	N	N	N	N	N	N	N	N
AJUBA	0	0	0	5	N	N	N	N	N	na	Y	N	N	N	N	N	Y	N	N	Y
AK1	0	0	0	18	N	N	N	N	N	na	Y	Y	N	N	Y	Y	N	N	N	Y
AK2	1	2	2	16	N	N	Y	N	N	pending	Y	Y	N	Y	N	Y	N	N	Y	N
AK3	0	0	0	38	N	N	N	N	N	na	N	N	N	N	N	N	N	N	N	N
AK4	0	0	0	28	N	N	N	N	N	na	Y	N	N	N	N	N	N	N	N	N
AK5	0	0	0	19	N	N	N	N	N	na	Y	N	N	N	N	N	N	N	N	N
AK7	0	3	2	15	N	N	N	N	N	na	Y	N	N	N	N	N	Y	Y	N	N
AK8	0	2	1	31	N	N	N	N	N	na	N	N	N	N	N	N	N	N	N	N
AK9	0	7	0	42	N	N	N	N	N	na	Y	N	N	Y	N	N	N	N	N	N
AKAIN1	0	0	0	5	N	N	N	na	N	na	N	N	N	N	N	N	N	N	N	N
AKAP1	0	2	1	16	N	N	N	N	N	na	Y	N	N	N	N	N	N	N	Y	N
AKAP10	0	0	0	27	N	N	N	Y	N	na	Y	N	N	Y	Y	N	N	N	N	N
AKAP11	2	4	2	37	Y	N	N	N	N	na	N	N	N	N	N	N	N	N	N	N
AKAP12	0	9	3	8	N	N	N	N	N	na	Y	N	N	N	N	N	Y	N	N	Y
AKAP13	0	6	4	27	Y	N	N	Y	N	na	Y	N	N	N	N	N	Y	Y	N	Y
AKAP14	0	0	0	1	N	N	N	N	N	na	N	N	N	N	N	N	N	N	N	N
AKAP2	0	0	0	14	N	N	N	N	N	na	N	N	N	N	N	N	N	N	N	N
AKAP3	0	1	1	48	N	N	N	N	N	na	N	N	N	N	N	N	N	N	N	N
AKAP4	0	2	1	0	Y	N	N	N	N	na	N	N	N	N	N	N	N	N	N	N
AKAP5	2	2	0	10	N	N	N	N	N	na	Y	N	N	Y	Y	N	N	N	N	N
AKAP6	0	3	2	23	Y	N	N	Y	N	na	Y	N	N	Y	Y	N	N	N	N	N
AKAP7	0	3	0	33	N	N	N	N	N	na	Y	N	N	N	N	N	N	N	N	N
AKAP8	1	0	0	11	N	N	N	N	N	updated	Y	N	N	N	N	N	N	N	N	Y
AKAP8L	0	0	1	8	N	N	N	N	N	updated	N	N	N	N	N	N	N	N	N	N
AKAP9	0	4	2	10	N	N	N	N	N	updated	Y	N	Y	Y	Y	Y	Y	N	N	Y
AKIP1	0	0	0	38	N	N	N	N	N	na	Y	N	N	N	Y	N	N	N	N	N
AKIRIN1	0	1	0	27	N	N	N	N	N	na	N	N	N	N	N	N	N	N	N	N
AKIRIN2	0	0	0	18	Y	N	N	Y	N	na	N	N	N	N	N	N	N	N	N	N
AKNA	0	2	0	24	N	N	N	N	N	na	N	N	N	N	N	N	N	N	N	N
AKNAD1	1	0	0	15	N	N	N	N	N	na	N	N	N	N	N	N	N	N	N	N
AKR1A1	0	1	0	16	N	N	N	N	N	na	Y	N	N	N	N	N	Y	N	N	N
AKR1B1	0	1	0	22	N	N	N	N	N	na	Y	N	Y	N	N	N	Y	Y	Y	Y
AKR1B10	0	1	0	11	N	N	N	N	N	na	Y	N	N	N	N	N	Y	Y	N	Y
AKR1B15	0	0	0	15	N	N	N	N	N	na	N	N	N	N	N	N	N	N	N	N
AKR1C1	0	2	0	37	N	N	N	N	N	na	Y	N	Y	N	N	N	Y	Y	Y	Y
AKR1C2	0	0	0	42	N	N	N	N	N	na	Y	N	N	N	N	N	Y	Y	Y	Y
AKR1C3	0	1	0	24	N	N	N	N	N	na	Y	N	N	N	N	N	Y	Y	Y	Y
AKR1C4	1	0	0	2	N	N	N	N	N	na	Y	N	N	N	N	N	N	Y	Y	N
AKR1E2	0	1	0	34	N	N	N	N	N	na	N	N	N	N	N	N	N	N	N	N
AKR7A2	0	0	1	40	N	N	N	N	N	na	N	N	N	N	N	N	N	N	N	N
AKR7A3	0	1	4	37	N	N	N	N	N	na	Y	N	N	N	N	N	Y	N	N	N
AKT1	0	0	1	26	Y	Y	N	Y	N	na	Y	Y	Y	Y	Y	Y	Y	Y	Y	Y
AKT1S1	1	1	1	7	N	N	N	N	N	na	Y	N	N	N	Y	N	N	N	N	N
AKT2	1	2	1	10	N	N	N	N	N	na	Y	Y	Y	Y	Y	N	Y	Y	Y	Y
AKTIP	0	1	0	36	N	N	N	N	N	na	Y	N	N	N	N	N	Y	N	N	N
ALAD	0	0	0	34	N	N	N	N	N	na	Y	N	Y	Y	Y	Y	Y	Y	Y	Y
ALAS1	0	1	0	9	N	N	N	Y	N	na	Y	N	N	N	N	N	N	N	Y	N
ALAS2	0	0	0	3	Y	N	N	Y	N	na	Y	Y	N	N	N	Y	Y	Y	Y	Y
ALB	0	0	2	7	N	N	N	N	N	na	Y	Y	Y	Y	Y	Y	Y	Y	Y	Y
ALCAM	0	1	0	16	N	N	N	N	N	na	Y	N	N	N	N	N	N	N	N	Y
ALDH16A1	1	6	1	48	N	N	N	N	N	na	Y	N	N	N	N	N	N	N	Y	N
ALDH18A1	0	0	0	26	N	N	N	Y	N	na	Y	N	Y	Y	Y	Y	Y	Y	Y	Y
ALDH1A1	0	2	0	8	Y	N	N	N	N	na	Y	N	N	Y	N	N	Y	Y	N	Y
ALDH1A2	0	0	0	17	N	N	N	Y	N	na	Y	N	N	Y	N	N	N	Y	N	Y
ALDH1A3	1	1	0	9	N	N	N	Y	N	na	Y	N	N	Y	N	N	Y	N	N	Y
ALDH1B1	0	1	0	16	N	N	N	N	N	na	Y	N	N	N	N	N	Y	N	N	Y
ALDH1L1	0	4	0	16	N	N	N	N	N	na	Y	N	N	N	N	N	Y	N	Y	N
ALDH1L2	0	0	0	23	N	N	N	N	N	na	Y	N	N	N	N	N	Y	N	N	N
ALDH2	0	0	1	31	N	N	N	N	N	na	Y	Y	Y	Y	Y	N	Y	Y	Y	Y
ALDH3A1	1	1	0	21	N	N	N	N	N	na	Y	N	N	Y	N	N	N	N	N	N
ALDH3A2	1	1	0	23	N	N	N	N	N	na	Y	N	N	Y	N	N	N	N	Y	N
ALDH3B1	1	2	2	21	N	N	N	Y	N	na	Y	N	N	N	N	N	N	N	N	N
ALDH3B2	0	3	0	4	N	N	N	N	N	na	Y	N	N	N	N	N	N	N	N	N
ALDH4A1	0	0	1	24	N	N	N	N	N	na	Y	N	N	Y	N	Y	Y	Y	Y	Y
ALDH5A1	0	1	0	31	N	N	N	Y	N	na	Y	N	N	Y	N	N	N	N	Y	N
ALDH6A1	2	0	1	27	N	N	N	N	N	na	Y	N	N	Y	Y	N	Y	Y	Y	N
ALDH7A1	0	0	1	44	N	N	N	N	N	na	Y	N	Y	Y	N	N	Y	N	Y	Y
ALDH8A1	0	2	1	47	N	N	N	N	N	na	Y	N	N	N	N	N	Y	N	N	N
ALDH9A1	0	3	0	38	N	N	N	N	N	na	Y	N	N	N	N	N	Y	N	N	N
ALDOA	0	1	0	11	N	N	N	N	N	na	Y	N	Y	Y	Y	Y	Y	Y	Y	Y
ALDOB	1	1	0	24	N	N	N	N	N	na	Y	Y	N	Y	N	N	Y	Y	Y	Y
ALDOC	0	0	0	9	N	N	N	N	N	na	N	N	N	N	N	N	N	N	N	N
ALG1	0	0	0	15	N	N	N	N	N	na	Y	Y	N	Y	Y	Y	Y	Y	Y	N
ALG10	1	1	2	22	N	N	N	Y	N	na	N	N	N	N	N	N	N	N	N	N
ALG10B	0	0	0	30	N	N	N	N	N	na	Y	N	N	N	Y	Y	N	N	N	N
ALG11	0	0	0	35	N	N	N	N	N	updated	Y	Y	N	Y	Y	Y	Y	Y	Y	N
ALG12	1	1	1	37	N	N	N	N	N	na	Y	Y	N	Y	Y	Y	Y	Y	Y	N
ALG13	0	1	0	11	Y	N	N	Y	N	na	Y	Y	Y	Y	Y	Y	Y	Y	Y	Y
ALG1L	0	1	0	48	N	N	N	N	N	na	N	N	N	N	N	N	N	N	N	N
ALG2	1	0	0	5	N	N	N	Y	N	na	Y	Y	Y	Y	Y	Y	Y	N	Y	N
ALG3	0	0	0	13	N	N	N	N	N	na	Y	Y	N	Y	Y	Y	Y	Y	Y	N
ALG5	2	1	0	21	N	N	N	Y	N	updated	N	N	N	N	N	N	N	N	N	N
ALG6	1	2	1	30	N	N	N	N	N	na	Y	Y	N	Y	Y	Y	Y	Y	Y	N
ALG8	0	0	0	37	N	N	N	N	N	updated	Y	Y	N	Y	Y	Y	Y	Y	Y	Y
ALG9	0	2	0	8	N	N	N	N	N	na	Y	Y	Y	Y	Y	Y	Y	Y	Y	Y
ALK	0	6	3	13	N	N	N	N	N	na	Y	Y	Y	Y	N	Y	N	Y	Y	Y
ALKBH1	1	6	1	24	N	N	N	N	N	na	N	N	N	N	N	N	N	N	N	N
ALKBH2	0	0	0	22	N	N	N	N	N	na	N	N	N	N	N	N	N	N	N	N
ALKBH3	0	0	0	28	N	N	N	N	N	na	N	N	N	N	N	N	N	N	N	N
ALKBH4	0	2	0	5	N	N	N	Y	N	na	N	N	N	N	N	N	N	N	N	N
ALKBH5	0	1	1	41	Y	N	N	N	N	na	N	N	N	N	N	N	N	N	N	N
ALKBH6	0	0	0	4	N	N	N	N	N	na	N	N	N	N	N	N	N	N	N	N
ALKBH7	0	1	0	15	N	N	N	N	N	na	N	N	N	N	N	N	N	N	N	N
ALKBH8	0	2	0	17	N	N	N	N	N	na	Y	N	N	Y	Y	N	Y	Y	N	Y
ALLC	0	0	0	21	N	N	N	N	N	na	N	N	N	N	N	N	N	N	N	N
ALMS1	2	5	5	25	N	N	N	N	N	na	Y	N	Y	Y	Y	N	Y	Y	Y	N
ALOX12	0	0	0	22	N	N	N	N	N	na	Y	Y	N	Y	N	N	N	N	N	N
ALOX12B	0	0	0	6	N	N	N	Y	N	na	Y	N	Y	Y	N	N	Y	Y	Y	Y
ALOX15	1	3	3	24	N	N	N	N	N	na	Y	N	Y	N	Y	N	Y	N	N	Y
ALOX15B	1	0	0	9	N	N	N	N	N	na	N	N	N	N	N	N	N	N	N	N
ALOX5AP	0	1	0	11	N	N	N	N	N	na	Y	N	N	Y	Y	N	Y	Y	N	N
ALOXE3	0	3	0	6	N	N	N	Y	N	na	Y	N	Y	N	N	N	N	Y	N	Y
ALPI	0	2	1	0	N	N	Y	N	N	pending	Y	Y	N	N	N	N	N	N	N	N
ALPK1	1	4	3	27	N	N	N	N	N	na	Y	Y	Y	Y	N	Y	Y	Y	Y	N
ALPK2	0	2	1	9	N	N	N	N	N	na	N	N	N	N	N	N	N	N	N	N
ALPK3	5	6	8	26	N	N	N	N	N	na	Y	N	Y	N	Y	N	N	N	N	N
ALPL	1	0	1	16	N	N	N	Y	N	na	Y	N	Y	Y	N	Y	Y	Y	Y	N
ALPP	0	4	0	1	N	N	N	Y	N	na	N	N	N	N	N	N	N	N	N	N
ALPPL2	0	0	1	1	N	N	N	N	N	na	N	N	N	N	N	N	N	N	N	N
ALS2	2	1	3	34	N	N	N	N	N	na	Y	N	N	Y	N	N	Y	Y	Y	N
ALS2CL	0	1	2	35	N	N	N	N	N	na	Y	N	N	N	N	N	N	N	N	N
ALS2CR11	1	1	0	8	N	N	N	N	N	na	N	N	N	N	N	N	N	N	N	N
ALS2CR12	0	1	0	46	N	N	N	N	N	na	N	N	N	N	N	N	N	N	N	N
ALX1	0	0	0	3	N	N	N	Y	N	na	Y	N	N	Y	N	N	N	N	N	N
ALX4	1	1	0	9	N	N	N	Y	N	na	Y	N	Y	Y	N	N	N	N	N	Y
AMACR	0	2	1	45	N	N	N	N	N	na	Y	N	N	Y	N	Y	Y	Y	Y	Y
AMBN	0	1	0	1	N	N	N	N	N	na	Y	N	N	N	N	N	N	Y	N	N
AMBP	0	1	0	8	N	N	N	N	N	na	Y	N	N	N	N	N	Y	Y	N	Y
AMBRA1	0	4	0	4	Y	N	N	Y	N	na	Y	N	N	N	N	N	N	N	N	N
AMD1	0	2	0	9	Y	N	N	Y	N	na	Y	N	Y	Y	N	N	Y	N	N	Y
AMDHD1	0	1	0	43	N	N	N	N	N	na	N	N	N	N	N	N	N	N	N	N
AMDHD2	0	1	0	24	N	N	N	N	N	na	N	N	N	N	N	N	N	N	N	N
AMELX	0	0	0	0	N	N	N	N	N	na	Y	N	N	N	N	N	N	Y	N	N
AMER1	0	2	0	5	N	N	N	Y	N	na	Y	N	Y	Y	Y	Y	Y	Y	N	Y
AMER2	0	2	1	5	N	N	N	N	N	na	N	N	N	N	N	N	N	N	N	N
AMER3	0	2	2	4	N	N	N	N	N	na	N	N	N	N	N	N	N	N	N	N
AMFR	1	1	2	31	N	N	N	N	N	na	Y	N	N	Y	N	N	N	Y	N	Y
AMH	3	4	1	49	N	N	N	N	N	na	Y	N	N	N	N	Y	Y	Y	Y	Y
AMHR2	0	0	1	3	N	N	N	N	N	na	Y	N	N	N	N	Y	Y	Y	Y	Y
AMIGO1	1	0	0	42	Y	N	N	N	N	na	N	N	N	N	N	N	N	N	N	N
AMIGO2	0	1	0	18	N	N	N	N	N	na	N	N	N	N	N	N	N	N	N	N
AMIGO3	1	0	2	0	N	N	N	N	N	na	N	N	N	N	N	N	N	N	N	N
AMMECR1	0	0	0	10	N	N	N	N	N	na	Y	N	N	Y	Y	Y	N	Y	Y	N
AMMECR1L	0	0	0	14	Y	N	N	N	N	na	N	N	N	N	N	N	N	N	N	N
AMN	1	1	2	15	N	N	N	Y	N	na	Y	N	N	Y	N	Y	Y	Y	Y	N
AMOT	0	4	0	13	Y	N	N	Y	N	na	Y	N	N	Y	N	N	N	N	N	Y
AMOTL1	0	8	4	13	N	N	N	N	N	na	Y	N	N	N	N	N	Y	N	N	N
AMOTL2	0	2	1	10	N	N	N	N	N	na	N	N	N	N	N	N	N	N	N	N
AMPD1	0	4	1	4	N	N	N	Y	N	na	Y	N	N	Y	N	N	N	N	Y	N
AMPD2	1	0	0	8	N	N	N	N	N	na	Y	N	Y	Y	N	N	Y	Y	N	N
AMPD3	0	4	1	39	N	N	N	N	N	na	Y	N	N	Y	N	Y	N	N	Y	N
AMPH	0	3	0	25	N	N	N	N	N	na	N	N	N	N	N	N	N	N	N	N
AMT	1	2	0	46	N	N	N	Y	N	na	Y	N	N	Y	N	N	N	N	Y	N
AMTN	0	1	0	8	N	N	N	N	N	na	Y	N	N	N	N	N	N	Y	N	N
AMY1A	0	0	0	1	N	N	N	N	N	na	N	N	N	N	N	N	N	N	N	N
AMY2A	0	2	0	24	N	N	N	N	N	na	N	N	N	N	N	N	N	N	N	N
AMY2B	0	1	1	34	N	N	N	N	N	na	N	N	N	N	N	N	N	N	N	N
AMZ1	0	6	0	20	N	N	N	N	N	na	N	N	N	N	N	N	N	N	N	N
AMZ2	0	1	1	30	N	N	N	N	N	na	N	N	N	N	N	N	N	N	N	N
ANAPC1	0	6	0	15	Y	N	N	N	N	na	Y	N	N	Y	N	N	N	Y	Y	Y
ANAPC10	0	1	1	7	N	N	N	N	N	na	N	N	N	N	N	N	N	N	N	N
ANAPC11	1	0	0	7	N	N	N	N	N	na	N	N	N	N	N	N	N	N	N	N
ANAPC15	0	0	0	7	N	N	N	Y	N	na	N	N	N	N	N	N	N	N	N	N
ANAPC2	0	4	1	16	Y	N	N	Y	N	na	N	N	N	N	N	N	N	N	N	N
ANAPC4	0	3	0	47	N	N	N	Y	N	na	N	N	N	N	N	N	N	N	N	N
ANAPC5	0	5	1	23	N	N	N	N	N	na	N	N	N	N	N	N	N	N	N	N
ANAPC7	0	0	0	19	N	N	N	N	N	na	N	N	N	N	N	N	N	N	N	N
ANG	0	1	0	15	N	N	N	N	N	na	Y	N	N	Y	N	N	N	Y	Y	Y
ANGEL1	1	2	1	27	N	N	N	N	N	na	N	N	N	N	N	N	N	N	N	N
ANGEL2	0	2	2	41	N	N	N	N	N	na	N	N	N	N	N	N	N	N	N	N
ANGPT1	0	3	0	10	Y	N	N	Y	N	na	Y	Y	Y	N	N	N	Y	N	N	N
ANGPT2	1	0	2	7	N	N	N	Y	N	na	Y	N	N	N	N	N	N	Y	N	Y
ANGPT4	1	2	1	14	N	N	N	N	N	na	N	N	N	N	N	N	N	N	N	N
ANGPTL1	0	1	0	21	N	N	N	N	N	na	N	N	N	N	N	N	N	N	N	N
ANGPTL2	0	0	1	11	N	N	N	N	N	na	N	N	N	N	N	N	N	N	N	N
ANGPTL3	0	0	0	3	N	N	N	N	N	na	Y	N	N	Y	N	N	Y	N	Y	N
ANGPTL4	0	2	3	16	N	N	N	N	N	na	Y	N	N	N	Y	N	Y	N	Y	Y
ANGPTL5	0	0	1	21	N	N	N	N	N	na	N	N	N	N	N	N	N	N	N	N
ANGPTL6	0	1	0	12	N	N	N	Y	N	na	Y	N	N	Y	Y	N	Y	N	N	Y
ANGPTL7	0	0	0	7	N	N	N	N	N	na	N	N	N	N	N	N	N	N	N	N
ANGPTL8	1	0	0	4	N	N	N	na	N	na	N	N	N	N	N	N	N	N	N	N
ANHX	0	3	1	1	N	N	N	N	N	na	N	N	N	N	N	N	N	N	N	N
ANK1	1	2	2	27	Y	N	N	Y	N	na	Y	Y	N	N	N	Y	Y	N	N	N
ANK2	0	5	4	8	Y	N	N	Y	N	na	Y	N	N	Y	Y	Y	N	N	N	N
ANK3	0	4	2	23	Y	N	N	Y	N	na	Y	N	Y	Y	N	N	Y	Y	Y	Y
ANKAR	2	3	0	12	N	N	N	N	N	na	N	N	N	N	N	N	N	N	N	N
ANKDD1A	0	2	1	30	N	N	N	N	N	na	N	N	N	N	N	N	N	N	N	N
ANKDD1B	0	1	0	25	N	N	N	N	N	na	N	N	N	N	N	N	N	N	N	N
ANKEF1	0	4	1	29	N	N	N	N	N	na	N	N	N	N	N	N	N	N	N	N
ANKFN1	0	4	1	10	N	N	N	N	N	na	N	N	N	N	N	N	N	N	N	N
ANKFY1	0	0	1	22	Y	N	N	N	N	na	Y	N	N	N	N	N	N	Y	N	Y
ANKH	0	0	0	21	N	N	N	N	N	na	Y	N	Y	Y	N	N	N	Y	N	N
ANKHD1	0	6	2	7	Y	Y	N	N	N	na	N	N	N	N	N	N	N	N	N	N
ANKIB1	0	2	1	16	Y	Y	N	N	N	na	N	N	N	N	N	N	N	N	N	N
ANKK1	0	2	0	34	N	N	N	N	N	na	Y	N	Y	Y	N	N	N	N	N	N
ANKLE1	1	2	3	37	N	N	N	N	N	na	N	N	N	N	N	N	N	N	N	N
ANKLE2	0	1	2	34	N	N	N	N	N	na	Y	N	N	Y	N	N	N	Y	N	N
ANKMY1	1	5	0	37	N	N	N	N	N	na	N	N	N	N	N	N	N	N	N	N
ANKMY2	0	0	1	21	N	N	N	N	N	na	N	N	N	N	N	N	N	N	N	N
ANKRD1	0	2	1	10	N	N	N	N	N	na	Y	Y	Y	Y	Y	N	N	Y	N	N
ANKRD10	0	3	0	23	N	N	N	N	N	na	N	N	N	N	N	N	N	N	N	N
ANKRD11	4	7	2	14	Y	N	N	Y	N	na	Y	N	N	Y	N	N	N	Y	Y	N
ANKRD12	1	4	0	16	Y	N	N	N	N	na	N	N	N	N	N	N	N	N	N	N
ANKRD13A	0	0	0	12	N	N	N	N	N	na	N	N	N	N	N	N	N	N	N	N
ANKRD13B	0	4	1	18	N	Y	N	N	N	na	N	N	N	N	N	N	N	N	N	N
ANKRD13C	0	0	0	9	Y	N	N	N	N	na	N	N	N	N	N	N	N	N	N	N
ANKRD13D	0	1	1	27	N	N	N	N	N	na	N	N	N	N	N	N	N	N	N	N
ANKRD16	1	1	0	22	N	N	N	N	N	na	N	N	N	N	N	N	N	N	N	N
ANKRD17	0	2	3	6	Y	Y	N	Y	N	na	N	N	N	N	N	N	N	N	N	N
ANKRD18A	1	4	3	33	N	N	N	N	N	na	Y	N	Y	N	N	N	N	N	N	Y
ANKRD2	0	1	0	12	N	N	N	N	N	na	N	N	N	N	N	N	N	N	N	N
ANKRD20A1	0	3	0	24	N	N	N	N	N	na	N	N	N	N	N	N	N	N	N	N
ANKRD20A2	0	1	0	3	N	N	N	N	N	na	N	N	N	N	N	N	N	N	N	N
ANKRD20A4	1	0	0	43	N	N	N	N	N	na	N	N	N	N	N	N	N	N	N	N
ANKRD22	0	0	0	19	N	N	N	N	N	na	N	N	N	N	N	N	N	N	N	N
ANKRD23	0	1	0	21	N	N	N	N	N	na	Y	N	N	N	Y	N	N	N	N	N
ANKRD24	1	3	1	33	N	N	N	N	N	na	N	N	N	N	N	N	N	N	N	N
ANKRD26	0	3	3	30	N	N	N	N	N	na	Y	Y	N	N	N	Y	N	N	N	Y
ANKRD27	1	5	4	42	N	N	N	N	N	na	N	N	N	N	N	N	N	N	N	N
ANKRD28	0	1	1	18	Y	N	N	N	N	na	N	N	N	N	N	N	N	N	N	N
ANKRD29	0	2	1	18	N	N	N	N	N	na	N	N	N	N	N	N	N	N	N	N
ANKRD30A	0	4	0	2	N	N	N	N	N	na	Y	N	N	N	N	N	N	N	N	Y
ANKRD30B	0	3	3	14	N	N	N	N	N	na	N	N	N	N	N	N	N	N	N	N
ANKRD31	0	4	2	4	N	N	N	N	N	na	N	N	N	N	N	N	N	N	N	N
ANKRD33	0	1	0	4	N	N	N	N	N	na	N	N	N	N	N	N	N	N	N	N
ANKRD33B	0	0	2	7	N	N	N	N	N	na	N	N	N	N	N	N	N	N	N	N
ANKRD34A	0	1	0	14	Y	N	N	N	N	na	Y	N	N	N	N	N	N	N	N	Y
ANKRD34B	1	1	0	7	N	N	N	N	N	na	N	N	N	N	N	N	N	N	N	N
ANKRD34C	0	1	1	3	N	N	N	N	N	na	N	N	N	N	N	N	N	N	N	N
ANKRD35	0	3	0	18	N	N	N	N	N	na	N	N	N	N	N	N	N	N	N	N
ANKRD36	2	10	5	48	N	N	N	N	N	na	N	N	N	N	N	N	N	N	N	N
ANKRD36B	0	3	1	48	na	na	N	N	N	na	N	N	N	N	N	N	N	N	N	N
ANKRD37	0	1	0	4	N	N	N	N	N	na	N	N	N	N	N	N	N	N	N	N
ANKRD40	0	1	1	35	N	N	N	N	N	na	N	N	N	N	N	N	N	N	N	N
ANKRD42	0	0	0	28	N	N	N	N	N	na	N	N	N	N	N	N	N	N	N	N
ANKRD44	0	4	1	24	N	N	N	N	N	na	N	N	N	N	N	N	N	N	N	N
ANKRD45	0	3	0	16	N	N	N	N	N	na	N	N	N	N	N	N	N	N	N	N
ANKRD46	0	0	0	10	N	N	N	N	N	na	N	N	N	N	N	N	N	N	N	N
ANKRD49	0	0	0	5	N	N	N	N	N	na	N	N	N	N	N	N	N	N	N	N
ANKRD50	0	1	0	24	Y	N	N	N	N	na	N	N	N	N	N	N	N	N	N	N
ANKRD52	0	1	2	5	Y	Y	N	N	N	na	N	N	N	N	N	N	N	N	N	N
ANKRD53	2	2	0	21	N	N	N	N	N	na	N	N	N	N	N	N	N	N	N	N
ANKRD54	0	2	1	37	N	N	N	N	N	na	N	N	N	N	N	N	N	N	N	N
ANKRD55	0	1	1	10	N	N	N	N	N	na	Y	Y	Y	N	N	N	N	N	N	N
ANKRD6	0	4	2	17	N	N	N	N	N	na	N	N	N	N	N	N	N	N	N	N
ANKRD60	0	0	2	1	N	N	N	N	N	na	N	N	N	N	N	N	N	N	N	N
ANKRD61	0	0	1	16	N	N	N	N	N	na	N	N	N	N	N	N	N	N	N	N
ANKRD62	0	1	0	5	N	N	N	N	N	na	N	N	N	N	N	N	N	N	N	N
ANKRD63	0	1	1	3	N	N	N	N	N	na	N	N	N	N	N	N	N	N	N	N
ANKRD65	0	1	2	47	N	N	N	N	N	na	N	N	N	N	N	N	N	N	N	N
ANKRD66	0	0	0	1	N	N	N	N	N	na	N	N	N	N	N	N	N	N	N	N
ANKRD7	0	2	0	24	N	N	N	N	N	na	Y	N	N	N	N	N	N	N	N	N
ANKRD9	1	2	0	39	N	N	N	N	N	na	Y	Y	N	N	N	N	N	N	N	N
ANKS1A	1	1	0	16	N	N	N	N	N	na	Y	N	N	N	Y	N	N	N	N	N
ANKS1B	0	3	2	10	Y	N	N	N	N	na	Y	N	N	Y	N	N	Y	N	Y	N
ANKS3	1	2	1	14	N	N	N	N	N	na	Y	N	N	N	Y	N	N	N	N	N
ANKS4B	0	2	0	5	N	N	N	N	N	na	N	N	N	N	N	N	N	N	N	N
ANKS6	0	3	3	28	N	N	N	Y	N	na	Y	N	N	Y	Y	N	Y	Y	N	N
ANKUB1	0	0	0	2	N	N	N	N	N	na	N	N	N	N	N	N	N	N	N	N
ANKZF1	0	3	0	17	N	N	N	N	N	na	N	N	N	N	N	N	N	N	N	N
ANLN	0	2	1	14	N	N	N	N	N	na	Y	Y	N	N	N	N	Y	Y	Y	Y
ANO1	0	1	0	15	N	N	N	Y	N	na	N	N	N	N	N	N	Y	N	N	N
ANO10	0	1	0	19	N	N	N	N	N	na	Y	N	N	Y	N	N	Y	N	N	N
ANO2	0	4	2	23	N	N	N	N	N	na	N	N	N	N	N	N	N	N	N	N
ANO3	0	1	1	16	N	N	N	N	N	na	Y	N	Y	Y	N	N	N	N	N	N
ANO4	0	1	1	10	N	N	N	N	N	na	Y	N	N	N	N	N	N	Y	N	N
ANO5	0	1	0	44	N	N	N	N	N	na	Y	N	Y	Y	N	Y	Y	Y	Y	N
ANO6	0	0	1	12	N	N	N	Y	N	updated	Y	N	N	N	N	Y	Y	N	N	N
ANO7	0	1	1	43	N	N	N	N	N	na	N	N	N	N	N	N	N	N	N	N
ANO8	2	3	1	12	Y	N	N	N	N	na	N	N	N	N	N	N	N	N	N	N
ANO9	1	3	1	17	N	N	N	N	N	na	N	N	N	N	N	N	N	N	N	N
ANOS1	0	0	1	21	Y	N	N	N	N	na	Y	N	N	Y	Y	N	N	Y	Y	N
ANP32D	0	1	1	2	na	N	N	N	N	na	N	N	N	N	N	N	N	N	N	N
ANP32E	0	0	0	4	N	N	N	N	N	na	N	N	N	N	N	N	N	N	N	N
ANPEP	2	0	0	23	N	N	N	N	N	updated	Y	N	N	N	N	N	N	Y	N	Y
ANTXR1	1	2	0	9	Y	N	N	N	N	updated	Y	N	Y	Y	Y	N	Y	N	Y	Y
ANTXR2	0	2	0	18	N	N	N	N	N	updated	Y	Y	N	Y	N	N	Y	Y	Y	Y
ANTXRL	0	1	2	26	N	N	N	N	N	na	N	N	N	N	N	N	N	N	N	N
ANXA1	0	1	0	12	N	N	N	N	N	na	Y	N	N	N	Y	N	Y	Y	N	Y
ANXA10	1	0	1	6	N	N	N	N	N	na	Y	N	N	N	N	N	Y	N	Y	Y
ANXA11	0	1	0	34	N	N	N	N	N	na	Y	N	N	Y	N	Y	N	N	Y	N
ANXA13	0	1	1	10	N	N	N	N	N	na	N	N	N	N	N	N	N	N	N	N
ANXA2	0	0	0	14	N	N	N	N	N	updated	Y	N	Y	N	N	N	Y	N	Y	Y
ANXA2R	0	0	0	19	na	N	N	N	N	na	Y	N	N	N	N	N	N	Y	N	Y
ANXA3	0	1	0	28	N	N	N	N	N	na	Y	Y	N	N	N	N	Y	Y	Y	Y
ANXA4	0	1	0	24	N	N	N	N	N	na	Y	N	N	N	N	N	Y	Y	N	Y
ANXA5	0	0	0	45	N	N	N	N	N	na	Y	N	N	Y	N	N	Y	Y	Y	Y
ANXA6	0	1	1	30	N	N	N	N	N	na	Y	N	N	N	N	N	Y	N	N	Y
ANXA7	0	1	0	10	N	N	N	Y	N	na	Y	N	N	N	N	N	Y	N	N	Y
ANXA8	0	0	1	12	na	na	N	N	N	na	N	N	N	N	N	N	N	N	N	N
ANXA8L1	0	0	0	20	N	N	N	N	N	na	N	N	N	N	N	N	N	N	N	N
ANXA9	0	0	1	23	N	N	N	N	N	na	N	N	N	N	N	N	N	N	N	N
AOAH	0	1	1	30	N	N	N	N	N	na	Y	N	N	N	N	N	N	N	N	N
AOC1	1	2	3	18	N	N	N	N	N	na	Y	N	N	N	Y	N	N	N	N	N
AOC2	0	0	2	10	N	N	N	N	N	na	N	N	N	N	N	N	N	N	N	N
AOC3	0	0	1	16	N	N	N	N	N	na	Y	N	N	N	Y	N	N	Y	Y	N
AOX1	0	2	1	7	N	N	N	N	N	na	Y	N	N	N	N	N	N	Y	N	Y
AP1AR	1	0	0	27	N	N	N	N	N	na	N	N	N	N	N	N	N	N	N	N
AP1B1	2	2	1	18	Y	Y	N	N	N	na	Y	Y	N	Y	N	Y	Y	N	Y	N
AP1G1	0	0	0	22	Y	N	N	Y	N	na	N	N	N	N	N	N	N	N	N	N
AP1G2	0	1	1	18	N	N	N	N	N	na	N	N	N	N	N	N	N	N	N	N
AP1M1	0	0	0	36	N	Y	N	Y	N	na	N	N	N	N	N	N	N	N	N	N
AP1M2	0	1	0	15	N	N	N	N	N	na	N	N	N	N	N	N	N	N	N	N
AP1S1	0	2	1	30	N	N	N	N	N	na	Y	N	N	Y	N	N	Y	N	Y	N
AP1S3	0	0	0	15	N	N	Y	N	N	pending	Y	Y	N	N	N	Y	N	N	N	N
AP2A1	1	0	0	25	Y	Y	N	N	N	na	N	N	N	N	N	N	N	N	N	N
AP2B1	0	0	0	19	Y	Y	N	N	N	na	Y	N	N	N	N	N	N	N	N	N
AP2M1	0	0	2	16	Y	Y	N	Y	N	updated	Y	N	N	Y	N	N	N	N	N	N
AP2S1	0	0	1	22	N	N	N	N	N	na	Y	Y	Y	Y	Y	N	N	Y	Y	N
AP3B1	0	0	2	18	N	N	Y	Y	N	updated	Y	Y	Y	Y	N	Y	Y	N	Y	N
AP3B2	1	0	1	42	N	N	N	N	N	na	Y	N	Y	Y	N	N	Y	N	N	Y
AP3D1	0	5	1	30	Y	N	Y	Y	N	pending	Y	Y	Y	Y	N	Y	Y	N	Y	N
AP3M1	0	0	1	15	N	N	N	N	N	na	N	N	N	N	N	N	N	N	N	N
AP3S1	1	0	0	19	N	N	N	N	N	na	Y	N	N	N	N	N	Y	N	N	N
AP4B1	0	0	0	23	N	N	N	N	N	na	Y	N	Y	Y	N	N	Y	Y	N	N
AP4E1	0	4	1	17	N	N	N	N	N	na	Y	Y	Y	Y	Y	Y	Y	Y	Y	N
AP4M1	0	0	1	41	N	N	N	N	N	na	Y	N	Y	Y	N	N	Y	Y	N	N
AP5B1	0	3	1	22	N	N	N	N	N	na	N	N	N	N	N	N	N	N	N	N
AP5M1	0	0	1	34	N	N	N	N	N	na	Y	N	N	N	N	N	N	Y	N	Y
AP5S1	0	0	0	7	N	N	N	N	N	na	N	N	N	N	N	N	N	N	N	N
AP5Z1	0	11	3	21	N	N	N	N	N	na	Y	N	Y	Y	N	N	Y	Y	Y	N
APAF1	1	2	1	34	N	N	N	Y	N	na	Y	N	N	N	N	N	Y	Y	N	Y
APBA1	0	0	1	12	N	N	N	N	N	na	N	N	N	N	N	N	N	N	N	N
APBA3	0	0	0	15	N	N	N	N	N	na	N	N	N	N	N	N	N	N	N	N
APBB1	0	1	3	19	Y	N	N	N	N	na	Y	N	Y	Y	N	N	Y	N	N	N
APBB1IP	0	0	0	31	N	N	N	N	N	na	Y	N	N	N	N	N	Y	N	N	N
APBB2	0	0	2	28	N	N	N	N	N	na	Y	N	N	N	N	N	N	N	N	N
APBB3	0	2	0	19	N	N	N	N	N	na	N	N	N	N	N	N	N	N	N	N
APC	3	8	1	7	Y	N	N	Y	N	na	Y	Y	Y	Y	N	Y	Y	Y	Y	Y
APC2	1	13	9	26	Y	N	N	N	N	na	Y	N	N	Y	Y	N	Y	Y	N	Y
APCDD1	0	1	1	19	N	N	N	N	N	na	Y	N	N	N	N	N	N	N	Y	N
APCDD1L	0	2	0	18	N	N	N	N	N	na	N	N	N	N	N	N	N	N	N	N
APCS	0	0	0	1	N	N	N	N	N	na	Y	N	N	N	Y	N	Y	N	N	Y
APEH	0	0	0	19	N	N	N	N	N	na	N	N	N	N	N	N	N	N	N	N
APEX1	0	0	0	8	N	N	N	Y	N	na	Y	N	N	Y	Y	N	Y	Y	N	Y
APEX2	0	0	2	13	Y	N	N	N	N	na	N	N	N	N	N	N	N	N	N	N
APH1A	0	1	1	10	N	N	N	Y	N	na	N	N	N	N	N	N	N	N	N	N
APH1B	0	0	0	28	N	N	N	N	N	na	N	N	N	N	N	N	N	N	N	N
API5	0	0	1	5	Y	N	N	N	N	na	N	N	N	N	N	N	N	N	N	N
APIP	0	0	0	49	N	N	N	N	N	na	Y	N	N	Y	N	N	N	N	N	N
APITD1-CORT	0	0	0	0	N	N	N	N	N	na	N	N	N	N	N	N	N	N	N	N
APLF	0	1	1	20	N	N	N	N	N	na	N	N	N	N	N	N	N	N	N	N
APLNR	0	2	0	14	N	N	N	Y	N	na	N	N	N	N	N	N	N	N	N	N
APLP1	1	1	3	14	N	N	N	N	N	na	N	N	N	N	N	N	N	N	N	N
APLP2	0	1	0	9	N	N	N	N	N	na	Y	N	N	N	Y	N	N	N	N	N
APMAP	0	1	0	31	N	N	N	N	N	na	Y	N	N	N	N	N	Y	N	N	N
APOA1	1	0	0	7	N	N	N	N	N	na	Y	Y	Y	Y	Y	Y	Y	Y	Y	Y
APOA4	1	1	2	2	N	N	N	N	N	na	Y	N	N	N	Y	N	Y	N	Y	Y
APOA5	0	1	1	1	N	N	N	N	N	na	Y	N	N	N	Y	Y	Y	N	Y	N
APOB	0	10	1	19	N	N	N	Y	N	na	Y	N	N	Y	Y	Y	Y	N	Y	Y
APOBEC1	0	0	0	2	N	N	N	N	N	na	Y	N	N	N	N	N	Y	N	N	N
APOBEC2	0	0	1	13	N	N	N	N	N	na	N	N	N	N	N	N	N	N	N	N
APOBEC3B	0	3	2	33	N	N	N	N	N	na	Y	N	N	N	N	N	N	Y	N	Y
APOBEC3C	0	0	1	31	N	N	N	N	N	na	Y	N	N	N	N	N	N	N	N	N
APOBEC3D	0	2	1	33	N	N	N	N	N	na	N	N	N	N	N	N	N	N	N	N
APOBEC3F	1	2	2	17	N	N	N	N	N	na	N	N	N	N	N	N	N	N	N	N
APOBEC3G	0	0	0	45	N	N	N	N	N	na	N	N	N	N	N	N	N	N	N	N
APOBEC3H	1	0	0	19	N	N	N	N	N	na	N	N	N	N	N	N	N	N	N	N
APOBEC4	0	2	0	2	N	N	N	N	N	na	N	N	N	N	N	N	N	N	N	N
APOBR	0	7	2	8	N	N	N	N	N	na	N	N	N	N	N	N	N	N	N	N
APOC1	0	0	0	16	N	N	N	N	N	na	Y	N	N	Y	Y	N	N	N	N	N
APOC3	0	0	0	6	N	N	N	N	N	na	Y	Y	Y	N	Y	N	Y	N	Y	Y
APOC4	0	0	0	6	N	N	N	N	N	na	N	N	N	N	N	N	N	N	N	N
APOD	0	0	0	26	N	N	N	N	N	na	Y	N	N	Y	N	N	N	N	N	Y
APOE	0	3	0	14	N	N	N	N	N	na	Y	Y	Y	Y	Y	Y	Y	Y	Y	Y
APOF	0	0	0	2	N	N	N	N	N	na	Y	N	N	N	N	N	Y	N	N	Y
APOH	0	0	0	4	N	N	N	Y	N	na	Y	Y	N	N	N	N	Y	N	N	N
APOL1	0	3	0	8	N	N	Y	N	N	pending	Y	Y	N	N	N	Y	N	Y	N	N
APOL2	0	1	0	28	N	N	N	N	N	na	Y	N	N	Y	N	N	N	N	N	N
APOL3	0	0	0	21	N	N	N	N	N	na	N	N	N	N	N	N	N	N	N	N
APOL4	0	1	0	45	N	N	N	N	N	na	Y	N	N	Y	N	N	N	N	N	N
APOL5	0	0	0	9	N	N	N	N	N	na	N	N	N	N	N	N	N	N	N	N
APOL6	0	2	0	27	N	N	N	N	N	na	Y	N	Y	N	N	N	N	N	N	N
APOLD1	0	2	0	6	N	N	N	N	N	na	N	N	N	N	N	N	N	N	N	N
APOPT1	0	2	0	40	N	N	N	N	N	na	N	N	N	N	N	N	N	N	N	N
APPBP2	1	1	0	15	Y	N	N	N	N	na	N	N	N	N	N	N	N	N	N	N
APPL1	0	0	0	18	N	N	N	N	N	na	Y	N	N	Y	N	N	Y	Y	Y	Y
APPL2	0	3	0	25	N	N	N	N	N	na	Y	N	N	N	N	N	N	Y	N	Y
APRT	0	0	0	44	N	N	N	Y	N	na	Y	N	N	N	N	N	N	Y	Y	Y
APTX	0	0	1	42	N	N	N	N	N	na	Y	N	N	Y	N	Y	N	N	Y	N
AQP1	0	2	0	15	N	N	N	Y	N	na	Y	N	Y	N	Y	Y	Y	Y	Y	Y
AQP10	0	1	1	11	N	N	N	N	N	na	N	N	N	N	N	N	N	N	N	N
AQP11	0	1	1	28	N	N	N	Y	N	na	N	N	N	N	N	N	N	N	N	N
AQP12B	0	1	0	5	N	N	N	N	N	na	N	N	N	N	N	N	N	N	N	N
AQP2	0	0	0	4	N	N	N	Y	N	na	Y	N	N	Y	Y	N	Y	Y	Y	N
AQP3	0	0	0	32	N	N	N	N	N	na	Y	N	N	N	N	N	Y	Y	Y	Y
AQP4	0	1	0	10	N	N	N	N	N	na	Y	Y	N	Y	N	N	N	N	N	Y
AQP5	0	1	2	25	N	N	N	Y	N	na	Y	N	N	N	N	N	N	N	N	N
AQP6	0	1	1	16	N	N	N	N	N	na	N	N	N	N	N	N	N	N	N	N
AQP7	0	0	0	21	N	N	N	N	N	na	Y	N	N	N	N	N	Y	N	Y	N
AQP8	0	0	1	12	N	N	N	N	N	na	Y	N	N	N	N	N	N	N	N	Y
AQP9	0	0	0	5	N	N	N	N	N	na	Y	Y	N	Y	N	N	N	N	N	Y
AQR	0	0	0	18	Y	Y	N	N	N	na	N	N	N	N	N	N	N	N	N	N
AR	0	0	2	18	Y	N	N	N	N	na	Y	N	N	Y	Y	N	Y	Y	Y	Y
ARAF	0	1	0	22	Y	N	N	Y	N	na	Y	N	N	Y	N	N	N	N	N	Y
ARAP1	0	4	2	16	N	N	N	N	N	na	N	N	N	N	N	N	N	N	N	N
ARAP2	0	6	4	15	N	N	N	N	N	na	N	N	N	N	N	N	N	N	N	N
ARAP3	0	5	3	11	N	N	N	Y	N	na	Y	Y	N	N	N	N	N	N	N	Y
ARC	0	0	0	19	N	N	N	Y	N	na	Y	N	N	Y	N	N	N	N	N	N
ARCN1	0	0	1	7	Y	N	N	N	N	na	Y	N	Y	Y	Y	N	Y	Y	N	N
AREG	1	0	0	9	N	N	N	N	#REF!	na	Y	Y	Y	N	Y	N	Y	Y	Y	Y
AREL1	0	7	1	14	N	N	N	N	N	na	Y	N	N	N	N	N	N	N	N	Y
ARF1	0	1	0	5	N	Y	N	N	N	na	Y	N	N	Y	Y	Y	N	N	N	Y
ARF3	0	0	0	21	N	N	N	N	N	na	N	N	N	N	N	N	N	N	N	N
ARF5	0	0	0	8	Y	N	N	N	N	na	N	N	N	N	N	N	N	N	N	N
ARF6	0	0	0	6	N	N	N	Y	N	updated	N	N	N	N	N	N	N	N	N	N
ARFGAP1	0	0	2	27	N	N	N	N	N	na	Y	N	N	Y	N	N	N	N	N	N
ARFGAP2	0	2	2	8	N	N	N	N	N	na	Y	N	N	N	N	N	Y	N	N	Y
ARFGAP3	0	3	0	38	N	N	N	N	N	na	N	N	N	N	N	N	N	N	N	N
ARFGEF1	0	1	5	6	Y	Y	N	N	N	na	Y	N	Y	Y	N	N	Y	Y	N	N
ARFGEF2	0	1	3	17	Y	N	N	Y	N	na	Y	N	N	Y	Y	Y	N	N	N	Y
ARFGEF3	1	6	2	12	Y	N	N	N	N	na	N	N	N	N	N	N	N	N	N	N
ARFIP2	1	0	0	8	N	N	N	N	N	na	N	N	N	N	N	N	N	N	N	N
ARFRP1	0	1	2	16	N	N	N	Y	N	na	N	N	N	N	N	N	N	N	N	N
ARG1	0	1	0	8	N	N	N	Y	N	na	Y	Y	Y	Y	N	Y	Y	N	Y	Y
ARG2	0	0	0	8	N	N	N	N	N	na	Y	Y	Y	N	N	N	Y	Y	Y	Y
ARGFX	0	0	0	0	N	N	N	N	N	na	N	N	N	N	N	N	N	N	N	N
ARHGAP1	0	0	0	31	N	N	N	Y	N	na	Y	N	N	N	N	N	N	N	N	N
ARHGAP10	0	2	1	9	N	N	N	N	N	na	Y	N	N	N	Y	N	N	N	N	N
ARHGAP12	0	1	0	22	N	N	N	N	N	na	N	N	N	N	N	N	N	N	N	N
ARHGAP15	0	0	1	22	N	N	N	N	N	na	Y	N	N	N	N	N	Y	N	N	N
ARHGAP17	0	3	0	15	N	N	N	N	N	na	N	N	N	N	N	N	N	N	N	N
ARHGAP18	0	0	1	12	N	N	N	Y	N	na	Y	N	N	N	N	N	N	N	N	N
ARHGAP19	0	2	0	30	N	N	N	N	N	na	N	N	N	N	N	N	N	N	N	N
ARHGAP20	0	2	1	13	N	N	N	N	N	na	N	N	N	N	N	N	N	N	N	N
ARHGAP21	1	8	2	4	Y	N	N	N	N	na	N	N	N	N	N	N	N	N	N	N
ARHGAP22	0	2	1	25	N	N	N	N	N	na	N	N	N	N	N	N	N	N	N	N
ARHGAP23	0	0	0	9	Y	N	N	N	N	na	Y	N	N	N	N	N	N	Y	Y	Y
ARHGAP24	1	2	1	22	N	N	N	N	N	na	Y	N	N	N	N	N	N	Y	N	N
ARHGAP25	0	1	1	21	Y	N	N	N	N	na	N	N	N	N	N	N	N	N	N	N
ARHGAP26	0	3	2	11	Y	N	N	N	N	na	Y	Y	N	N	N	Y	N	N	N	Y
ARHGAP28	0	1	0	22	N	N	N	N	N	na	Y	N	N	N	N	N	N	Y	N	N
ARHGAP29	0	2	0	14	Y	N	N	N	N	na	Y	Y	N	N	N	Y	N	N	N	Y
ARHGAP30	0	4	1	9	Y	N	N	N	N	na	Y	N	N	N	N	N	Y	Y	Y	Y
ARHGAP31	0	4	0	11	Y	N	N	N	N	na	Y	Y	N	Y	Y	N	N	Y	N	N
ARHGAP32	0	4	2	25	Y	N	N	N	N	na	Y	N	N	N	N	N	N	N	N	N
ARHGAP33	0	2	3	29	N	N	N	Y	N	na	N	N	N	N	N	N	N	N	N	N
ARHGAP35	0	1	1	8	Y	Y	N	Y	N	na	Y	N	N	N	N	N	N	N	N	Y
ARHGAP36	0	1	0	4	N	N	N	N	N	na	N	N	N	N	N	N	N	N	N	N
ARHGAP39	0	8	1	8	N	N	N	N	N	na	N	N	N	N	N	N	N	N	N	N
ARHGAP4	0	1	1	7	Y	N	N	N	N	na	Y	Y	N	N	N	N	N	N	N	N
ARHGAP44	1	3	3	27	Y	N	N	N	N	na	N	N	N	N	N	N	N	N	N	N
ARHGAP45	0	6	1	26	N	N	N	na	N	na	Y	N	N	N	N	N	N	Y	N	Y
ARHGAP5	0	2	1	10	Y	N	N	Y	N	na	N	N	N	N	N	N	N	N	N	N
ARHGAP6	0	2	0	17	Y	N	N	N	N	na	Y	N	N	N	N	N	N	Y	N	Y
ARHGAP9	0	2	1	33	N	N	N	N	N	na	Y	N	N	Y	Y	N	Y	N	N	N
ARHGDIA	1	0	0	10	N	N	N	N	N	na	Y	Y	N	Y	N	Y	N	Y	Y	Y
ARHGDIB	0	0	0	22	N	N	N	N	N	na	Y	Y	N	N	Y	N	Y	N	N	N
ARHGDIG	0	1	1	26	Y	N	N	N	N	na	N	N	N	N	N	N	N	N	N	N
ARHGEF1	0	3	1	10	N	N	Y	N	N	pending	Y	Y	Y	N	Y	Y	N	N	N	N
ARHGEF10L	0	1	3	18	N	N	N	N	N	na	N	N	N	N	N	N	N	N	N	N
ARHGEF11	0	2	6	13	Y	N	N	N	N	na	Y	N	N	N	N	N	N	N	N	N
ARHGEF12	1	4	1	15	Y	Y	N	Y	N	na	Y	N	N	N	N	N	N	N	N	N
ARHGEF15	3	2	0	9	N	N	N	Y	N	na	N	N	N	N	N	N	N	N	N	N
ARHGEF16	1	2	0	16	N	N	N	N	N	na	N	N	N	N	N	N	N	N	N	N
ARHGEF17	0	4	4	11	Y	N	N	N	N	na	N	N	N	N	N	N	N	N	N	N
ARHGEF18	2	3	1	13	N	N	N	Y	N	na	Y	N	N	Y	N	N	N	Y	N	N
ARHGEF19	0	0	0	48	N	N	N	N	N	na	N	N	N	N	N	N	N	N	N	N
ARHGEF2	0	1	1	11	Y	Y	N	N	N	na	Y	N	N	Y	N	N	N	N	N	N
ARHGEF25	0	1	0	28	N	N	N	N	N	na	N	N	N	N	N	N	N	N	N	N
ARHGEF28	1	7	2	19	N	N	N	N	N	na	Y	N	N	Y	N	N	N	N	Y	N
ARHGEF3	0	0	0	16	N	N	N	N	N	na	N	N	N	N	N	N	N	N	N	N
ARHGEF33	0	0	0	21	N	N	N	N	N	na	N	N	N	N	N	N	N	N	N	N
ARHGEF35	0	1	0	41	na	N	N	N	N	na	N	N	N	N	N	N	N	N	N	N
ARHGEF37	0	1	2	28	N	N	N	N	N	na	N	N	N	N	N	N	N	N	N	N
ARHGEF38	0	0	1	2	N	N	N	N	N	na	N	N	N	N	N	N	N	N	N	N
ARHGEF39	0	0	0	40	N	N	N	N	N	na	Y	N	N	N	N	N	Y	N	N	Y
ARHGEF4	0	2	0	20	N	N	N	N	N	na	N	N	N	N	N	N	N	N	N	N
ARHGEF40	1	1	2	24	N	N	N	N	N	na	N	N	N	N	N	N	N	N	N	N
ARHGEF5	0	0	0	35	N	N	N	N	N	na	Y	N	N	N	N	N	N	Y	N	Y
ARHGEF6	0	3	0	30	Y	N	N	N	N	na	Y	N	N	Y	N	N	N	N	N	N
ARHGEF7	0	1	4	43	Y	N	N	Y	N	na	N	N	N	N	N	N	N	N	N	N
ARID1A	1	3	8	6	Y	Y	N	Y	N	na	Y	Y	N	Y	Y	Y	Y	Y	N	Y
ARID1B	2	3	4	5	Y	N	N	N	N	na	Y	N	Y	Y	Y	N	Y	N	N	Y
ARID2	0	2	0	14	Y	N	N	Y	N	na	Y	N	N	Y	N	N	Y	Y	N	Y
ARID3A	2	3	2	15	Y	N	N	Y	N	na	N	N	N	N	N	N	N	N	N	N
ARID3B	1	1	1	19	N	N	N	Y	N	na	N	N	N	N	N	N	N	N	N	N
ARID3C	1	3	0	12	N	N	N	N	N	na	N	N	N	N	N	N	N	N	N	N
ARID4A	0	1	1	10	Y	N	N	Y	N	na	Y	N	N	N	N	N	N	Y	N	Y
ARID4B	1	2	3	9	Y	N	N	Y	N	na	Y	N	N	N	N	N	N	N	N	Y
ARID5A	0	3	1	11	Y	N	N	N	N	na	N	N	N	N	N	N	N	N	N	N
ARID5B	0	1	0	7	Y	N	N	Y	N	na	Y	Y	N	N	N	Y	N	N	Y	Y
ARIH1	1	0	0	12	Y	Y	N	N	N	na	N	N	N	N	N	N	N	N	N	N
ARIH2	0	0	0	29	Y	Y	N	Y	N	na	N	N	N	N	N	N	N	N	N	N
ARIH2OS	0	0	1	3	na	N	N	N	N	na	N	N	N	N	N	N	N	N	N	N
ARL10	0	0	0	24	N	N	N	N	N	na	N	N	N	N	N	N	N	N	N	N
ARL11	0	1	1	13	N	N	N	N	N	na	Y	Y	N	N	N	Y	Y	Y	Y	Y
ARL13A	0	1	1	9	N	N	N	N	N	na	N	N	N	N	N	N	N	N	N	N
ARL13B	0	2	0	3	N	N	N	Y	N	na	Y	N	Y	Y	N	N	Y	Y	N	N
ARL14EP	0	0	1	42	N	N	N	N	N	na	Y	N	N	Y	N	N	N	N	N	N
ARL14EPL	0	1	0	0	N	N	N	N	N	na	N	N	N	N	N	N	N	N	N	N
ARL15	0	1	0	12	N	N	N	N	N	na	N	N	N	N	N	N	N	N	N	N
ARL16	0	2	0	49	N	N	N	N	N	na	N	N	N	N	N	N	N	N	N	N
ARL2	0	0	0	20	N	N	N	N	N	na	Y	N	N	N	N	N	N	N	N	Y
ARL3	0	0	1	30	N	N	N	Y	N	na	Y	N	Y	Y	N	N	Y	Y	N	N
ARL4A	0	0	1	14	N	N	N	N	N	na	N	N	N	N	N	N	N	N	N	N
ARL4C	0	0	1	8	N	N	N	N	N	na	N	N	N	N	N	N	N	N	N	N
ARL4D	0	0	2	19	N	N	N	N	N	na	N	N	N	N	N	N	N	N	N	N
ARL5A	0	0	0	13	N	N	N	N	N	na	N	N	N	N	N	N	N	N	N	N
ARL5B	0	0	0	13	N	N	N	N	N	na	Y	N	N	N	N	N	N	N	N	Y
ARL5C	0	1	0	2	N	N	N	N	N	na	N	N	N	N	N	N	N	N	N	N
ARL6IP4	1	2	0	20	N	N	N	N	N	na	N	N	N	N	N	N	N	N	N	N
ARL6IP5	0	0	1	39	N	N	N	N	N	na	Y	N	N	N	N	N	Y	N	N	Y
ARL8A	0	0	0	12	Y	N	N	N	N	na	Y	N	N	N	N	N	Y	N	N	N
ARL9	0	1	0	22	N	N	N	N	N	na	N	N	N	N	N	N	N	N	N	N
ARMC1	0	1	1	42	N	N	N	N	N	na	N	N	N	N	N	N	N	N	N	N
ARMC10	1	1	1	43	N	N	N	N	N	na	N	N	N	N	N	N	N	N	N	N
ARMC12	0	0	1	11	N	N	N	N	N	na	N	N	N	N	N	N	N	N	N	N
ARMC2	1	1	2	37	N	N	N	N	N	na	Y	N	N	N	N	N	Y	Y	N	N
ARMC3	0	0	1	2	N	N	N	N	N	na	N	N	N	N	N	N	N	N	N	N
ARMC4	2	3	2	11	N	N	N	N	N	na	N	N	N	N	Y	N	N	N	N	N
ARMC5	1	2	3	21	N	N	N	N	N	na	Y	N	N	Y	Y	N	N	N	Y	N
ARMC6	0	3	0	12	N	N	N	N	N	na	N	N	N	N	N	N	N	N	N	N
ARMC8	0	2	0	6	Y	N	N	N	N	na	N	N	N	N	N	N	N	N	N	N
ARMC9	0	0	2	22	N	N	N	N	N	na	Y	N	Y	Y	N	N	Y	Y	N	N
ARMCX1	0	3	1	24	N	N	N	N	N	na	Y	N	N	N	N	N	Y	N	N	N
ARMCX2	0	1	0	20	N	N	N	N	N	na	N	N	N	N	N	N	N	N	N	N
ARMCX3	0	0	0	9	N	N	N	N	N	na	N	N	N	N	N	N	N	N	N	N
ARMCX4	1	4	3	43	Y	N	N	N	N	na	N	N	N	N	N	N	N	N	N	N
ARMCX5	0	2	0	5	N	N	N	N	N	na	N	N	N	N	N	N	N	N	N	N
ARMCX5-GPRASP2	0	0	1	9	na	na	N	na	N	na	Y	N	N	Y	N	N	N	N	N	N
ARMCX6	0	0	0	10	N	N	N	N	N	na	N	N	N	N	N	N	N	N	N	N
ARMS2	0	0	0	23	N	N	N	N	N	na	Y	N	N	Y	N	Y	N	N	N	N
ARMT1	1	0	1	13	N	N	N	N	N	na	N	N	N	N	N	N	N	N	N	N
ARNT	0	1	0	34	Y	N	N	Y	N	na	Y	Y	N	N	N	Y	Y	Y	N	Y
ARNT2	0	3	0	29	Y	N	N	Y	N	na	Y	N	N	Y	Y	N	Y	Y	Y	N
ARNTL	0	1	0	4	Y	N	N	N	N	na	Y	N	N	Y	Y	Y	N	Y	Y	Y
ARNTL2	0	1	0	9	N	N	N	N	N	na	Y	N	N	N	N	N	N	N	N	N
ARPC1A	0	1	0	10	N	N	N	N	N	na	N	N	N	N	N	N	N	N	N	N
ARPC1B	0	0	0	14	N	N	Y	N	N	pending	Y	Y	Y	N	Y	Y	Y	N	N	N
ARPC2	0	1	0	26	Y	N	N	Y	N	na	Y	N	N	N	N	N	Y	N	N	N
ARPC4-TTLL3	1	3	0	0	N	N	N	N	N	na	N	N	N	N	N	N	N	N	N	N
ARPC5	0	0	0	32	N	N	N	N	N	na	N	N	N	N	N	N	N	N	N	N
ARPC5L	0	0	0	22	N	N	N	N	N	na	N	N	N	N	N	N	N	N	N	N
ARPP21	0	3	1	10	N	N	N	N	N	na	N	N	N	N	N	N	N	N	N	N
ARR3	0	0	0	30	N	N	N	N	N	na	Y	N	N	N	N	N	N	N	N	N
ARRB1	0	1	0	23	Y	N	N	N	N	na	Y	N	N	Y	N	N	Y	N	N	N
ARRB2	0	1	0	16	N	N	N	N	N	na	Y	N	N	N	N	N	Y	N	N	N
ARRDC1	0	0	0	35	N	N	N	N	N	na	N	N	N	N	N	N	N	N	N	N
ARRDC2	0	1	2	16	N	N	N	N	N	na	N	N	N	N	N	N	N	N	N	N
ARRDC4	0	0	0	12	N	N	N	N	N	na	N	N	N	N	N	N	N	N	N	N
ARRDC5	0	3	0	12	N	N	N	N	N	na	N	N	N	N	N	N	N	N	N	N
ARSA	0	3	1	47	N	N	N	N	N	na	Y	N	N	Y	N	N	Y	Y	Y	N
ARSB	0	0	0	35	N	N	N	N	N	na	Y	N	Y	Y	Y	N	Y	Y	Y	N
ARSD	0	1	0	31	N	N	N	N	N	na	N	N	N	N	N	N	N	N	N	N
ARSE	0	1	1	27	N	N	N	N	N	na	N	N	N	N	N	N	N	N	N	N
ARSF	0	1	0	6	N	N	N	N	N	na	N	N	N	N	N	N	N	N	N	N
ARSG	0	1	2	19	N	N	N	N	N	na	Y	N	N	Y	N	N	N	N	Y	N
ARSH	1	0	0	5	N	N	N	N	N	na	N	N	N	N	N	N	N	N	N	N
ARSI	1	1	2	11	N	N	N	N	N	na	Y	N	Y	Y	N	N	Y	Y	N	N
ARSJ	0	0	0	21	N	N	N	N	N	na	Y	N	N	Y	N	N	N	N	N	N
ARSK	0	2	0	14	N	N	N	N	N	na	N	N	N	N	N	N	N	N	N	N
ART1	0	0	0	4	N	N	N	N	N	na	N	N	N	N	N	N	N	N	N	N
ART3	0	1	0	25	N	N	N	N	N	na	N	N	N	N	N	N	N	N	N	N
ART4	0	1	0	7	N	N	N	N	N	na	Y	N	N	N	N	Y	N	N	N	N
ART5	0	1	0	42	N	N	N	N	N	na	N	N	N	N	N	N	N	N	N	N
ARV1	0	2	0	32	N	N	N	N	N	na	Y	Y	Y	Y	N	N	Y	N	N	Y
ARVCF	0	4	2	26	N	N	N	N	N	na	Y	Y	N	Y	Y	Y	Y	Y	Y	N
ARX	1	4	0	4	Y	N	N	Y	N	na	Y	N	Y	Y	N	N	Y	Y	Y	Y
AS3MT	0	1	0	45	N	N	N	N	N	na	Y	N	N	Y	N	N	N	Y	N	Y
ASAH1	0	3	0	26	N	N	N	Y	N	na	Y	Y	Y	Y	Y	Y	Y	Y	Y	N
ASAH2	0	1	0	47	N	N	N	N	N	na	Y	N	N	N	N	N	Y	N	Y	N
ASAH2B	0	0	1	48	N	N	N	N	N	na	N	N	N	N	N	N	N	N	N	N
ASAP1	0	1	0	38	Y	Y	N	N	N	na	Y	Y	Y	N	N	N	N	Y	N	Y
ASAP2	1	1	2	24	Y	N	N	N	N	na	N	N	N	N	N	N	N	N	N	N
ASAP3	1	1	2	34	N	N	N	N	N	na	Y	N	N	N	N	N	Y	N	N	Y
ASB1	0	0	0	28	N	N	N	N	N	na	N	N	N	N	N	N	N	N	N	N
ASB10	0	1	0	1	N	N	N	N	N	na	Y	N	N	Y	N	N	N	N	N	N
ASB11	0	0	0	7	N	N	N	N	N	na	N	N	N	N	N	N	N	N	N	N
ASB12	0	0	0	22	N	N	N	N	N	na	N	N	N	N	N	N	N	N	N	N
ASB13	0	0	1	27	N	N	N	N	N	na	N	N	N	N	N	N	N	N	N	N
ASB14	0	2	1	23	N	N	N	N	N	na	N	N	N	N	N	N	N	N	N	N
ASB15	0	1	1	4	N	N	N	N	N	na	Y	N	N	N	N	N	N	Y	N	Y
ASB16	0	1	3	20	N	N	N	N	N	na	N	N	N	N	N	N	N	N	N	N
ASB17	1	1	0	0	N	N	N	N	N	na	N	N	N	N	N	N	N	N	N	N
ASB18	1	1	0	6	N	N	N	N	N	na	N	N	N	N	N	N	N	N	N	N
ASB3	0	3	0	13	N	N	N	N	N	na	N	N	N	N	N	N	N	N	N	N
ASB4	0	1	1	26	N	N	N	N	N	na	N	N	N	N	N	N	N	N	N	N
ASB5	0	1	0	23	N	N	N	N	N	na	N	N	N	N	N	N	N	N	N	N
ASB6	0	0	0	4	N	N	N	N	N	na	N	N	N	N	N	N	N	N	N	N
ASB7	0	0	0	7	Y	Y	N	N	N	na	N	N	N	N	N	N	N	N	N	N
ASB8	0	0	0	31	N	N	N	N	N	na	N	N	N	N	N	N	N	N	N	N
ASB9	0	0	0	29	N	N	N	N	N	na	N	N	N	N	N	N	N	N	N	N
ASCC1	0	0	0	32	N	N	N	N	N	na	Y	N	Y	Y	Y	N	Y	N	N	Y
ASCC2	0	1	1	31	N	N	N	Y	N	na	N	N	N	N	N	N	N	N	N	N
ASCC3	0	0	0	33	N	N	N	N	N	na	Y	N	N	Y	N	N	N	N	N	N
ASCL1	0	0	0	5	N	N	N	Y	N	na	Y	N	Y	Y	N	N	Y	N	Y	Y
ASCL2	0	0	0	10	N	N	N	Y	N	na	Y	N	N	N	N	N	Y	N	N	Y
ASCL3	0	3	0	1	N	N	N	N	N	na	N	N	N	N	N	N	N	N	N	N
ASCL4	0	1	0	2	N	N	N	N	N	na	N	N	N	N	N	N	N	N	N	N
ASF1B	0	0	1	7	N	N	N	N	N	na	Y	N	N	N	N	N	Y	Y	N	Y
ASGR1	0	1	0	10	N	N	N	N	N	na	N	N	N	N	N	N	N	N	N	N
ASGR2	0	0	1	29	N	N	N	N	N	na	N	N	N	N	N	N	N	N	N	N
ASH1L	2	6	6	4	Y	Y	N	N	N	na	Y	N	N	Y	N	N	Y	Y	N	Y
ASH2L	0	0	0	9	Y	N	N	Y	N	na	N	N	N	N	N	N	N	N	N	N
ASIC1	0	3	1	23	Y	N	N	N	N	na	Y	N	N	Y	Y	N	N	N	N	N
ASIC2	0	0	0	8	Y	N	N	N	N	na	Y	N	N	N	N	N	N	N	N	N
ASIC3	2	2	1	23	N	N	N	N	N	na	Y	N	N	N	N	N	N	N	N	N
ASIC4	0	2	0	14	N	N	N	N	N	na	N	N	N	N	N	N	N	N	N	N
ASL	0	1	0	19	N	N	N	Y	N	na	Y	N	N	Y	N	N	Y	N	Y	Y
ASNA1	0	1	1	9	Y	N	N	Y	N	na	N	N	N	N	N	N	N	N	N	N
ASNS	0	0	0	35	N	N	N	N	N	na	Y	N	Y	Y	N	N	Y	N	Y	Y
ASNSD1	0	1	0	47	N	N	N	N	N	na	N	N	N	N	N	N	N	N	N	N
ASPA	0	0	0	29	N	N	N	Y	N	na	Y	N	N	Y	N	N	N	N	Y	N
ASPDH	0	1	2	38	N	N	N	N	N	na	N	N	N	N	N	N	N	N	N	N
ASPG	0	2	1	29	N	N	N	N	N	na	Y	Y	N	N	N	Y	Y	Y	N	Y
ASPH	0	5	3	13	N	N	N	N	N	na	Y	N	N	N	N	N	N	N	N	N
ASPHD1	0	1	0	9	N	N	N	N	N	na	N	N	N	N	N	N	N	N	N	N
ASPHD2	0	1	0	21	N	N	N	N	N	na	N	N	N	N	N	N	N	N	N	N
ASPM	1	4	3	2	N	N	N	N	N	na	Y	N	Y	Y	N	N	Y	Y	Y	Y
ASPRV1	0	1	1	23	N	N	N	N	N	na	Y	N	N	N	N	N	N	N	N	N
ASPSCR1	0	3	2	21	N	N	N	N	N	na	Y	N	N	N	N	N	N	Y	N	Y
ASRGL1	0	0	1	32	N	N	N	N	N	na	Y	Y	N	N	N	N	N	N	N	N
ASS1	0	2	0	16	N	N	N	Y	N	na	Y	N	N	Y	Y	N	Y	N	Y	N
ASTE1	1	0	0	32	N	N	N	N	N	na	N	N	N	N	N	N	N	N	N	N
ASTL	0	1	0	8	N	N	N	N	N	na	N	N	N	N	N	N	N	N	N	N
ASTN1	0	3	2	12	Y	N	N	N	N	na	Y	N	N	Y	N	N	N	N	N	N
ASTN2	0	3	3	20	Y	N	N	N	N	na	Y	N	Y	Y	N	N	Y	Y	Y	N
ASUN	0	1	0	0	N	N	N	N	N	na	N	N	N	N	N	N	N	N	N	N
ASXL1	1	5	3	12	N	N	N	Y	N	na	Y	Y	N	Y	Y	Y	Y	Y	N	Y
ASXL3	0	6	6	10	Y	N	N	N	N	na	Y	Y	N	Y	N	Y	Y	N	N	Y
ASZ1	0	2	0	0	N	N	N	N	N	na	Y	N	N	N	N	N	N	Y	N	Y
ATAD2	0	2	0	13	Y	N	N	N	N	na	N	N	N	N	N	N	N	N	N	N
ATAD2B	1	1	0	14	Y	Y	N	N	N	na	N	N	N	N	N	N	N	N	N	N
ATAD3A	0	0	1	31	N	N	Y	Y	N	na	Y	N	Y	Y	Y	N	Y	Y	Y	Y
ATAD3B	0	5	2	49	N	N	N	N	N	na	N	N	N	N	N	N	N	N	N	N
ATAD3C	0	3	0	45	N	N	N	N	N	na	N	N	N	N	N	N	N	N	N	N
ATAD5	0	3	1	21	Y	N	N	Y	N	na	Y	N	N	N	N	N	N	Y	Y	Y
ATE1	0	0	0	27	N	N	N	Y	N	updated	N	N	N	N	N	N	N	N	N	N
ATF1	0	1	0	23	N	N	N	N	N	na	Y	N	N	N	N	N	N	Y	Y	Y
ATF3	0	0	0	8	N	N	N	N	N	na	Y	N	Y	Y	Y	N	Y	Y	Y	Y
ATF4	0	3	1	35	N	N	N	Y	N	updated	Y	N	N	N	N	N	Y	N	N	Y
ATF5	0	2	0	36	N	N	N	Y	N	updated	Y	N	N	N	N	N	N	N	N	N
ATF6	0	1	0	31	N	N	N	N	N	updated	Y	N	Y	Y	N	N	N	N	N	N
ATF7	0	0	0	4	Y	N	N	N	N	na	N	N	N	N	N	N	N	N	N	N
ATF7IP	0	3	2	10	Y	N	N	N	N	na	Y	Y	N	N	N	Y	N	Y	Y	Y
ATF7IP2	1	1	0	29	N	N	N	N	N	na	N	N	N	N	N	N	N	N	N	N
ATG10	0	0	0	48	N	N	N	N	N	na	Y	N	N	N	N	N	N	N	N	Y
ATG101	0	0	1	8	N	N	N	N	N	na	Y	N	Y	N	N	N	N	N	N	Y
ATG12	0	0	0	32	N	N	N	N	N	na	N	N	N	N	N	N	N	N	N	N
ATG13	0	2	0	27	Y	N	N	N	N	na	N	N	N	N	N	N	N	N	N	N
ATG14	0	0	0	32	N	N	N	N	N	na	N	N	N	N	N	N	N	N	N	N
ATG16L1	0	2	1	24	Y	N	N	Y	N	na	Y	Y	N	N	N	Y	Y	N	N	N
ATG16L2	1	1	1	23	N	N	N	N	N	na	N	N	N	N	N	N	N	N	N	N
ATG2A	0	3	2	7	N	N	N	N	N	na	N	N	N	N	N	N	N	N	N	N
ATG2B	0	5	1	13	N	N	N	N	N	na	Y	N	N	N	N	Y	N	N	N	Y
ATG3	0	2	0	5	N	N	N	Y	N	na	N	N	N	N	N	N	N	N	N	N
ATG4A	0	1	0	5	Y	N	N	N	N	na	N	N	N	N	N	N	N	N	N	N
ATG4B	0	0	0	35	Y	N	N	Y	N	na	N	N	N	N	N	N	N	N	N	N
ATG4C	1	1	0	17	N	N	N	N	N	na	N	N	N	N	N	N	N	N	N	N
ATG4D	0	2	0	10	N	N	N	N	N	na	N	N	N	N	N	N	N	N	N	N
ATG5	0	0	0	9	Y	N	N	Y	N	na	Y	Y	N	Y	N	Y	Y	Y	Y	Y
ATG7	0	1	0	35	N	N	N	Y	N	na	Y	Y	N	Y	Y	Y	Y	Y	Y	Y
ATG9A	0	0	1	15	Y	N	N	Y	N	na	N	N	N	N	N	N	N	N	N	N
ATG9B	3	2	0	12	N	N	N	N	N	na	N	N	N	N	N	N	N	N	N	N
ATIC	0	1	0	47	N	N	N	N	N	na	Y	Y	N	Y	Y	N	Y	Y	Y	N
ATL1	0	1	1	6	Y	N	N	N	N	na	Y	N	Y	Y	Y	N	Y	Y	Y	N
ATL2	0	2	1	26	N	N	N	N	N	na	N	N	N	N	N	N	N	N	N	N
ATL3	2	0	2	16	N	N	N	N	N	na	Y	N	Y	Y	Y	N	Y	Y	Y	N
ATM	1	6	0	20	N	N	Y	Y	N	pending	Y	Y	Y	Y	Y	Y	Y	Y	Y	Y
ATMIN	1	5	1	17	N	N	N	Y	N	na	N	N	N	N	N	N	N	N	N	N
ATN1	0	2	1	37	Y	N	N	N	N	na	Y	N	Y	Y	Y	N	Y	Y	N	N
ATOH1	0	2	1	1	N	N	N	Y	N	na	Y	N	N	N	N	N	N	N	N	Y
ATOH7	0	1	0	27	N	N	N	N	N	na	Y	N	N	Y	Y	N	N	N	N	N
ATOH8	0	2	0	11	Y	N	N	Y	N	na	Y	N	N	N	N	N	Y	N	N	N
ATP10A	1	4	0	12	N	N	N	N	N	na	Y	N	N	Y	N	N	N	N	N	N
ATP10B	0	5	0	26	N	N	N	N	N	na	N	N	N	N	N	N	N	N	N	N
ATP10D	2	6	2	23	N	N	N	N	N	na	Y	N	N	N	N	N	Y	N	N	N
ATP11A	0	1	3	22	N	N	N	Y	N	na	Y	N	Y	N	N	N	N	N	N	N
ATP11B	0	3	0	31	N	N	N	N	N	na	N	N	N	N	N	N	N	N	N	N
ATP11C	0	4	0	7	Y	N	N	N	N	na	Y	N	N	N	N	Y	N	N	N	N
ATP12A	0	4	1	9	N	N	N	N	N	na	N	N	N	N	N	N	N	N	N	N
ATP13A1	0	2	1	23	Y	N	N	N	N	na	N	N	N	N	N	N	N	N	N	N
ATP13A2	2	6	2	20	N	N	N	N	N	na	Y	N	Y	Y	N	N	Y	Y	Y	N
ATP13A3	0	1	2	13	Y	N	N	N	N	updated	Y	N	Y	N	N	N	N	N	N	N
ATP13A4	0	2	1	33	N	N	N	N	N	na	N	N	N	N	N	N	N	N	N	N
ATP13A5	0	6	0	6	N	N	N	N	N	na	N	N	N	N	N	N	N	N	N	N
ATP1A1	0	0	1	7	Y	Y	N	Y	N	na	Y	N	N	Y	Y	N	N	Y	Y	Y
ATP1A2	0	1	0	13	N	Y	N	Y	N	na	Y	Y	N	Y	Y	Y	N	Y	Y	N
ATP1A3	0	1	3	6	Y	Y	N	Y	N	na	Y	N	Y	Y	Y	N	N	N	N	N
ATP1A4	0	7	1	28	N	N	N	N	N	na	Y	N	Y	N	N	N	N	N	N	N
ATP1B1	0	0	1	36	Y	N	N	N	N	updated	Y	N	N	N	Y	Y	N	Y	N	Y
ATP1B2	0	1	0	26	N	N	N	Y	N	na	Y	N	N	N	N	N	Y	N	N	Y
ATP1B3	0	0	2	18	N	N	N	N	N	na	N	N	N	N	N	N	N	N	N	N
ATP1B4	1	0	1	3	N	N	N	N	N	na	N	N	N	N	N	N	N	N	N	N
ATP2A1	1	4	0	11	N	N	N	Y	N	na	Y	N	N	Y	Y	N	N	N	N	N
ATP2A2	0	0	0	18	Y	Y	N	Y	N	na	Y	N	N	Y	Y	N	N	N	Y	N
ATP2A3	0	1	3	22	N	N	N	N	N	na	Y	N	N	N	N	N	N	N	Y	Y
ATP2B1	0	3	0	14	Y	Y	N	Y	N	na	Y	N	N	N	Y	N	N	N	N	N
ATP2B2	0	1	1	14	Y	Y	N	N	N	na	Y	N	N	Y	Y	N	N	N	N	N
ATP2B3	1	1	1	8	Y	N	N	N	N	na	Y	N	N	Y	Y	Y	Y	N	Y	Y
ATP2B4	0	2	1	11	N	N	N	N	N	na	N	N	N	N	N	N	N	N	N	N
ATP2C1	0	0	0	14	Y	Y	N	Y	N	na	Y	Y	N	N	N	N	N	N	N	Y
ATP2C2	0	5	2	25	N	N	N	N	N	na	N	N	N	N	N	N	N	N	N	N
ATP4A	0	2	3	5	N	N	N	N	N	na	Y	N	N	Y	N	N	Y	N	N	Y
ATP4B	0	4	0	2	N	N	N	N	N	na	N	N	N	N	N	N	N	N	N	N
ATP5A1	0	0	0	27	Y	N	N	Y	N	na	N	N	N	N	N	N	N	N	N	N
ATP5B	0	1	0	13	Y	Y	N	Y	N	na	N	N	N	N	N	N	N	N	N	N
ATP5C1	1	1	0	25	N	N	N	N	N	na	N	N	N	N	N	N	N	N	N	N
ATP5D	0	0	2	24	N	N	N	N	N	na	N	N	N	N	N	N	N	N	N	N
ATP5F1	0	2	0	17	N	N	N	N	N	na	N	N	N	N	N	N	N	N	N	N
ATP5G2	0	0	0	46	N	N	N	Y	N	na	N	N	N	N	N	N	N	N	N	N
ATP5G3	0	0	0	38	N	N	N	N	N	na	N	N	N	N	N	N	N	N	N	N
ATP5H	0	0	1	25	N	N	N	N	N	na	N	N	N	N	N	N	N	N	N	N
ATP5I	0	0	0	7	N	N	N	N	N	na	N	N	N	N	N	N	N	N	N	N
ATP5J2	0	0	0	29	N	N	N	N	N	na	N	N	N	N	N	N	N	N	N	N
ATP5L2	0	0	1	0	N	N	N	N	N	na	N	N	N	N	N	N	N	N	N	N
ATP5O	0	1	0	39	N	N	N	N	N	na	N	N	N	N	N	N	N	N	N	N
ATP5S	0	1	1	31	N	N	N	N	N	na	N	N	N	N	N	N	N	N	N	N
ATP5SL	1	2	1	36	N	N	N	N	N	na	N	N	N	N	N	N	N	N	N	N
ATP6AP1	0	0	1	17	Y	N	Y	Y	N	updated	Y	Y	N	Y	Y	Y	Y	N	N	Y
ATP6AP1L	0	1	0	49	N	N	N	N	N	na	Y	N	N	N	N	N	N	N	N	Y
ATP6AP2	0	0	0	15	N	N	N	N	N	na	Y	Y	N	Y	Y	Y	Y	Y	Y	N
ATP6V0A1	0	1	1	17	Y	Y	N	Y	N	na	Y	N	N	Y	N	N	N	N	N	N
ATP6V0A2	0	1	2	30	N	N	N	N	N	na	Y	Y	Y	Y	Y	Y	Y	Y	Y	N
ATP6V0A4	0	3	0	6	N	N	N	Y	N	na	Y	N	N	N	N	N	N	Y	Y	N
ATP6V0B	0	1	0	34	Y	N	N	N	N	na	N	N	N	N	N	N	N	N	N	N
ATP6V0C	1	0	0	8	N	N	N	Y	N	na	Y	N	N	Y	N	N	N	N	N	N
ATP6V0D1	0	1	0	25	Y	N	N	N	N	na	N	N	N	N	N	N	N	N	N	N
ATP6V0D2	0	1	0	1	N	N	N	N	N	na	Y	N	N	N	N	N	Y	Y	Y	Y
ATP6V0E2	0	0	0	46	N	N	N	N	N	na	N	N	N	N	N	N	N	N	N	N
ATP6V1A	0	0	1	16	N	Y	N	N	N	pending	Y	N	Y	Y	Y	Y	Y	Y	Y	Y
ATP6V1B1	0	0	0	16	N	N	N	N	N	na	Y	N	N	Y	N	N	Y	Y	Y	N
ATP6V1B2	0	0	1	8	Y	N	N	Y	N	na	Y	Y	N	Y	N	Y	Y	N	N	Y
ATP6V1C2	1	2	0	22	N	N	N	N	N	na	N	N	N	N	N	N	N	N	N	N
ATP6V1D	0	1	0	36	N	N	N	Y	N	na	Y	N	N	N	N	N	Y	N	N	N
ATP6V1E1	0	0	0	33	N	N	N	N	N	na	Y	N	Y	Y	Y	Y	Y	Y	Y	N
ATP6V1E2	0	1	1	48	N	N	N	N	N	na	N	N	N	N	N	N	N	N	N	N
ATP6V1F	0	0	2	10	N	N	N	N	N	na	N	N	N	N	N	N	N	N	N	N
ATP6V1H	0	1	0	13	N	N	N	N	N	na	N	N	N	N	N	N	N	N	N	N
ATP7A	1	3	0	8	Y	N	N	Y	N	na	Y	N	Y	Y	Y	Y	Y	Y	Y	Y
ATP7B	2	4	1	37	N	N	N	Y	N	na	Y	N	N	Y	N	Y	Y	Y	Y	Y
ATP8A1	0	3	0	30	N	N	N	N	N	na	N	N	N	N	N	N	N	N	N	N
ATP8A2	0	4	0	20	N	N	N	Y	N	na	Y	N	N	Y	N	N	N	N	N	N
ATP8B1	0	1	1	13	N	N	N	N	N	na	Y	N	N	N	N	N	Y	Y	Y	Y
ATP8B2	1	3	1	20	N	N	N	N	N	na	N	N	N	N	N	N	N	N	N	N
ATP8B3	1	5	1	34	N	N	N	N	N	na	N	N	N	N	N	N	N	N	N	N
ATP8B4	1	1	0	26	N	N	N	N	N	na	N	N	N	N	N	N	N	N	N	N
ATP9A	0	1	1	27	Y	Y	N	N	N	na	N	N	N	N	N	N	N	N	N	N
ATP9B	0	5	1	16	N	N	N	N	N	na	Y	N	N	N	N	N	N	N	N	N
ATPAF1	1	0	0	11	N	N	N	N	N	na	Y	N	Y	N	N	N	N	N	Y	N
ATPAF2	0	0	0	32	N	N	N	Y	N	na	Y	N	Y	Y	Y	N	Y	Y	Y	N
ATR	0	3	3	21	N	Y	N	Y	N	na	Y	N	Y	Y	N	Y	Y	Y	Y	Y
ATRAID	0	1	0	44	N	N	N	N	N	na	N	N	N	N	N	N	N	N	N	N
ATRIP	0	2	0	35	N	N	N	Y	N	na	Y	Y	N	Y	Y	Y	N	Y	Y	N
ATRN	2	2	2	16	Y	N	N	N	N	na	Y	N	N	N	N	N	Y	N	N	N
ATRNL1	0	0	2	19	Y	N	N	N	N	na	N	N	N	N	N	N	N	N	N	N
ATRX	0	3	1	5	Y	Y	N	Y	N	na	Y	N	Y	Y	Y	Y	Y	Y	Y	Y
ATXN1	0	6	1	12	Y	N	N	N	N	na	Y	N	N	Y	Y	N	Y	Y	N	N
ATXN10	0	0	0	25	N	N	N	Y	N	na	Y	N	N	Y	N	N	Y	Y	N	N
ATXN1L	0	2	1	7	Y	N	N	Y	N	na	Y	N	N	Y	N	N	N	N	N	N
ATXN2	2	6	5	7	N	N	N	Y	N	na	Y	N	N	Y	N	N	Y	Y	Y	N
ATXN2L	1	1	3	13	Y	N	N	N	N	na	N	N	N	N	N	N	N	N	N	N
ATXN3	9	0	0	19	N	N	N	N	N	na	Y	N	N	Y	N	N	Y	Y	N	N
ATXN3L	0	0	1	0	na	N	N	N	N	na	N	N	N	N	N	N	N	N	N	N
ATXN7	0	1	0	18	Y	N	N	N	N	na	Y	N	N	Y	N	N	Y	N	N	N
ATXN7L1	1	1	1	6	Y	N	N	N	N	na	N	N	N	N	N	N	N	N	N	N
ATXN7L2	0	2	1	21	N	N	N	N	N	na	N	N	N	N	N	N	N	N	N	N
ATXN7L3	0	1	0	5	Y	N	N	Y	N	na	N	N	N	N	N	N	N	N	N	N
ATXN7L3B	1	0	0	19	N	N	N	N	N	na	N	N	N	N	N	N	N	N	N	N
AUH	0	0	1	10	N	N	N	N	N	na	Y	N	N	Y	N	N	N	Y	Y	N
AUNIP	0	0	0	11	N	N	N	N	N	na	N	N	N	N	N	N	N	N	N	N
AUP1	0	1	0	27	N	N	N	N	N	na	N	N	N	N	N	N	N	N	N	N
AURKA	0	0	0	6	N	N	N	Y	N	na	Y	N	N	Y	N	Y	Y	Y	N	Y
AURKAIP1	0	1	1	12	N	N	N	N	N	na	N	N	N	N	N	N	N	N	N	N
AURKB	0	1	1	1	N	N	N	Y	N	na	Y	Y	N	N	N	N	Y	Y	N	Y
AUTS2	0	4	3	10	Y	N	N	N	N	na	Y	Y	N	Y	N	Y	Y	N	Y	Y
AVEN	0	2	0	41	N	N	N	N	N	na	Y	N	Y	N	N	N	N	N	N	Y
AVIL	0	1	0	2	N	N	N	Y	N	na	Y	Y	N	N	N	Y	N	Y	Y	N
AVL9	0	1	0	17	N	N	N	N	N	na	Y	Y	N	N	N	N	N	N	N	N
AVP	0	2	1	1	N	N	N	Y	N	na	Y	N	Y	Y	Y	N	Y	Y	Y	Y
AVPI1	0	1	0	11	N	N	N	N	N	na	Y	N	Y	N	N	N	N	N	N	Y
AVPR1A	0	1	0	18	N	N	N	N	N	na	Y	N	N	N	N	N	N	Y	Y	N
AVPR1B	0	0	0	1	N	N	N	N	N	na	Y	N	N	N	N	N	N	N	N	N
AVPR2	1	0	0	5	N	N	N	Y	N	na	Y	N	N	Y	Y	N	Y	Y	Y	N
AWAT1	0	0	0	1	N	N	N	N	N	na	N	N	N	N	N	N	N	N	N	N
AWAT2	0	2	0	1	N	N	N	N	N	na	N	N	N	N	N	N	N	N	N	N
AXDND1	0	6	0	20	N	N	N	N	N	na	Y	Y	N	N	N	Y	N	Y	Y	N
AXIN1	0	3	0	21	N	N	N	Y	N	na	Y	N	N	Y	N	N	Y	Y	N	Y
AXIN2	0	1	0	7	N	N	N	Y	N	na	Y	N	Y	N	Y	Y	Y	Y	N	Y
AXL	1	4	4	20	N	N	N	N	N	na	Y	N	Y	Y	Y	N	Y	Y	Y	Y
AZGP1	0	0	0	16	N	N	N	N	N	na	Y	N	Y	N	N	N	N	Y	Y	Y
AZI2	0	1	1	11	N	N	N	N	N	na	N	N	N	N	N	N	N	N	N	N
AZIN1	0	2	0	15	Y	N	N	Y	N	na	N	N	N	N	N	N	N	N	N	N
AZIN2	0	3	0	20	N	N	N	N	N	na	N	N	N	N	N	N	N	N	N	N
B3GALNT1	0	0	0	24	N	N	N	Y	N	na	Y	N	N	Y	N	Y	N	N	N	N
B3GALNT2	0	2	0	27	N	N	N	N	N	na	Y	N	N	Y	N	N	N	N	Y	Y
B3GALT2	0	1	2	8	N	N	N	N	N	na	N	N	N	N	N	N	N	N	N	N
B3GALT5	0	0	0	17	N	N	N	N	N	na	N	N	N	N	N	N	N	N	N	N
B3GALT6	0	0	1	39	N	N	N	N	N	na	Y	N	N	Y	Y	Y	N	Y	Y	N
B3GAT2	0	1	0	29	N	N	N	N	N	na	Y	N	N	N	N	N	N	N	N	N
B3GAT3	0	2	0	35	N	N	N	N	N	na	Y	N	Y	Y	Y	N	Y	N	Y	N
B3GLCT	0	0	1	31	N	N	N	N	N	na	Y	N	N	Y	Y	N	Y	Y	Y	N
B3GNT2	0	0	0	14	N	N	N	N	N	na	Y	Y	N	N	N	N	N	N	Y	N
B3GNT3	0	1	0	23	N	N	N	N	N	na	N	N	N	N	N	N	N	N	N	N
B3GNT4	1	1	1	9	N	N	N	N	N	na	N	N	N	N	N	N	N	N	N	N
B3GNT5	0	0	0	13	N	N	N	Y	N	na	N	N	N	N	N	N	N	N	N	N
B3GNT6	0	1	0	4	N	N	N	N	N	na	N	N	N	N	N	N	N	N	N	N
B3GNT7	0	0	0	18	N	N	N	N	N	na	N	N	N	N	N	N	N	N	N	N
B3GNT8	0	5	1	18	N	N	N	N	N	na	N	N	N	N	N	N	N	N	N	N
B3GNT9	0	2	2	20	N	N	N	N	N	na	Y	Y	N	N	N	N	N	N	N	N
B3GNTL1	0	0	0	44	N	N	N	N	N	na	N	N	N	N	N	N	N	N	N	N
B4GALNT1	0	2	0	18	N	N	N	N	N	na	Y	N	Y	Y	N	N	Y	Y	Y	N
B4GALNT2	0	1	0	9	N	N	N	N	N	na	N	N	N	N	N	N	N	N	N	N
B4GALNT3	0	3	1	29	N	N	N	N	N	na	N	N	N	N	N	N	N	N	N	N
B4GALNT4	1	4	2	27	N	N	N	N	N	na	N	N	N	N	N	N	N	N	N	N
B4GALT1	0	0	0	25	N	N	N	Y	N	na	Y	Y	Y	Y	Y	Y	Y	Y	Y	N
B4GALT2	0	1	0	12	N	N	N	N	N	na	N	N	N	N	N	N	N	N	N	N
B4GALT3	0	0	0	13	N	N	N	N	N	na	N	N	N	N	N	N	N	N	N	N
B4GALT4	0	0	0	25	N	N	N	N	N	na	Y	N	N	N	N	N	N	Y	N	Y
B4GALT5	0	1	0	20	Y	N	N	Y	N	na	Y	Y	N	N	N	N	Y	N	N	N
B4GALT6	0	0	0	20	Y	N	N	N	N	na	N	N	N	N	N	N	N	N	N	N
B4GALT7	0	1	0	42	N	N	N	N	N	na	Y	N	N	Y	Y	Y	N	N	Y	N
B4GAT1	0	0	0	24	N	N	N	Y	N	na	Y	N	N	Y	N	N	N	Y	Y	Y
B9D2	0	1	0	12	N	N	N	Y	N	na	Y	N	Y	Y	N	N	Y	Y	Y	N
BAALC	0	2	0	21	N	N	N	N	N	na	Y	N	N	N	N	N	N	N	N	Y
BABAM1	0	0	1	19	Y	N	N	N	N	na	Y	N	N	N	N	N	N	Y	Y	Y
BACE1	0	1	0	13	N	N	N	Y	N	updated	Y	N	N	Y	N	N	N	N	N	N
BACE2	0	2	0	36	N	N	N	N	N	na	N	N	N	N	N	N	N	N	N	N
BACH1	0	2	1	13	N	N	N	Y	N	na	N	N	N	N	N	N	N	N	N	N
BACH2	0	1	1	8	Y	N	Y	N	N	pending	Y	Y	Y	N	N	Y	Y	N	Y	Y
BAD	0	0	1	12	N	N	N	N	N	na	Y	N	N	Y	Y	N	N	Y	N	Y
BAG1	0	0	0	15	N	N	N	Y	N	na	Y	N	N	N	N	N	N	N	N	Y
BAG2	0	2	0	10	N	N	N	N	N	na	N	N	N	N	N	N	N	N	N	N
BAG3	0	2	0	13	N	N	N	Y	N	na	Y	Y	Y	Y	Y	N	N	N	N	Y
BAG4	0	0	0	9	N	N	N	N	N	na	N	N	N	N	N	N	N	N	N	N
BAG5	0	0	0	28	N	N	N	N	N	updated	Y	N	N	Y	N	N	N	N	N	N
BAHCC1	1	11	5	14	na	na	N	Y	N	na	N	N	N	N	N	N	N	N	N	N
BAHD1	0	0	2	21	Y	N	N	N	N	na	N	N	N	N	N	N	N	N	N	N
BAIAP2	0	0	2	26	N	N	N	Y	N	na	N	N	N	N	N	N	N	N	N	N
BAIAP2L1	0	0	0	23	N	N	N	N	N	na	Y	Y	N	N	N	N	N	N	N	N
BAIAP2L2	1	1	1	24	N	N	N	N	N	na	N	N	N	N	N	N	N	N	N	N
BAIAP3	0	4	3	37	N	N	N	N	N	na	N	N	N	N	N	N	N	N	N	N
BAK1	0	0	0	48	N	N	N	N	N	na	Y	N	N	N	Y	N	Y	N	N	Y
BANF2	0	1	0	3	N	N	N	N	N	na	N	N	N	N	N	N	N	N	N	N
BANK1	1	2	0	13	N	N	N	N	N	na	Y	Y	N	N	N	N	N	Y	N	N
BANP	0	1	1	9	Y	N	N	N	N	na	N	N	N	N	N	N	N	N	N	N
BAP1	0	1	1	10	Y	N	N	Y	N	na	Y	N	Y	Y	N	Y	Y	Y	Y	Y
BARD1	0	0	0	47	N	N	N	Y	N	na	Y	Y	Y	N	N	N	Y	Y	Y	Y
BARHL1	2	1	0	1	N	N	N	N	N	na	N	N	N	N	N	N	N	N	N	N
BARHL2	0	0	1	0	N	N	N	Y	N	na	N	N	N	N	N	N	N	N	N	N
BARX1	0	0	0	16	N	N	N	Y	N	na	Y	N	N	N	N	N	Y	N	N	Y
BARX2	0	0	0	8	N	N	N	Y	N	na	N	N	N	N	N	N	N	N	N	N
BASP1	0	2	0	16	N	N	N	Y	N	na	Y	N	N	N	N	N	N	N	N	Y
BATF2	0	1	2	9	N	N	N	N	N	na	Y	N	N	N	N	N	N	N	N	Y
BATF3	0	0	0	16	N	N	N	N	N	na	Y	N	N	N	N	N	N	N	N	N
BAX	0	1	1	8	N	N	N	N	N	na	Y	Y	N	Y	Y	Y	Y	Y	Y	Y
BAZ1A	0	0	1	9	Y	N	N	N	N	na	N	N	N	N	N	N	N	N	N	N
BAZ1B	0	1	1	11	Y	Y	N	Y	N	na	Y	N	N	Y	Y	N	N	Y	N	N
BAZ2A	0	1	2	6	Y	N	N	N	N	na	Y	N	N	N	N	N	N	Y	N	Y
BAZ2B	2	5	0	19	Y	N	N	N	N	na	Y	N	N	Y	N	N	N	N	N	N
BBC3	0	0	0	13	N	N	N	N	N	na	Y	Y	N	Y	Y	Y	Y	N	N	Y
BBIP1	0	0	0	25	N	N	N	Y	N	na	Y	N	N	Y	Y	N	Y	Y	Y	N
BBOF1	0	0	0	31	N	N	N	na	N	na	Y	N	N	Y	N	N	N	Y	Y	Y
BBOX1	0	0	0	14	N	N	N	Y	N	na	Y	N	N	N	N	N	Y	N	N	N
BBS1	0	0	1	21	N	N	N	Y	N	na	Y	N	N	Y	N	N	Y	Y	Y	N
BBS10	2	5	2	12	N	N	N	Y	N	na	Y	N	Y	Y	N	Y	Y	Y	Y	N
BBS12	0	3	1	23	N	N	N	N	N	na	Y	N	Y	Y	Y	N	Y	Y	Y	N
BBS2	0	0	1	42	N	N	N	N	N	na	Y	N	N	Y	Y	N	Y	Y	Y	N
BBS4	0	2	0	23	N	N	N	Y	N	na	Y	N	N	Y	N	N	Y	Y	Y	N
BBS5	0	0	0	12	N	N	N	N	N	na	Y	N	N	Y	N	N	Y	Y	Y	N
BBS9	0	1	0	24	N	N	N	N	N	na	Y	N	N	Y	N	N	Y	Y	Y	N
BBX	1	2	0	5	N	N	N	N	N	na	N	N	N	N	N	N	N	N	N	N
BCAM	0	3	2	15	N	N	N	N	N	na	Y	N	N	N	N	Y	N	N	N	N
BCAN	0	2	0	9	N	N	N	N	N	na	N	N	N	N	N	N	N	N	N	N
BCAP29	0	1	0	27	N	N	N	N	N	na	N	N	N	N	N	N	N	N	N	N
BCAP31	0	1	0	12	N	N	N	N	N	na	Y	N	N	Y	N	N	Y	N	Y	N
BCAR1	0	7	1	21	Y	N	N	Y	N	na	Y	N	N	N	N	N	Y	Y	Y	Y
BCAR3	0	2	2	24	N	N	N	N	N	na	Y	N	N	N	N	N	N	N	N	Y
BCAS1	0	1	0	14	N	N	N	N	N	na	Y	N	N	N	N	N	N	Y	N	Y
BCAS2	0	0	0	16	N	N	N	N	N	na	Y	Y	N	N	N	Y	N	N	N	Y
BCAS3	0	0	0	9	N	N	N	N	N	na	N	N	N	N	N	N	N	N	N	N
BCAS4	0	0	1	19	N	N	N	N	N	na	N	N	N	N	N	N	N	N	N	N
BCAT1	0	1	0	24	N	N	N	N	N	na	Y	N	N	N	N	N	Y	N	N	N
BCAT2	0	2	2	15	N	N	N	Y	N	na	Y	N	N	Y	N	N	N	N	Y	Y
BCCIP	0	0	0	8	N	N	N	N	N	na	N	N	N	N	N	N	N	N	N	N
BCDIN3D	0	0	0	20	N	N	N	N	N	na	N	N	N	N	N	N	N	N	N	N
BCHE	0	3	0	29	N	N	N	N	N	na	Y	Y	Y	Y	Y	N	N	Y	Y	Y
BCKDHA	0	1	1	30	N	N	N	N	N	na	Y	N	N	Y	N	N	Y	Y	Y	N
BCKDHB	0	1	0	23	N	N	N	N	N	na	Y	N	N	Y	N	N	Y	Y	Y	N
BCKDK	0	0	0	11	N	N	N	Y	N	pending	Y	N	N	Y	N	N	N	N	Y	N
BCL10	0	0	0	13	N	N	Y	Y	N	pending	Y	Y	Y	Y	Y	Y	Y	Y	Y	Y
BCL11A	0	5	1	13	Y	Y	N	Y	N	na	Y	Y	N	Y	N	Y	N	Y	Y	Y
BCL11B	0	2	3	4	Y	Y	Y	Y	N	pending	Y	Y	Y	Y	Y	Y	Y	N	N	Y
BCL2	1	0	0	12	N	N	N	Y	N	updated	Y	Y	Y	Y	Y	Y	Y	Y	Y	Y
BCL2A1	0	0	0	6	N	N	N	N	N	updated	Y	Y	N	N	N	N	Y	N	N	Y
BCL2L10	0	1	0	12	N	N	N	N	N	na	N	N	N	N	N	N	N	N	N	N
BCL2L11	0	1	0	15	N	N	N	Y	N	na	Y	N	N	N	N	N	Y	Y	Y	Y
BCL2L12	0	1	1	1	N	N	N	N	N	na	N	N	N	N	N	N	N	N	N	N
BCL2L13	0	1	0	24	N	N	N	N	N	na	N	N	N	N	N	N	N	N	N	N
BCL2L14	0	0	0	6	N	N	N	N	N	na	N	N	N	N	N	N	N	N	N	N
BCL2L15	1	1	0	9	N	N	N	N	N	na	N	N	N	N	N	N	N	N	N	N
BCL2L2-PABPN1	0	0	0	2	N	N	N	N	N	na	Y	N	N	Y	N	N	N	N	N	N
BCL3	0	0	0	3	Y	N	N	N	N	na	Y	N	N	N	Y	N	N	N	Y	N
BCL6	0	0	0	10	Y	N	N	Y	N	na	Y	Y	Y	N	N	Y	N	N	N	Y
BCL6B	0	2	0	5	N	N	N	N	N	na	N	N	N	N	N	N	N	N	N	N
BCL7A	0	1	1	18	N	N	N	N	N	na	Y	N	N	N	N	N	N	N	N	N
BCL7B	0	0	0	21	N	N	N	N	N	na	Y	N	N	Y	Y	N	N	Y	N	N
BCL7C	0	0	1	14	N	N	N	N	N	na	Y	N	N	N	N	N	N	N	N	Y
BCL9	0	0	3	10	N	N	N	N	N	na	Y	N	N	N	N	N	N	Y	Y	Y
BCL9L	0	5	5	7	Y	N	N	N	N	na	Y	N	N	N	Y	Y	N	N	N	N
BCLAF1	0	0	2	6	N	N	N	Y	N	na	Y	N	Y	N	N	N	N	N	N	Y
BCO1	0	1	0	7	N	N	N	N	N	na	Y	N	N	N	N	N	N	N	Y	N
BCO2	0	2	0	43	N	N	N	N	N	na	Y	N	N	N	N	N	Y	N	N	Y
BCOR	0	2	0	9	Y	N	N	Y	N	na	Y	N	Y	Y	Y	Y	Y	Y	Y	Y
BCORL1	2	1	0	8	Y	N	N	N	N	na	Y	N	N	Y	N	N	N	Y	N	Y
BCR	1	4	2	45	Y	N	N	N	N	na	Y	Y	N	N	N	Y	Y	N	N	Y
BCS1L	0	1	0	11	N	N	N	N	N	pending	Y	N	Y	Y	N	Y	Y	Y	Y	N
BDH2	0	1	0	46	N	N	N	N	N	na	N	N	N	N	N	N	N	N	N	N
BDKRB1	0	3	1	11	N	N	N	N	N	na	Y	N	N	Y	N	N	N	N	Y	N
BDKRB2	0	1	1	16	N	N	N	Y	N	na	Y	Y	N	Y	Y	N	Y	Y	N	N
BDNF	0	2	0	7	N	N	N	Y	N	na	Y	N	Y	Y	Y	N	Y	Y	Y	Y
BEAN1	0	0	0	30	N	N	N	N	N	na	Y	N	N	Y	N	N	Y	N	N	N
BECN1	0	1	1	20	Y	N	N	Y	N	na	Y	N	Y	Y	Y	N	Y	N	N	Y
BEGAIN	0	0	0	32	Y	N	N	N	N	na	Y	N	N	N	N	N	N	N	Y	Y
BEND2	0	1	1	4	N	N	N	N	N	na	Y	Y	N	N	N	N	N	N	N	N
BEND3	0	1	0	9	Y	N	N	N	N	na	N	N	N	N	N	N	N	N	N	N
BEND4	0	2	1	10	Y	N	N	N	N	na	N	N	N	N	N	N	N	N	N	N
BEND5	0	3	1	19	N	N	N	N	N	na	N	N	N	N	N	N	N	N	N	N
BEND6	0	1	0	46	N	N	N	N	N	na	N	N	N	N	N	N	N	N	N	N
BEND7	0	3	2	25	N	N	N	N	N	na	N	N	N	N	N	N	N	N	N	N
BEST1	0	2	0	17	N	N	N	N	N	na	Y	N	N	Y	Y	N	N	Y	N	N
BEST2	0	3	0	0	N	N	N	N	N	na	N	N	N	N	N	N	N	N	N	N
BEST3	0	0	1	13	N	N	N	N	N	na	Y	N	N	N	Y	N	N	N	N	N
BEST4	0	0	1	8	N	N	N	N	N	na	N	N	N	N	N	N	N	N	N	N
BET1	0	1	0	13	N	N	N	N	N	na	N	N	N	N	N	N	N	N	N	N
BEX1	0	1	0	34	N	N	N	N	N	na	N	N	N	N	N	N	N	N	N	N
BEX2	0	3	0	38	N	N	N	N	N	na	N	N	N	N	N	N	N	N	N	N
BEX3	0	1	1	16	N	N	N	na	N	na	N	N	N	N	N	N	N	N	N	N
BEX4	0	1	0	36	N	N	N	N	N	na	Y	N	N	N	N	N	Y	N	N	N
BFSP1	0	3	0	11	N	N	N	N	N	na	Y	N	N	Y	N	N	N	Y	N	N
BFSP2	0	1	0	5	N	N	N	N	N	na	Y	N	N	Y	N	N	N	Y	N	N
BGN	1	4	1	8	N	N	N	N	N	na	Y	Y	N	Y	Y	Y	Y	N	N	Y
BHLHA15	0	1	0	16	N	N	N	N	N	na	N	N	N	N	N	N	N	N	N	N
BHLHA9	0	2	0	0	N	N	N	N	N	na	Y	N	N	Y	N	N	N	N	N	N
BHLHB9	0	0	0	11	N	N	N	N	N	na	N	N	N	N	N	N	N	N	N	N
BHLHE22	1	2	0	12	N	N	N	N	N	na	N	N	N	N	N	N	N	N	N	N
BHLHE23	0	4	0	1	N	N	N	N	N	na	N	N	N	N	N	N	N	N	N	N
BHLHE40	0	0	0	6	Y	N	N	N	N	na	Y	N	N	Y	Y	N	N	N	N	Y
BHLHE41	0	3	0	9	Y	N	N	N	N	na	Y	N	Y	Y	N	N	N	N	N	Y
BHMG1	0	1	0	1	N	N	N	N	N	na	N	N	N	N	N	N	N	N	N	N
BHMT	0	0	0	32	N	N	N	N	N	na	Y	Y	N	Y	N	Y	Y	Y	Y	Y
BHMT2	0	0	0	32	N	N	N	N	N	na	Y	N	N	N	N	N	N	N	N	N
BICC1	3	2	0	23	N	N	N	Y	N	na	Y	N	N	N	Y	Y	Y	Y	Y	N
BICD1	0	1	1	30	N	N	N	N	N	na	N	N	N	N	N	N	N	N	N	N
BICD2	0	3	2	25	Y	N	N	N	N	na	Y	Y	Y	Y	N	Y	Y	Y	N	N
BICDL1	0	1	1	16	Y	N	N	na	N	na	N	N	N	N	N	N	N	N	N	N
BICDL2	0	0	0	20	N	N	N	na	N	na	N	N	N	N	N	N	N	N	N	N
BID	0	0	0	29	N	N	N	N	N	na	Y	N	N	N	N	N	Y	N	N	Y
BIK	0	0	0	16	N	N	N	N	N	na	N	N	N	N	N	N	N	N	N	N
BIN1	0	1	1	31	N	N	N	Y	N	na	Y	N	Y	Y	Y	N	Y	N	N	N
BIN2	0	4	0	9	N	N	N	N	N	na	N	N	N	N	N	N	N	N	N	N
BIN3	0	2	2	40	N	N	N	N	N	na	N	N	N	N	N	N	N	N	N	N
BIRC2	0	0	0	6	N	N	N	N	N	na	Y	Y	N	N	N	N	Y	N	N	Y
BIRC3	0	0	1	14	N	N	N	N	N	na	Y	Y	N	N	Y	Y	Y	Y	N	Y
BIRC5	0	0	0	16	N	N	N	Y	N	na	Y	Y	Y	N	N	Y	Y	Y	Y	Y
BIRC6	0	12	6	9	Y	Y	N	Y	N	na	Y	N	N	N	N	N	N	N	N	Y
BIRC7	0	1	2	28	N	N	N	N	N	na	Y	N	N	N	N	N	N	Y	N	Y
BIRC8	1	0	0	1	na	N	N	N	N	na	N	N	N	N	N	N	N	N	N	N
BIVM	0	2	0	40	N	N	N	N	N	na	N	N	N	N	N	N	N	N	N	N
BIVM-ERCC5	0	2	0	0	N	N	N	N	N	na	Y	N	N	Y	N	N	N	N	N	Y
BLK	2	1	1	15	N	N	N	N	N	pending	Y	Y	N	Y	Y	Y	Y	Y	Y	N
BLM	0	4	0	8	N	N	Y	Y	N	pending	Y	Y	Y	Y	N	Y	Y	Y	Y	Y
BLMH	0	0	0	15	N	N	N	Y	N	na	N	N	N	N	N	N	N	N	N	N
BLNK	0	3	0	9	N	N	Y	N	N	pending	Y	Y	Y	N	Y	Y	Y	N	N	N
BLOC1S2	0	1	0	43	N	N	N	Y	N	na	Y	N	N	N	N	N	Y	N	N	N
BLOC1S3	0	0	0	28	N	N	N	N	N	na	Y	Y	Y	Y	N	Y	N	Y	Y	Y
BLOC1S4	0	1	1	6	N	N	N	N	N	na	N	N	N	N	N	N	N	N	N	N
BLVRA	0	0	0	33	N	N	N	N	N	na	Y	N	N	N	N	N	Y	Y	N	N
BLVRB	0	0	0	14	N	N	N	N	N	na	Y	N	N	N	N	N	Y	N	N	Y
BLZF1	1	1	0	6	N	N	N	N	N	na	N	N	N	N	N	N	N	N	N	N
BMF	0	1	1	7	N	N	N	N	N	na	Y	Y	N	N	N	Y	Y	N	N	Y
BMP1	1	2	1	21	N	N	N	Y	#REF!	na	Y	N	Y	Y	Y	N	Y	N	N	Y
BMP10	0	1	0	0	Y	N	N	Y	#REF!	na	N	N	N	N	N	N	N	N	N	N
BMP15	0	3	0	0	N	N	N	N	#REF!	na	Y	N	N	N	N	N	N	Y	Y	Y
BMP2	0	0	0	4	Y	N	N	Y	#REF!	na	Y	N	Y	Y	Y	N	Y	Y	Y	Y
BMP2K	0	4	0	20	N	N	N	N	N	na	N	N	N	N	N	N	N	N	N	N
BMP3	0	0	0	8	N	N	N	N	#REF!	na	N	N	N	N	N	N	N	N	N	N
BMP4	1	1	1	10	Y	N	N	Y	#REF!	na	Y	Y	Y	Y	Y	N	Y	Y	Y	Y
BMP5	0	0	0	10	N	N	N	Y	#REF!	na	Y	N	N	N	N	N	N	N	N	N
BMP6	0	0	0	8	N	N	N	N	#REF!	na	Y	Y	N	N	Y	Y	Y	N	Y	Y
BMP7	1	0	0	13	N	N	N	Y	#REF!	na	Y	N	Y	N	N	N	Y	Y	N	Y
BMP8A	0	0	0	33	N	N	N	N	#REF!	na	Y	N	N	N	Y	N	N	N	N	N
BMP8B	0	1	0	23	N	N	N	Y	#REF!	na	N	N	N	N	N	N	N	N	N	N
BMPER	0	1	1	15	N	N	N	Y	N	na	Y	N	Y	Y	N	N	Y	Y	N	Y
BMPR1A	0	1	0	43	Y	N	N	Y	N	na	Y	N	Y	N	N	Y	Y	Y	Y	Y
BMPR1B	0	3	0	28	Y	N	N	N	N	na	Y	N	Y	N	Y	N	Y	Y	Y	Y
BMPR2	0	3	1	13	Y	N	N	Y	N	na	Y	Y	Y	N	Y	Y	N	Y	Y	Y
BMS1	0	2	1	21	N	N	N	Y	N	na	Y	N	N	Y	N	N	N	N	N	N
BMT2	0	2	0	8	Y	N	N	na	N	na	N	N	N	N	N	N	N	N	N	N
BMX	3	0	0	6	N	N	N	N	N	na	N	N	N	N	N	N	N	N	N	N
BNC1	0	2	0	5	Y	N	N	N	N	na	Y	N	N	N	N	N	N	Y	Y	N
BNC2	0	0	0	11	Y	N	N	Y	N	na	Y	N	N	N	N	N	N	Y	Y	Y
BNIP2	0	1	0	13	N	N	N	N	N	na	N	N	N	N	N	N	N	N	N	N
BNIP3	0	0	1	15	N	N	N	N	N	na	Y	Y	N	Y	Y	Y	Y	Y	N	Y
BNIP3L	0	0	0	7	N	N	N	N	N	na	N	N	N	N	N	N	N	N	N	N
BNIPL	0	1	0	21	N	N	N	N	N	na	N	N	N	N	N	N	N	N	N	N
BOC	0	5	3	23	N	N	N	N	N	na	Y	N	N	N	N	N	Y	N	N	Y
BOD1	2	0	5	22	N	N	N	N	N	na	N	N	N	N	N	N	N	N	N	N
BOD1L1	0	10	7	27	Y	N	N	N	N	na	N	N	N	N	N	N	N	N	N	N
BOD1L2	0	0	2	0	N	N	N	N	N	na	N	N	N	N	N	N	N	N	N	N
BOK	0	1	0	26	N	N	N	N	N	na	N	N	N	N	N	N	N	N	N	N
BOLA1	0	0	0	7	N	N	N	N	N	na	N	N	N	N	N	N	N	N	N	N
BOP1	0	3	2	13	N	N	N	N	N	na	Y	N	N	N	N	N	Y	N	N	Y
BORA	0	0	0	29	N	N	N	N	N	na	N	N	N	N	N	N	N	N	N	N
BORCS5	0	0	0	31	N	N	N	na	N	na	N	N	N	N	N	N	N	N	N	N
BORCS6	1	5	1	6	N	N	N	na	N	na	N	N	N	N	N	N	N	N	N	N
BORCS7-ASMT	0	0	0	0	na	na	N	na	N	na	N	N	N	N	N	N	N	N	N	N
BORCS8	0	1	0	37	N	N	N	na	N	na	N	N	N	N	N	N	N	N	N	N
BORCS8-MEF2B	0	1	0	0	N	N	N	na	N	na	N	N	N	N	N	N	N	N	N	N
BPHL	0	1	0	45	N	N	N	N	N	na	N	N	N	N	N	N	N	N	N	N
BPI	0	1	1	29	N	N	N	N	N	na	N	N	N	N	N	N	N	N	N	N
BPIFA1	0	0	1	1	N	N	N	N	N	na	Y	N	N	N	N	N	N	Y	N	N
BPIFA2	1	1	0	3	N	N	N	N	N	na	Y	N	N	N	N	N	N	N	N	N
BPIFA3	0	0	1	0	N	N	N	N	N	na	N	N	N	N	N	N	N	N	N	N
BPIFB1	0	1	0	4	N	N	N	N	N	na	N	N	N	N	N	N	N	N	N	N
BPIFB2	1	2	1	2	N	N	N	N	N	na	N	N	N	N	N	N	N	N	N	N
BPIFB3	0	2	2	0	N	N	N	N	N	na	N	N	N	N	N	N	N	N	N	N
BPIFB4	0	1	1	8	N	N	N	N	N	na	N	N	N	N	N	N	N	N	N	N
BPIFB6	0	0	1	1	N	N	N	N	N	na	N	N	N	N	N	N	N	N	N	N
BPIFC	1	2	0	5	N	N	N	N	N	na	N	N	N	N	N	N	N	N	N	N
BPNT1	0	0	0	6	N	N	N	N	N	na	Y	N	N	N	N	N	Y	N	N	N
BPTF	1	3	3	18	Y	Y	N	Y	N	na	Y	N	N	Y	N	N	N	Y	N	Y
BRAF	0	0	0	10	Y	Y	N	Y	N	na	Y	Y	Y	Y	Y	Y	Y	Y	Y	Y
BRAP	0	0	0	6	N	N	N	Y	N	na	Y	N	N	N	N	N	N	N	N	N
BRAT1	1	1	2	26	N	N	N	N	N	na	Y	N	Y	Y	Y	N	Y	N	N	N
BRCA1	0	9	2	8	N	N	Y	Y	N	pending	Y	Y	Y	Y	N	Y	Y	Y	Y	Y
BRCA2	1	9	2	16	N	N	Y	Y	N	pending	Y	Y	Y	Y	Y	Y	Y	Y	Y	Y
BRD1	0	3	2	6	Y	N	N	Y	N	na	Y	N	N	N	N	N	N	N	N	Y
BRD3	0	3	0	25	Y	N	N	N	N	na	Y	N	N	N	N	N	N	N	N	Y
BRD4	1	3	1	3	Y	Y	N	Y	N	updated	Y	Y	Y	Y	Y	Y	Y	Y	Y	Y
BRD7	1	1	2	10	Y	N	N	Y	N	na	N	N	N	N	N	N	N	N	N	N
BRD8	0	2	1	3	N	N	N	Y	N	na	Y	N	N	N	N	N	N	Y	N	N
BRD9	0	0	2	25	N	N	N	N	N	na	Y	Y	N	N	N	Y	N	N	N	Y
BRDT	0	2	0	3	N	N	N	N	N	na	Y	N	N	N	N	N	Y	Y	Y	N
BRE	0	0	0	11	N	N	N	N	N	na	N	N	N	N	N	N	N	N	N	N
BRF1	0	2	2	29	N	N	N	N	N	na	Y	N	Y	Y	Y	N	Y	N	N	Y
BRF2	0	1	0	4	N	N	N	N	N	na	N	N	N	N	N	N	N	N	N	N
BRI3	0	0	1	19	N	N	N	N	N	na	N	N	N	N	N	N	N	N	N	N
BRI3BP	0	0	0	5	N	N	N	N	N	na	N	N	N	N	N	N	N	N	N	N
BRICD5	0	0	0	40	N	N	N	N	N	na	N	N	N	N	N	N	N	N	N	N
BRINP1	0	2	3	6	Y	N	N	N	N	na	Y	N	N	N	N	N	Y	N	N	Y
BRINP2	0	3	0	9	Y	N	N	N	N	na	N	N	N	N	N	N	N	N	N	N
BRINP3	0	1	0	9	N	N	N	N	N	na	N	N	N	N	N	N	N	N	N	N
BRIP1	1	4	0	28	N	N	Y	N	N	pending	Y	Y	Y	Y	N	Y	Y	Y	Y	Y
BRIX1	0	0	0	4	N	N	N	N	N	na	N	N	N	N	N	N	N	N	N	N
BRK1	0	1	0	23	N	N	N	Y	N	na	N	N	N	N	N	N	N	N	N	N
BRMS1	0	0	1	16	N	N	N	Y	N	na	Y	N	N	N	N	N	N	N	N	Y
BRMS1L	0	0	1	4	N	N	N	N	N	na	N	N	N	N	N	N	N	N	N	N
BROX	0	0	0	35	N	N	N	N	N	na	N	N	N	N	N	N	N	N	N	N
BRPF1	1	1	1	9	Y	Y	N	N	N	na	Y	N	N	Y	N	N	Y	Y	N	Y
BRPF3	0	4	2	14	Y	N	N	Y	N	na	N	N	N	N	N	N	N	N	N	N
BRS3	0	3	1	2	Y	N	N	N	N	na	N	N	N	N	N	N	N	N	N	N
BRSK1	0	4	1	11	Y	Y	N	N	N	na	N	N	N	N	N	N	N	N	N	N
BRSK2	3	1	1	21	Y	N	N	N	N	na	Y	N	N	Y	N	N	N	N	N	N
BRWD1	0	5	0	15	Y	N	N	N	N	na	Y	N	N	N	N	N	N	Y	N	N
BRWD3	0	1	1	28	Y	Y	N	N	N	na	Y	N	N	Y	N	N	N	Y	N	N
BSCL2	0	0	0	30	N	N	N	Y	N	na	Y	Y	Y	Y	Y	N	Y	Y	Y	N
BSDC1	0	1	1	5	N	N	N	N	N	na	N	N	N	N	N	N	N	N	N	N
BSG	0	4	0	28	N	N	N	Y	N	updated	Y	N	N	Y	N	N	N	N	Y	Y
BSN	1	3	2	7	Y	N	N	N	N	na	Y	N	N	N	Y	N	N	N	N	N
BSND	0	0	1	10	N	N	N	Y	N	na	Y	N	N	Y	N	N	N	Y	Y	N
BSPH1	0	0	0	0	N	N	N	N	N	na	N	N	N	N	N	N	N	N	N	N
BSPRY	0	3	0	29	N	N	N	N	N	na	N	N	N	N	N	N	N	N	N	N
BST1	0	1	1	14	N	N	N	N	N	na	Y	N	Y	Y	N	N	N	N	N	N
BSX	0	0	0	0	N	N	N	N	N	na	N	N	N	N	N	N	N	N	N	N
BTAF1	1	3	1	11	Y	Y	N	N	N	na	N	N	N	N	N	N	N	N	N	N
BTBD1	0	0	0	31	N	N	N	N	N	na	Y	N	N	N	N	N	N	N	N	N
BTBD10	0	1	0	10	N	N	N	N	N	na	N	N	N	N	N	N	N	N	N	N
BTBD11	0	2	2	17	Y	N	N	N	N	na	Y	N	N	N	N	N	Y	N	N	Y
BTBD16	0	2	0	32	N	N	N	N	N	na	N	N	N	N	N	N	N	N	N	N
BTBD17	0	0	0	7	N	N	N	N	N	na	N	N	N	N	N	N	N	N	N	N
BTBD18	0	2	1	2	Y	N	N	N	N	na	N	N	N	N	N	N	N	N	N	N
BTBD2	1	1	2	33	N	N	N	N	N	na	N	N	N	N	N	N	N	N	N	N
BTBD3	0	2	1	15	N	N	N	N	N	na	N	N	N	N	N	N	N	N	N	N
BTBD6	0	0	2	29	N	N	N	N	N	na	Y	N	N	Y	N	N	N	N	N	N
BTBD8	0	1	0	5	N	N	N	N	N	na	N	N	N	N	N	N	N	N	N	N
BTC	0	3	0	21	N	N	N	N	N	na	Y	N	N	N	N	N	Y	N	Y	N
BTD	0	2	2	26	N	N	N	N	N	na	Y	N	Y	Y	N	N	Y	Y	Y	N
BTF3	0	0	1	27	N	N	N	Y	N	updated	N	N	N	N	N	N	N	N	N	N
BTG2	0	1	0	8	N	N	N	N	N	na	Y	N	N	N	N	N	Y	N	N	Y
BTG4	1	2	1	1	N	N	N	N	N	na	Y	N	N	N	N	N	N	Y	N	N
BTK	0	1	1	34	Y	Y	Y	N	N	updated	Y	Y	Y	Y	Y	Y	Y	Y	Y	Y
BTLA	0	1	0	3	N	N	N	N	N	na	N	N	N	N	N	N	N	N	N	N
BTN1A1	4	1	1	3	N	N	N	N	N	na	N	N	N	N	N	N	N	N	N	N
BTN2A1	2	2	0	31	N	N	N	N	N	na	N	N	N	N	N	N	N	N	N	N
BTN2A2	1	2	2	43	N	N	N	N	N	na	N	N	N	N	N	N	N	N	N	N
BTN3A1	0	2	0	42	N	N	N	N	N	na	N	N	N	N	N	N	N	N	N	N
BTN3A2	0	0	0	49	N	N	N	N	N	na	Y	N	N	N	N	N	N	N	N	Y
BTN3A3	0	2	2	31	N	N	N	N	N	na	N	N	N	N	N	N	N	N	N	N
BTNL3	0	0	0	30	N	N	N	N	N	na	N	N	N	N	N	N	N	N	N	N
BTNL8	0	0	0	32	N	N	N	N	N	na	N	N	N	N	N	N	N	N	N	N
BTNL9	0	5	0	28	N	N	N	N	N	na	N	N	N	N	N	N	N	N	N	N
BTRC	0	1	0	26	N	N	N	N	N	na	Y	N	N	N	N	N	N	N	N	N
BUB1	0	1	0	5	N	N	N	Y	N	na	Y	N	N	Y	N	Y	Y	N	Y	Y
BUB1B	0	2	1	7	N	N	N	Y	N	na	Y	Y	N	Y	N	Y	Y	Y	N	Y
BUB1B-PAK6	0	3	1	0	na	na	N	na	N	na	Y	N	N	Y	N	N	N	N	N	Y
BUB3	0	0	1	12	N	N	N	Y	N	na	Y	N	N	Y	N	N	N	N	N	Y
BUD13	0	1	0	11	N	N	N	N	N	na	N	N	N	N	N	N	N	N	N	N
BVES	0	1	0	22	N	N	N	N	N	na	Y	N	Y	Y	Y	N	N	N	N	N
BYSL	1	2	0	11	N	N	N	Y	N	na	N	N	N	N	N	N	N	N	N	N
BZW1	0	2	2	10	Y	N	N	N	N	na	Y	N	N	N	N	N	N	N	N	Y
BZW2	0	0	1	14	N	N	N	N	N	pending	Y	N	N	N	N	N	N	N	N	Y
C10orf10	1	0	0	11	N	N	N	N	N	na	N	N	N	N	N	N	N	N	N	N
C10orf105	1	1	0	9	N	N	N	N	N	na	Y	N	N	Y	Y	N	Y	N	Y	Y
C10orf107	0	0	0	44	N	N	N	N	N	na	N	N	N	N	N	N	N	N	N	N
C10orf11	0	0	0	38	N	N	N	N	N	na	N	N	N	N	N	N	N	N	N	N
C10orf113	0	0	1	1	N	N	N	N	N	na	N	N	N	N	N	N	N	N	N	N
C10orf12	0	1	1	0	Y	N	N	N	N	na	N	N	N	N	N	N	N	N	N	N
C10orf120	0	0	0	1	N	N	N	N	N	na	N	N	N	N	N	N	N	N	N	N
C10orf128	0	0	0	18	N	N	N	N	N	na	N	N	N	N	N	N	N	N	N	N
C10orf131	0	0	0	0	N	N	N	N	N	na	N	N	N	N	N	N	N	N	N	N
C10orf2	0	0	1	0	N	N	N	Y	N	na	N	N	N	N	N	N	N	N	N	N
C10orf35	0	0	1	15	N	N	N	N	N	na	N	N	N	N	N	N	N	N	N	N
C10orf53	0	0	0	3	N	N	N	N	N	na	N	N	N	N	N	N	N	N	N	N
C10orf54	0	2	0	0	N	N	N	N	N	na	N	N	N	N	N	N	N	N	N	N
C10orf62	0	1	0	9	N	N	N	N	N	na	N	N	N	N	N	N	N	N	N	N
C10orf67	0	0	0	10	N	N	N	N	N	na	N	N	N	N	N	N	N	N	N	N
C10orf71	1	3	0	5	N	N	N	N	N	na	N	N	N	N	N	N	N	N	N	N
C10orf76	0	1	0	14	N	N	N	Y	N	na	N	N	N	N	N	N	N	N	N	N
C10orf82	0	2	1	25	N	N	N	N	N	na	Y	N	N	N	N	N	N	N	N	N
C10orf88	0	1	1	27	N	N	N	N	N	na	N	N	N	N	N	N	N	N	N	N
C10orf90	0	4	1	11	N	N	N	N	N	na	N	N	N	N	N	N	N	N	N	N
C10orf99	0	1	0	4	N	N	N	N	#REF!	na	N	N	N	N	N	N	N	N	N	N
C11orf1	0	0	0	23	N	N	N	N	N	na	N	N	N	N	N	N	N	N	N	N
C11orf16	0	1	1	2	N	N	N	N	N	na	N	N	N	N	N	N	N	N	N	N
C11orf21	0	1	0	34	N	N	N	N	N	na	Y	Y	N	N	N	Y	N	N	N	Y
C11orf24	0	0	1	31	N	N	N	N	N	na	N	N	N	N	N	N	N	N	N	N
C11orf31	0	0	3	0	N	N	N	N	N	na	N	N	N	N	N	N	N	N	N	N
C11orf40	0	2	0	0	N	N	N	N	N	na	N	N	N	N	N	N	N	N	N	N
C11orf42	0	3	0	2	N	N	N	N	N	na	N	N	N	N	N	N	N	N	N	N
C11orf45	0	0	1	23	N	N	N	N	N	na	N	N	N	N	N	N	N	N	N	N
C11orf49	0	1	0	25	N	N	N	N	N	na	N	N	N	N	N	N	N	N	N	N
C11orf52	0	0	0	15	N	N	N	N	N	na	N	N	N	N	N	N	N	N	N	N
C11orf53	0	1	0	7	N	N	N	N	N	na	N	N	N	N	N	N	N	N	N	N
C11orf57	0	0	1	7	N	N	N	N	N	na	N	N	N	N	N	N	N	N	N	N
C11orf63	0	0	0	15	N	N	N	N	N	na	N	N	N	N	N	N	N	N	N	N
C11orf68	0	0	0	22	N	N	N	N	N	na	Y	N	N	N	N	N	N	N	N	Y
C11orf70	0	1	0	9	N	N	N	N	N	na	N	N	N	N	N	N	N	N	N	N
C11orf71	0	0	0	16	N	N	N	N	N	na	N	N	N	N	N	N	N	N	N	N
C11orf74	0	0	0	26	N	N	N	N	N	na	N	N	N	N	N	N	N	N	N	N
C11orf80	0	1	0	39	N	N	N	N	N	na	Y	N	N	N	N	N	N	Y	N	Y
C11orf84	1	1	0	29	Y	N	N	N	N	na	N	N	N	N	N	N	N	N	N	N
C11orf86	1	2	0	1	N	N	N	N	N	na	N	N	N	N	N	N	N	N	N	N
C11orf87	0	0	0	8	N	N	N	N	N	na	N	N	N	N	N	N	N	N	N	N
C11orf88	0	0	0	5	N	N	N	N	N	na	N	N	N	N	N	N	N	N	N	N
C11orf91	0	2	1	17	N	N	N	N	N	na	N	N	N	N	N	N	N	N	N	N
C11orf95	1	2	0	13	na	na	N	N	N	na	N	N	N	N	N	N	N	N	N	Y
C11orf96	0	0	0	10	N	N	N	N	N	na	N	N	N	N	N	N	N	N	N	N
C11orf97	0	0	1	2	na	na	N	na	N	na	N	N	N	N	N	N	N	N	N	N
C12orf10	0	1	1	9	N	N	N	N	N	na	N	N	N	N	N	N	N	N	N	N
C12orf29	0	0	0	10	N	N	N	N	N	na	Y	N	Y	Y	N	N	Y	Y	Y	N
C12orf4	1	0	1	12	N	N	N	N	N	na	Y	N	N	Y	N	N	Y	N	N	N
C12orf40	0	1	0	1	N	N	N	N	N	na	N	N	N	N	N	N	N	N	N	N
C12orf42	0	1	0	2	N	N	N	N	N	na	N	N	N	N	N	N	N	N	N	N
C12orf43	0	0	1	46	N	N	N	N	N	na	Y	N	N	Y	N	N	Y	Y	Y	N
C12orf45	0	0	0	14	N	N	N	N	N	na	N	N	N	N	N	N	N	N	N	N
C12orf49	0	0	0	13	N	N	N	N	N	na	N	N	N	N	N	N	N	N	N	N
C12orf50	0	1	0	0	N	N	N	N	N	na	N	N	N	N	N	N	N	N	N	N
C12orf54	0	0	0	24	N	N	N	N	N	na	N	N	N	N	N	N	N	N	N	N
C12orf56	1	3	1	10	N	N	N	N	N	na	N	N	N	N	N	N	N	N	N	N
C12orf57	0	2	0	27	N	N	N	N	N	na	Y	N	N	Y	N	N	N	Y	N	N
C12orf60	0	0	0	43	N	N	N	N	N	na	Y	N	N	N	Y	N	Y	Y	N	N
C12orf65	0	0	0	24	N	N	N	N	N	na	N	N	N	N	N	N	Y	N	Y	N
C12orf66	0	1	0	7	N	N	N	N	N	na	N	N	N	N	N	N	N	Y	Y	Y
C12orf71	0	1	0	4	N	N	N	N	N	na	N	N	N	N	N	N	N	N	N	N
C12orf73	0	0	0	37	N	N	N	N	N	na	N	N	N	N	N	N	N	N	N	N
C12orf74	0	1	0	0	N	N	N	N	N	na	N	N	N	N	N	N	N	N	N	N
C14orf1	0	0	1	3	N	N	N	N	N	na	N	N	N	N	N	N	N	N	N	N
C14orf105	0	1	0	1	N	N	N	N	N	na	N	N	N	N	N	N	N	N	N	N
C14orf132	0	0	0	23	na	N	N	na	N	na	N	N	N	N	N	N	N	N	N	N
C14orf159	0	0	1	29	N	N	N	N	N	na	N	N	N	N	N	N	N	N	N	N
C14orf166	0	0	0	11	N	N	N	N	N	na	N	N	N	N	N	N	N	N	N	N
C14orf169	1	2	1	0	na	na	N	N	N	na	N	N	N	N	N	N	N	N	N	N
C14orf177	0	0	0	0	N	N	N	N	N	na	N	N	N	N	N	N	N	N	N	N
C14orf178	0	0	0	4	N	N	N	N	N	na	N	N	N	N	N	N	N	N	N	N
C14orf2	0	1	0	33	N	N	N	N	N	na	N	N	N	N	N	N	N	N	N	N
C14orf28	1	0	1	11	N	N	N	N	N	na	Y	N	N	N	N	N	N	N	N	N
C14orf37	0	1	2	32	N	N	N	N	N	na	N	N	N	N	N	N	N	N	N	N
C14orf39	1	0	1	14	N	N	N	N	N	na	Y	N	N	N	N	N	Y	Y	Y	N
C14orf79	0	1	1	47	N	N	N	N	N	na	N	N	N	N	N	N	N	N	N	N
C14orf80	1	4	0	18	N	N	N	N	N	na	N	N	N	N	N	N	N	N	N	N
C14orf93	0	2	0	6	N	N	N	N	N	na	N	N	N	N	N	N	N	N	N	N
C15orf38-AP3S2	0	1	2	0	N	N	N	N	N	na	N	N	N	N	N	N	N	N	N	N
C15orf39	0	5	0	13	N	N	N	N	N	na	N	N	N	N	N	N	N	N	N	N
C15orf40	0	0	0	49	N	N	N	N	N	na	N	N	N	N	N	N	N	N	N	N
C15orf41	0	3	0	15	N	N	N	N	N	na	N	N	N	N	N	Y	N	N	N	N
C15orf48	0	0	0	12	N	N	N	N	N	na	N	N	N	N	N	N	N	N	N	N
C15orf52	0	0	1	22	N	N	N	N	N	na	N	N	N	N	N	N	N	N	N	N
C15orf53	2	0	0	1	N	N	N	N	N	na	N	N	N	N	N	N	N	N	N	N
C15orf57	0	0	0	49	N	N	N	N	N	na	N	N	N	N	N	N	N	N	N	N
C15orf59	0	1	0	15	N	N	N	N	N	na	N	N	N	N	N	N	N	N	N	N
C15orf61	0	0	1	20	N	N	N	N	N	na	N	N	N	N	N	N	N	N	N	N
C15orf62	0	0	1	4	N	N	N	N	N	na	N	N	N	N	N	N	N	N	N	N
C15orf65	0	0	0	28	N	N	N	N	N	na	N	N	N	N	N	N	N	N	N	N
C16orf45	0	0	0	33	N	N	N	N	N	na	N	N	N	N	N	N	N	N	N	N
C16orf46	0	1	0	16	N	N	N	N	N	na	N	N	N	N	N	N	N	N	N	N
C16orf52	0	0	0	9	N	N	N	N	N	na	N	N	N	N	N	N	N	N	N	N
C16orf54	1	2	0	2	N	N	N	N	N	na	N	N	N	N	N	N	N	N	N	N
C16orf58	0	3	0	6	N	N	N	N	N	na	N	N	N	N	N	N	N	N	N	N
C16orf59	0	3	0	5	N	N	N	N	N	na	N	N	N	N	N	N	N	N	N	N
C16orf62	1	2	0	29	N	N	N	N	N	na	N	N	N	N	N	N	N	N	N	N
C16orf70	0	1	0	5	Y	N	N	N	N	na	N	N	N	N	N	N	N	N	N	N
C16orf71	3	3	2	9	N	N	N	N	N	na	N	N	N	N	N	N	N	N	N	N
C16orf74	0	1	0	22	N	N	N	N	N	na	N	N	N	N	N	N	N	N	N	N
C16orf78	0	1	1	0	N	N	N	N	N	na	N	N	N	N	N	N	N	N	N	N
C16orf87	1	0	0	10	N	N	N	N	N	na	N	N	N	N	N	N	N	N	N	N
C16orf89	0	3	0	17	N	N	N	Y	N	na	N	N	N	N	N	N	N	N	N	N
C16orf90	0	1	0	1	N	N	N	N	N	na	N	N	N	N	N	N	N	N	N	N
C16orf91	0	2	1	6	N	N	N	N	N	na	N	N	N	N	N	N	N	N	N	N
C16orf92	0	0	0	0	N	N	N	N	N	na	N	N	N	N	N	N	N	N	N	N
C16orf95	0	1	0	14	N	N	N	N	N	na	N	N	N	N	N	N	N	N	N	N
C16orf96	0	3	0	8	N	N	N	N	N	na	N	N	N	N	N	N	N	N	N	N
C17orf105	0	0	0	4	N	N	N	N	N	na	N	N	N	N	N	N	N	N	N	N
C17orf107	0	0	0	34	N	N	N	N	N	na	Y	N	Y	Y	N	N	N	N	N	N
C17orf47	0	3	1	3	N	N	N	N	N	na	N	N	N	N	N	N	N	N	N	N
C17orf49	0	0	1	5	N	N	N	N	N	na	N	N	N	N	N	N	N	N	N	N
C17orf50	2	1	1	22	N	N	N	N	N	na	N	N	N	N	N	N	N	N	N	N
C17orf51	0	1	0	28	N	N	N	N	N	na	N	N	N	N	N	N	N	N	N	N
C17orf53	0	1	0	6	N	N	N	N	N	na	N	N	N	N	N	N	N	N	N	N
C17orf58	0	0	0	6	N	N	N	N	N	na	N	N	N	N	N	N	N	N	N	N
C17orf62	0	1	0	39	N	N	N	N	N	pending	N	N	N	N	N	N	N	N	N	N
C17orf64	0	0	0	0	N	N	N	N	N	na	N	N	N	N	N	N	N	N	N	N
C17orf67	0	2	0	33	N	N	N	N	N	na	N	N	N	N	N	N	N	N	N	N
C17orf74	2	1	1	2	N	N	N	N	N	na	N	N	N	N	N	N	N	N	N	N
C17orf75	0	0	1	10	N	N	N	N	N	na	N	N	N	N	N	N	N	N	N	N
C17orf80	1	3	1	32	N	N	N	N	N	na	N	N	N	N	N	N	N	N	N	N
C17orf97	0	0	0	49	N	N	N	N	N	na	N	N	N	N	N	N	N	N	N	N
C17orf99	0	1	0	4	N	N	N	N	N	na	N	N	N	N	N	N	N	N	N	N
C18orf21	0	1	0	10	N	N	N	N	N	na	N	N	N	N	N	N	N	N	N	N
C18orf25	0	0	1	12	N	N	N	N	N	na	N	N	N	N	N	N	N	N	N	N
C18orf54	0	0	0	18	N	N	N	N	N	na	N	N	N	N	N	N	N	N	N	N
C18orf63	0	3	0	2	N	N	N	N	N	na	N	N	N	N	N	N	N	N	N	N
C18orf8	0	1	0	32	Y	N	N	N	N	na	N	N	N	N	N	N	N	N	N	N
C19orf12	1	1	0	15	N	N	N	N	N	na	Y	N	Y	Y	N	N	Y	Y	Y	Y
C19orf18	0	0	2	38	N	N	N	N	N	na	Y	N	N	N	N	N	N	N	N	N
C19orf24	0	0	1	34	N	N	N	N	N	na	N	N	N	N	N	N	N	N	N	N
C19orf33	0	0	0	42	N	N	N	N	N	na	N	N	N	N	N	N	N	N	N	N
C19orf35	0	1	4	14	N	N	N	N	N	na	N	N	N	N	N	N	N	N	N	N
C19orf38	0	1	3	3	N	N	N	N	N	na	N	N	N	N	N	N	N	N	N	N
C19orf44	0	1	0	45	N	N	N	N	N	na	N	N	N	N	N	N	N	N	N	N
C19orf45	0	2	0	16	N	N	N	N	N	na	N	N	N	N	N	N	N	N	N	N
C19orf47	0	4	2	36	N	N	N	N	N	na	N	N	N	N	N	N	N	N	N	N
C19orf48	0	1	0	37	na	N	N	N	N	na	N	N	N	N	N	N	N	N	N	N
C19orf52	0	1	0	0	N	N	N	N	N	na	N	N	N	N	N	N	N	N	N	N
C19orf53	0	0	0	34	N	N	N	N	N	na	N	N	N	N	N	N	N	N	N	N
C19orf54	0	1	1	40	N	N	N	N	N	na	N	N	N	N	N	N	N	N	N	N
C19orf57	0	2	2	23	N	N	N	N	N	na	N	N	N	N	N	N	N	N	N	N
C19orf60	0	0	0	13	N	N	N	N	N	na	N	N	N	N	N	N	N	N	N	N
C19orf66	0	0	1	12	N	N	N	N	N	na	N	N	N	N	N	N	N	N	N	N
C19orf67	0	0	0	2	N	N	N	Y	N	na	N	N	N	N	N	N	N	N	N	N
C19orf68	0	1	1	8	Y	Y	N	N	N	na	N	N	N	N	N	N	N	N	N	N
C19orf71	0	2	1	39	N	N	N	N	N	na	N	N	N	N	N	N	N	N	N	N
C19orf73	0	1	0	6	N	N	N	N	N	na	N	N	N	N	N	N	N	N	N	N
C19orf81	0	1	1	6	N	N	N	N	N	na	N	N	N	N	N	N	N	N	N	N
C19orf84	1	3	2	17	N	N	N	N	N	na	N	N	N	N	N	N	N	N	N	N
C1D	0	0	0	17	N	N	N	N	N	na	Y	N	N	N	N	N	N	N	N	N
C1GALT1	0	0	1	49	N	N	N	Y	N	na	N	N	N	N	N	N	N	N	N	N
C1GALT1C1	0	0	0	38	N	N	N	Y	N	na	Y	Y	N	N	N	Y	N	N	N	Y
C1GALT1C1L	0	0	0	11	na	na	N	na	N	na	N	N	N	N	N	N	N	N	N	N
C1orf100	0	0	1	7	N	N	N	N	N	na	N	N	N	N	N	N	N	N	N	N
C1orf101	2	1	0	22	N	N	N	N	N	na	N	N	N	N	N	N	N	N	N	N
C1orf105	0	0	0	8	N	N	N	N	N	na	N	N	N	N	N	N	N	N	N	N
C1orf106	0	2	0	13	N	N	N	N	N	na	N	N	N	N	N	N	N	N	N	N
C1orf109	0	1	0	37	N	N	N	N	N	na	N	N	N	N	N	N	N	N	N	N
C1orf111	0	0	0	0	N	N	N	N	N	na	N	N	N	N	N	N	N	N	N	N
C1orf112	0	0	0	30	N	N	N	Y	N	na	N	N	N	N	N	N	N	N	N	N
C1orf115	0	2	1	31	N	N	N	N	N	na	N	N	N	N	N	N	N	N	N	N
C1orf116	1	0	0	4	N	N	N	N	N	na	N	N	N	N	N	N	N	N	N	N
C1orf123	0	1	0	46	N	N	N	N	N	na	N	N	N	N	N	N	N	N	N	N
C1orf127	0	4	0	9	N	N	N	N	N	na	N	N	N	N	N	N	N	N	N	N
C1orf131	0	1	1	16	N	N	N	N	N	na	N	N	N	N	N	N	N	N	N	N
C1orf141	0	1	0	6	N	N	N	N	N	na	N	N	N	N	N	N	N	N	N	N
C1orf146	0	1	0	7	N	N	N	N	N	na	N	N	N	N	N	N	N	N	N	N
C1orf158	0	1	0	2	N	N	N	N	N	na	N	N	N	N	N	N	N	N	N	N
C1orf159	0	1	0	40	N	N	N	N	N	na	N	N	N	N	N	N	N	N	N	N
C1orf162	0	0	0	13	N	N	N	N	N	na	N	N	N	N	N	N	N	N	N	N
C1orf168	0	1	0	10	N	N	N	N	N	na	N	N	N	N	N	N	N	N	N	N
C1orf174	0	0	0	48	N	N	N	N	N	na	N	N	N	N	N	N	N	N	N	N
C1orf185	1	1	0	0	N	N	N	N	N	na	Y	N	N	N	Y	N	N	N	N	N
C1orf186	1	0	0	4	N	N	N	N	N	na	N	N	N	N	N	N	N	N	N	N
C1orf189	0	0	0	0	N	N	N	N	N	na	N	N	N	N	N	N	N	N	N	N
C1orf194	0	0	0	16	N	N	N	N	N	na	N	N	N	N	N	N	N	N	N	N
C1orf198	0	1	0	15	N	N	N	N	N	na	N	N	N	N	N	N	N	N	N	N
C1orf204	0	0	0	40	N	N	N	N	N	na	N	N	N	N	N	N	N	N	N	N
C1orf21	0	0	1	22	N	N	N	N	N	na	N	N	N	N	N	N	N	N	N	N
C1orf210	0	0	0	7	N	N	N	N	N	na	N	N	N	N	N	N	N	N	N	N
C1orf216	0	0	0	26	N	N	N	N	N	na	N	N	N	N	N	N	N	N	N	N
C1orf228	0	2	0	40	N	N	N	N	N	na	N	N	N	N	N	N	N	N	N	N
C1orf27	0	1	0	37	N	N	N	N	N	na	N	N	N	N	N	N	N	N	N	N
C1orf35	0	1	0	4	N	N	N	N	N	na	N	N	N	N	N	N	N	N	N	N
C1orf43	0	1	0	15	N	N	N	N	N	na	N	N	N	N	N	N	N	N	N	N
C1orf50	1	1	0	44	N	N	N	N	N	updated	N	N	N	N	N	N	N	N	N	N
C1orf52	0	0	1	14	N	N	N	N	N	na	N	N	N	N	N	N	N	N	N	N
C1orf53	1	0	0	30	N	N	N	N	N	na	N	N	N	N	N	N	N	N	N	N
C1orf54	0	0	0	32	N	N	N	N	N	na	N	N	N	N	N	N	N	N	N	N
C1orf56	0	0	0	12	N	N	N	N	N	na	N	N	N	N	N	N	N	N	N	N
C1orf64	0	0	2	3	N	N	N	N	N	na	N	N	N	N	N	N	N	N	N	N
C1orf68	0	0	0	6	N	N	N	N	N	na	N	N	N	N	N	N	N	N	N	N
C1orf74	1	1	0	5	N	N	N	N	N	na	N	N	N	N	N	N	N	N	N	N
C1orf87	1	0	0	6	N	N	N	N	N	na	N	N	N	N	N	N	N	N	N	N
C1orf94	1	2	1	2	N	N	N	N	N	na	N	N	N	N	N	N	N	N	N	N
C1QA	0	2	0	9	N	N	Y	N	N	pending	Y	Y	N	N	N	Y	Y	Y	N	N
C1QB	0	3	0	6	N	N	Y	N	N	pending	Y	Y	N	N	Y	Y	Y	Y	Y	Y
C1QBP	1	2	0	17	N	N	N	Y	N	na	Y	N	Y	Y	Y	N	Y	Y	Y	Y
C1QC	1	0	0	6	N	N	Y	N	N	pending	Y	Y	N	N	N	Y	Y	Y	N	N
C1QL1	0	1	0	9	N	N	N	N	N	na	N	N	N	N	N	N	N	N	N	N
C1QL2	0	0	0	6	N	N	N	N	N	na	N	N	N	N	N	N	N	N	N	N
C1QL3	0	0	0	38	N	N	N	N	N	na	N	N	N	N	N	N	N	N	N	N
C1QL4	0	1	1	9	N	N	N	N	N	na	N	N	N	N	N	N	N	N	N	N
C1QTNF1	1	1	0	20	N	N	N	N	N	na	N	N	N	N	N	N	N	N	N	N
C1QTNF2	1	0	0	16	N	N	N	N	N	na	N	N	N	N	N	N	N	N	N	N
C1QTNF3	0	1	0	23	N	N	N	N	N	na	N	N	N	N	N	N	N	N	N	N
C1QTNF4	1	3	1	34	N	N	N	N	#REF!	na	N	N	N	N	N	N	N	N	N	N
C1QTNF5	0	1	0	1	N	N	N	N	N	na	Y	N	N	Y	N	N	N	N	N	N
C1QTNF6	0	0	0	45	N	N	N	N	N	na	Y	Y	N	N	N	N	N	N	Y	N
C1QTNF7	0	3	1	16	N	N	N	N	N	na	N	N	N	N	N	N	N	N	N	N
C1QTNF8	0	1	1	5	N	N	N	N	N	na	N	N	N	N	N	N	N	N	N	N
C1QTNF9	0	4	1	32	N	N	N	N	N	na	N	N	N	N	N	N	N	N	N	N
C1QTNF9B	0	0	0	30	N	N	N	N	N	na	N	N	N	N	N	N	N	N	N	N
C1QTNF9B-AS1	0	0	1	0	na	na	N	na	N	na	N	N	N	N	N	N	N	N	N	N
C1R	0	2	0	3	N	N	Y	N	N	pending	Y	Y	N	N	Y	Y	Y	Y	N	N
C1RL	0	0	1	32	N	N	N	N	N	na	N	N	N	N	N	N	N	N	N	N
C1S	0	0	2	2	N	N	Y	N	N	pending	Y	Y	N	N	Y	Y	Y	N	Y	Y
C20orf141	0	1	0	3	N	N	N	N	N	na	N	N	N	N	N	N	N	N	N	N
C20orf144	0	0	0	0	N	N	N	Y	N	na	N	N	N	N	N	N	N	N	N	N
C20orf173	0	1	1	0	N	N	N	N	N	na	N	N	N	N	N	N	N	N	N	N
C20orf194	0	6	0	28	N	N	N	N	N	na	N	N	N	N	N	N	N	N	N	N
C20orf196	0	0	0	29	N	N	N	N	N	na	N	N	N	N	N	N	N	N	N	N
C20orf24	0	0	1	11	N	N	N	N	N	na	N	N	N	N	N	N	N	N	N	N
C20orf27	0	0	1	29	N	N	N	N	N	na	N	N	N	N	N	N	N	N	N	N
C20orf85	0	1	0	0	N	N	N	N	N	na	N	N	N	N	N	N	N	N	N	N
C20orf96	1	1	1	36	N	N	N	N	N	na	N	N	N	N	N	N	N	N	N	N
C21orf2	0	1	3	47	N	N	N	N	N	na	N	N	N	N	N	N	N	N	N	N
C21orf58	0	1	0	14	N	N	N	N	N	na	N	N	N	N	N	N	N	N	N	N
C21orf91	0	0	0	16	N	N	N	N	N	na	N	N	N	N	N	N	N	N	N	N
C22orf23	0	0	0	8	N	N	N	N	N	na	N	N	N	N	N	N	N	N	N	N
C22orf29	1	2	0	41	na	N	N	N	N	na	N	N	N	N	N	N	N	N	N	N
C22orf31	0	0	1	9	N	N	N	N	N	na	N	N	N	N	N	N	N	N	N	N
C22orf39	0	2	0	20	N	N	N	N	N	na	N	N	N	N	N	N	N	N	N	N
C22orf42	0	0	1	3	N	N	N	N	N	na	N	N	N	N	N	N	N	N	N	N
C22orf46	0	2	1	0	N	N	N	N	N	na	N	N	N	N	N	N	N	N	N	N
C2CD2	0	1	0	23	N	N	N	N	N	na	N	N	N	N	N	N	N	N	N	N
C2CD2L	3	7	0	9	Y	N	N	N	N	na	N	N	N	N	N	N	N	N	N	N
C2CD3	0	6	0	28	N	N	N	Y	N	na	Y	N	Y	Y	Y	N	Y	Y	N	Y
C2CD4A	0	2	1	8	N	N	N	N	N	na	Y	N	N	N	N	N	N	N	Y	N
C2CD4B	0	2	0	10	N	N	N	N	N	na	Y	N	N	N	N	N	N	N	Y	N
C2CD4C	1	3	0	32	N	N	N	N	N	na	N	N	N	N	N	N	N	N	N	N
C2CD4D	1	0	0	10	N	N	N	N	N	na	N	N	N	N	N	N	N	N	N	N
C2CD5	1	3	1	33	N	N	N	N	N	na	N	N	N	N	N	N	N	N	N	N
C2orf15	0	0	0	13	N	N	N	N	N	na	N	N	N	N	N	N	N	N	N	N
C2orf16	0	1	2	6	N	N	N	N	N	na	N	N	N	N	N	N	N	N	N	N
C2orf40	0	1	0	45	N	N	N	N	N	na	N	N	N	N	N	N	N	N	N	N
C2orf42	0	0	1	31	N	N	N	N	N	na	N	N	N	N	N	N	N	N	N	N
C2orf47	0	0	0	0	N	N	N	N	N	na	N	N	N	N	N	N	N	N	N	N
C2orf49	0	0	0	5	N	N	N	N	N	na	N	N	N	N	N	N	N	N	N	N
C2orf50	0	0	0	9	N	N	N	N	N	na	N	N	N	N	N	N	N	N	N	N
C2orf54	1	1	0	22	N	N	N	N	N	na	N	N	N	N	N	N	N	N	N	N
C2orf57	3	0	0	0	N	N	N	N	N	na	N	N	N	N	N	N	N	N	N	N
C2orf61	1	0	0	7	N	N	N	N	N	na	N	N	N	N	N	N	N	N	N	N
C2orf69	0	0	0	18	N	N	Y	N	N	na	Y	Y	Y	Y	Y	Y	Y	N	Y	N
C2orf70	0	1	0	12	N	N	N	N	N	na	N	N	N	N	N	N	N	N	N	N
C2orf71	0	8	5	21	N	N	N	N	N	na	N	N	N	N	N	N	N	N	N	N
C2orf72	0	0	0	33	N	N	N	N	N	na	N	N	N	N	N	N	N	N	N	N
C2orf73	0	2	0	23	N	N	N	N	N	na	N	N	N	N	N	N	N	N	N	N
C2orf74	0	1	0	49	N	N	N	N	N	na	N	N	N	N	N	N	N	N	N	N
C2orf76	0	0	0	12	N	N	N	N	N	na	N	N	N	N	N	N	N	N	N	N
C2orf78	0	1	2	1	N	N	N	N	N	na	N	N	N	N	N	N	N	N	N	N
C2orf80	0	1	0	9	N	N	N	Y	N	na	N	N	N	N	N	N	N	N	N	N
C2orf82	0	0	0	21	N	N	N	N	N	na	N	N	N	N	N	N	N	N	N	N
C2orf83	0	0	0	1	N	N	N	N	N	na	N	N	N	N	N	N	N	N	N	N
C2orf88	0	0	0	20	N	N	N	N	N	na	Y	Y	N	N	N	N	N	N	N	N
C2orf91	0	1	0	12	N	N	N	N	N	na	N	N	N	N	N	N	N	N	N	N
C3	0	1	1	8	Y	N	Y	N	N	pending	Y	Y	N	Y	Y	Y	Y	Y	Y	N
C3AR1	1	1	0	25	N	N	N	N	N	na	N	N	N	N	N	N	N	N	N	N
C3orf14	0	0	1	29	N	N	N	N	N	na	N	N	N	N	N	N	N	N	N	N
C3orf18	0	1	0	14	N	N	N	N	N	na	N	N	N	N	N	N	N	N	N	N
C3orf20	0	7	0	27	N	N	N	N	N	na	N	N	N	N	N	N	N	N	N	N
C3orf22	0	1	0	1	N	N	N	N	N	na	N	N	N	N	N	N	N	N	N	N
C3orf30	0	0	0	1	N	N	N	N	N	na	N	N	N	N	N	N	N	N	N	N
C3orf33	0	1	0	20	N	N	N	N	N	na	N	N	N	N	N	N	N	N	N	N
C3orf36	0	1	0	5	na	N	N	N	N	na	N	N	N	N	N	N	N	N	N	N
C3orf38	0	0	0	25	N	N	N	N	N	na	N	N	N	N	N	N	N	N	N	N
C3orf52	0	0	1	11	N	N	N	N	N	na	N	N	N	N	N	N	N	N	N	N
C3orf58	0	1	0	16	N	N	N	N	N	na	N	N	N	N	N	N	N	N	N	N
C3orf62	1	3	0	13	N	N	N	N	N	na	N	N	N	N	N	N	N	N	N	N
C3orf67	0	1	0	14	N	N	N	N	N	na	N	N	N	N	N	N	N	N	N	N
C3orf70	0	1	1	30	N	N	N	N	N	na	N	N	N	N	N	N	N	N	N	N
C3orf80	0	2	0	5	N	N	N	N	N	na	N	N	N	N	N	N	N	N	N	N
C3orf84	0	1	0	0	N	N	N	N	N	na	N	N	N	N	N	N	N	N	N	N
C4BPA	0	0	0	22	N	N	N	N	N	na	N	N	N	N	N	N	N	N	N	N
C4BPB	0	0	0	15	N	N	N	N	N	na	N	N	N	N	N	N	N	N	N	N
C4orf17	0	1	0	0	N	N	N	N	N	na	N	N	N	N	N	N	N	N	N	N
C4orf19	0	1	0	13	N	N	N	N	N	na	Y	N	N	N	N	N	Y	N	N	N
C4orf22	0	0	0	5	N	N	N	N	N	na	N	N	N	N	N	N	N	N	N	N
C4orf26	0	1	0	29	N	N	N	N	N	na	N	N	N	N	N	N	N	N	N	N
C4orf3	1	0	0	26	N	N	N	N	N	na	N	N	N	N	N	N	N	N	N	N
C4orf32	0	0	0	34	N	N	N	N	N	na	N	N	N	N	N	N	N	N	N	N
C4orf33	0	0	1	44	N	N	N	N	N	na	N	N	N	N	N	N	N	N	N	N
C4orf36	0	0	0	17	N	N	N	N	N	na	N	N	N	N	N	N	N	N	N	N
C4orf45	0	0	0	8	N	N	N	N	N	na	N	N	N	N	N	N	N	N	N	N
C4orf46	1	0	0	14	N	N	N	N	N	na	N	N	N	N	N	N	N	N	N	N
C4orf47	1	1	1	17	N	N	N	N	N	na	Y	N	N	Y	N	N	N	N	N	N
C4orf48	0	0	0	4	N	N	N	N	N	na	N	N	N	N	N	N	N	N	N	N
C4orf51	0	0	0	1	N	N	N	N	N	na	N	N	N	N	N	N	N	N	N	N
C5	0	3	2	20	N	N	Y	N	#REF!	pending	Y	Y	N	N	N	Y	Y	N	N	N
C5AR1	0	0	1	12	N	N	N	N	N	na	Y	N	N	N	N	N	Y	N	N	N
C5AR2	0	2	1	6	N	N	N	N	N	na	N	N	N	N	N	N	N	N	N	N
C5orf15	0	1	0	6	N	N	N	N	N	na	N	N	N	N	N	N	N	N	N	N
C5orf22	0	1	0	29	N	N	N	N	N	na	N	N	N	N	N	N	N	N	N	N
C5orf24	0	2	0	3	N	N	N	N	N	na	N	N	N	N	N	N	N	N	N	N
C5orf30	0	0	1	7	N	N	N	Y	N	na	N	N	N	N	N	N	N	N	N	N
C5orf34	1	2	1	26	N	N	N	N	N	na	N	N	N	N	N	N	N	N	N	N
C5orf42	2	6	3	9	N	N	N	N	N	na	N	N	N	N	N	N	N	N	N	N
C5orf45	1	0	1	0	N	N	N	N	N	na	N	N	N	N	N	N	N	N	N	N
C5orf46	0	0	0	10	N	N	N	N	N	na	N	N	N	N	N	N	N	N	N	N
C5orf47	0	0	0	8	N	N	N	N	N	na	N	N	N	N	N	N	N	N	N	N
C5orf49	0	0	0	15	N	N	N	N	N	na	N	N	N	N	N	N	N	N	N	N
C5orf51	1	0	0	5	N	N	N	N	N	na	N	N	N	N	N	N	N	N	N	N
C5orf52	0	1	0	3	N	N	N	N	N	na	N	N	N	N	N	N	N	N	N	N
C5orf63	0	1	0	28	N	N	N	N	N	na	Y	N	N	N	N	N	N	N	N	N
C5orf67	0	0	0	7	N	N	N	N	N	na	N	N	N	N	N	N	N	N	N	N
C6	0	1	2	22	N	N	Y	N	N	pending	Y	Y	N	N	Y	Y	N	N	Y	N
C6orf1	1	0	0	7	N	N	N	N	N	na	N	N	N	N	N	N	N	N	N	N
C6orf118	1	0	1	6	N	N	N	N	N	na	N	N	N	N	N	N	N	N	N	N
C6orf120	0	1	0	25	na	N	N	N	N	na	N	N	N	N	N	N	N	N	N	N
C6orf132	0	4	1	18	N	N	N	N	N	na	N	N	N	N	N	N	N	N	N	N
C6orf141	0	0	1	23	na	N	N	N	N	na	N	N	N	N	N	N	N	N	N	N
C6orf163	0	0	0	42	N	N	N	N	N	na	N	N	N	N	N	N	N	N	N	N
C6orf201	0	0	0	39	N	N	N	N	N	na	N	N	N	N	N	N	N	N	N	N
C6orf203	0	0	0	17	N	N	N	N	N	na	N	N	N	N	N	N	N	N	N	N
C6orf222	0	1	1	4	N	N	N	N	N	na	N	N	N	N	N	N	N	N	N	N
C6orf223	0	1	1	5	N	N	N	N	N	na	N	N	N	N	N	N	N	N	N	N
C6orf226	0	0	0	27	N	N	N	N	N	na	N	N	N	N	N	N	N	N	N	N
C6orf229	0	0	0	2	N	N	N	N	N	na	N	N	N	N	N	N	N	N	N	N
C6orf52	0	0	0	34	N	N	N	N	N	na	N	N	N	N	N	N	N	N	N	N
C6orf58	0	1	0	1	N	N	N	N	N	na	N	N	N	N	N	N	N	N	N	N
C6orf62	0	0	1	43	Y	N	N	N	N	na	N	N	N	N	N	N	N	N	N	N
C6orf89	0	0	1	29	N	N	N	N	N	na	N	N	N	N	N	N	N	N	N	N
C7	0	2	1	24	N	N	Y	N	N	pending	Y	Y	N	N	N	Y	Y	N	N	N
C7orf25	0	1	1	37	N	N	N	N	N	na	N	N	N	N	N	N	N	N	N	N
C7orf26	1	0	1	9	Y	N	N	N	N	na	N	N	N	N	N	N	N	N	N	N
C7orf31	0	1	0	11	N	N	N	N	N	na	N	N	N	N	N	N	N	N	N	N
C7orf33	0	0	0	0	N	N	N	N	N	na	N	N	N	N	N	N	N	N	N	N
C7orf43	0	0	1	4	N	N	N	N	N	na	N	N	N	N	N	N	N	N	N	N
C7orf49	0	1	0	34	N	N	N	N	N	na	N	N	N	N	N	N	N	N	N	N
C7orf50	1	1	0	37	N	N	N	N	N	na	N	N	N	N	N	N	N	N	N	N
C7orf55-LUC7L2	1	1	0	0	N	N	N	N	N	na	N	N	N	N	N	N	N	N	N	N
C7orf57	0	1	0	8	N	N	N	N	N	na	N	N	N	N	N	N	N	N	N	N
C7orf61	0	1	1	13	N	N	N	N	N	na	N	N	N	N	N	N	N	N	N	N
C7orf62	0	0	1	1	N	N	N	N	N	na	N	N	N	N	N	N	N	N	N	N
C7orf72	0	2	1	2	N	N	N	N	N	na	N	N	N	N	N	N	N	N	N	N
C7orf73	0	0	0	49	N	N	N	N	N	na	N	N	N	N	N	N	N	N	N	N
C7orf76	0	0	0	0	N	N	N	na	N	na	N	N	N	N	N	N	N	N	N	N
C8A	0	1	0	1	N	N	Y	N	N	pending	Y	Y	N	Y	N	Y	N	N	N	N
C8B	1	1	1	4	N	N	Y	N	N	pending	Y	Y	N	Y	N	Y	N	N	N	N
C8G	0	1	0	17	N	N	Y	N	N	pending	Y	Y	N	N	N	Y	Y	N	N	N
C8orf22	0	1	0	11	N	N	N	N	N	na	N	N	N	N	N	N	N	N	N	N
C8orf33	1	1	0	30	N	N	N	N	N	na	N	N	N	N	N	N	N	N	N	N
C8orf34	0	1	1	16	N	N	N	N	N	na	N	N	N	N	N	N	N	N	N	N
C8orf37	0	0	0	35	N	N	N	N	N	na	N	N	N	N	N	N	Y	Y	Y	N
C8orf44	0	5	3	6	N	N	N	N	N	na	N	N	N	N	N	N	N	N	N	N
C8orf44-SGK3	0	2	0	0	N	N	N	N	N	na	N	N	N	N	N	N	N	N	N	N
C8orf46	0	0	1	38	N	N	N	N	N	na	N	N	N	N	N	N	N	N	N	N
C8orf48	0	2	1	6	N	N	N	N	N	na	N	N	N	N	N	N	N	N	N	N
C8orf58	2	3	1	33	N	N	N	N	N	na	N	N	N	N	N	N	N	N	N	N
C8orf59	0	1	0	15	N	N	N	N	N	na	N	N	N	N	N	N	N	N	N	N
C8orf74	0	2	0	4	N	N	N	N	N	na	N	N	N	N	N	N	N	N	N	N
C8orf76	0	0	0	13	N	N	N	N	N	na	N	N	N	N	N	N	N	N	N	N
C8orf82	0	0	0	27	N	N	N	N	N	na	N	N	N	N	N	N	N	N	N	N
C8orf86	0	0	0	4	N	N	N	N	N	na	N	N	N	N	N	N	N	N	N	N
C8orf89	0	1	0	10	na	na	N	N	N	na	N	N	N	N	N	N	N	N	N	N
C9	0	3	1	7	N	N	Y	N	N	pending	Y	Y	Y	Y	N	Y	Y	N	N	Y
C9orf129	0	0	0	5	N	N	N	N	N	na	N	N	N	N	N	N	N	N	N	N
C9orf131	0	3	1	5	N	N	N	N	N	na	N	N	N	N	N	N	N	N	N	N
C9orf135	0	1	0	7	N	N	N	N	N	na	N	N	N	N	N	N	N	N	N	N
C9orf142	0	2	0	21	N	N	N	N	N	na	N	N	N	N	N	N	N	N	N	N
C9orf152	0	0	0	20	N	N	N	N	N	na	N	N	N	N	N	N	N	N	N	N
C9orf16	0	1	0	23	N	N	N	N	N	na	N	N	N	N	N	N	N	N	N	N
C9orf172	0	2	1	15	Y	N	N	N	N	na	N	N	N	N	N	N	N	N	N	N
C9orf24	0	0	1	17	N	N	N	N	N	na	N	N	N	N	N	N	N	N	N	N
C9orf3	0	1	2	27	N	N	N	N	N	na	N	N	N	N	N	N	N	N	N	N
C9orf40	2	0	1	16	N	N	N	N	N	na	N	N	N	N	N	N	N	N	N	N
C9orf43	0	2	0	28	N	N	N	N	N	na	N	N	N	N	N	N	N	N	N	N
C9orf47	0	0	0	7	N	N	N	N	N	na	N	N	N	N	N	N	N	N	N	N
C9orf50	0	0	1	12	N	N	N	N	N	na	N	N	N	N	N	N	N	N	N	N
C9orf57	0	1	0	0	N	N	N	N	N	na	N	N	N	N	N	N	N	N	N	N
C9orf64	1	0	0	19	N	N	N	N	N	na	N	N	N	N	N	N	N	N	N	N
C9orf66	2	4	2	24	N	N	N	N	N	na	N	N	N	N	N	N	N	N	N	N
C9orf69	0	0	2	23	N	N	N	N	N	na	N	N	N	N	N	N	N	N	N	N
C9orf72	0	0	1	45	N	N	N	N	N	na	Y	Y	N	Y	N	N	N	N	Y	N
C9orf78	0	0	0	23	N	N	N	N	N	na	N	N	N	N	N	N	N	N	N	N
C9orf84	1	4	0	6	N	N	N	N	N	na	N	N	N	N	N	N	N	N	N	N
C9orf92	0	1	0	2	N	N	N	N	N	na	N	N	N	N	N	N	N	N	N	N
CA1	0	2	1	4	N	N	N	N	N	na	Y	N	Y	N	N	N	Y	N	N	Y
CA10	0	0	0	3	N	N	N	N	N	na	N	N	N	N	N	N	N	N	N	N
CA12	0	3	1	19	N	N	N	N	N	na	Y	N	Y	N	N	Y	Y	N	Y	Y
CA13	0	0	0	22	N	N	N	N	N	na	N	N	N	N	N	N	N	N	N	N
CA14	0	3	0	9	N	N	N	N	N	na	N	N	N	N	N	N	N	N	N	N
CA2	0	0	0	14	N	N	N	N	N	na	Y	Y	N	Y	N	Y	Y	Y	Y	Y
CA3	1	0	0	16	N	N	N	N	N	na	Y	N	Y	N	N	N	Y	N	Y	N
CA4	0	0	0	11	N	N	N	Y	N	na	Y	N	N	Y	N	N	N	Y	N	N
CA5A	0	0	2	11	N	N	N	N	N	na	Y	N	Y	Y	N	N	N	N	Y	N
CA5B	1	1	0	20	N	N	N	N	N	na	N	N	N	N	N	N	N	N	N	N
CA6	0	0	0	5	N	N	N	N	N	na	N	N	N	N	N	N	N	N	N	N
CA7	0	0	0	2	N	N	N	N	N	na	N	N	N	N	N	N	N	N	N	N
CA8	0	0	0	25	N	N	N	N	N	na	Y	N	N	Y	N	N	N	N	N	N
CA9	0	0	0	11	N	N	N	N	N	na	Y	N	Y	N	N	Y	N	N	N	Y
CAAP1	0	3	0	18	N	N	N	N	N	na	N	N	N	N	N	N	N	N	N	N
CAB39L	0	0	1	28	N	N	N	N	N	na	N	N	N	N	N	N	N	N	N	N
CABIN1	0	6	2	26	N	N	N	Y	N	na	Y	N	N	N	Y	N	N	N	N	N
CABLES1	0	1	0	15	N	N	N	N	N	na	Y	N	N	N	N	N	Y	N	N	Y
CABLES2	1	1	1	39	N	N	N	N	N	na	N	N	N	N	N	N	N	N	N	N
CABP1	1	0	0	13	N	N	N	N	N	na	N	N	N	N	N	N	N	N	N	N
CABP2	0	0	1	0	N	N	N	N	N	na	Y	N	N	Y	Y	N	N	N	N	N
CABP4	0	0	0	5	N	N	N	N	N	na	Y	N	N	Y	N	N	N	N	N	N
CABP5	0	1	0	1	N	N	N	N	N	na	N	N	N	N	N	N	N	N	N	N
CABP7	0	0	0	7	N	N	N	N	N	na	N	N	N	N	N	N	N	N	N	N
CABS1	0	0	1	1	N	N	N	N	N	na	N	N	N	N	N	N	N	N	N	N
CABYR	0	0	1	22	N	N	N	N	N	na	Y	N	N	N	N	N	Y	N	N	Y
CACFD1	0	0	0	36	N	N	N	N	N	na	N	N	N	N	N	N	N	N	N	N
CACHD1	0	1	0	11	N	N	N	N	N	na	N	N	N	N	N	N	N	N	N	N
CACNA1A	1	3	6	15	Y	Y	N	Y	N	na	Y	N	Y	Y	Y	Y	Y	N	Y	Y
CACNA1B	1	2	7	19	Y	Y	N	N	N	na	Y	N	Y	Y	N	N	Y	N	N	N
CACNA1C	2	3	2	13	Y	Y	N	Y	N	na	Y	Y	Y	Y	Y	Y	N	N	Y	N
CACNA1D	1	2	2	10	Y	Y	N	N	N	na	Y	N	N	Y	Y	N	N	Y	Y	Y
CACNA1E	0	2	3	9	Y	Y	N	N	N	na	Y	N	Y	Y	N	N	Y	N	N	Y
CACNA1F	2	3	0	29	N	N	N	N	N	na	Y	N	N	Y	N	N	N	N	Y	N
CACNA1G	2	4	6	14	Y	Y	N	N	N	na	Y	N	N	Y	N	N	Y	Y	N	N
CACNA1H	3	10	7	16	N	N	N	N	N	na	Y	N	N	Y	Y	Y	N	Y	Y	Y
CACNA1I	1	8	3	3	Y	Y	N	N	N	na	N	N	N	N	N	N	N	N	N	N
CACNA1S	0	8	2	8	N	N	N	Y	N	na	Y	N	Y	Y	Y	Y	N	N	Y	Y
CACNA2D1	0	0	0	14	Y	Y	N	N	N	na	Y	N	Y	Y	Y	Y	Y	N	Y	Y
CACNA2D2	0	2	1	16	Y	N	N	Y	N	na	Y	N	Y	Y	N	N	Y	Y	N	Y
CACNA2D3	0	1	1	19	N	N	N	N	N	na	Y	N	N	N	N	N	N	N	N	N
CACNA2D4	0	3	2	21	N	N	N	N	N	na	Y	N	N	Y	N	N	N	Y	N	N
CACNB1	0	2	1	11	N	N	N	Y	N	na	N	N	N	N	N	N	N	N	N	N
CACNB2	0	3	1	20	N	N	N	Y	N	na	Y	N	Y	N	Y	Y	N	N	N	N
CACNB3	0	2	0	33	N	N	N	N	N	na	Y	N	N	N	N	N	N	Y	Y	Y
CACNB4	0	0	1	12	N	N	N	N	N	na	Y	N	N	Y	N	N	N	N	N	N
CACNG1	0	1	0	3	N	N	N	N	N	na	N	N	N	N	N	N	N	N	N	N
CACNG2	0	0	1	3	Y	N	N	N	N	na	Y	N	N	Y	N	N	Y	N	N	N
CACNG3	0	0	0	3	Y	N	N	N	N	na	N	N	N	N	N	N	N	N	N	N
CACNG4	0	1	2	13	N	N	N	N	N	na	N	N	N	N	N	N	N	N	N	N
CACNG5	0	1	0	1	N	N	N	N	N	na	Y	N	N	N	N	N	N	N	N	N
CACNG6	1	0	1	14	N	N	N	N	N	na	N	N	N	N	N	N	N	N	N	N
CACNG7	0	1	0	2	N	N	N	N	N	na	N	N	N	N	N	N	N	N	N	N
CACNG8	0	1	0	12	Y	N	N	N	N	na	Y	N	N	N	N	N	N	N	N	N
CACTIN	0	0	3	25	Y	Y	N	N	N	na	N	N	N	N	N	N	N	N	N	N
CACUL1	0	0	0	36	Y	N	N	N	N	na	Y	N	N	N	N	N	Y	N	N	Y
CACYBP	0	1	0	8	Y	N	N	N	N	na	N	N	N	N	N	N	N	N	N	N
CAD	1	3	3	23	Y	Y	N	N	N	na	Y	Y	Y	Y	N	Y	Y	Y	Y	Y
CADM1	0	0	0	12	N	N	N	N	N	na	Y	N	N	N	N	N	N	N	N	Y
CADM2	0	1	1	20	N	N	N	N	N	na	N	N	N	N	N	N	N	N	N	N
CADM3	0	1	0	7	Y	N	N	N	N	na	N	N	N	N	N	N	N	N	N	N
CADM4	0	1	1	13	Y	N	N	N	N	na	N	N	N	N	N	N	N	N	N	N
CADPS	0	3	2	21	N	Y	N	Y	N	na	N	N	N	N	N	N	N	N	N	N
CADPS2	1	2	0	20	N	N	N	N	N	na	Y	N	N	N	N	N	Y	N	N	N
CAGE1	1	1	1	0	N	N	N	N	N	na	N	N	N	N	N	N	N	N	N	N
CALB2	0	0	0	10	N	N	N	N	N	na	Y	N	Y	Y	N	N	Y	N	Y	Y
CALCA	0	0	0	2	N	N	N	N	N	na	Y	N	Y	Y	Y	N	N	Y	Y	Y
[truncated: 14,818 more rows]

## Sheet: S.Table_3
Supplementary Table 3. Summary statistics for variant consequences considered in the study of patients with different course of COVID-19. *HI variants included: splice acceptor, splice donor, start lost, stop lost, stop gained, frameshift variants.
Variant consequence	Entire pool of variants (common + rare)
	Severe		Non-severe		P value	AF (cases +controls)
	#	Proportion	#	Proportion	Pearson's chi-square with Yates's correction	Mean	SD
HI*	4361	0.043444	1413	0.0204554	<1.00E-30	0.0254124	0.0832089
Missense	50171	0.499801	33246	0.481289	7.1e-14	0.0841154	0.170678
Synonymous	39083	0.389343	29923	0.433183	<1.00E-30	0.128459	0.204343
Other	6767	0.0674125	4495	0.0650723	0.0001	0.0863349	0.170674
Total	100382	1	69077	1	.	0.0986158	0.183485
Variant consequence	Common variants (AF > 0.01)
	Severe		Non-severe		P value	AF (cases +controls)
	#	Proportion	#	Proportion	Proportion_Pearson's chi-square with Yates's correction (proportion)	Mean	SD
HI*	655	0.0122457	575	0.0120459	0.794	0.139652	0.185767
Missense	24043	0.449503	20990	0.439728	0.0018	0.187784	0.223602
Synonymous	25501	0.476761	23232	0.486697	0.0016	0.214671	0.232145
Other	3289	0.0614904	2937	0.0615285	0.99	0.185916	0.221138
Total	53488	1	47734	1	.	0.199674	0.227565
Variant consequence	Rare variants (0.001 ≤ AF ≤ 0.01)
	Severe		Non-severe		P value	AF (cases +controls)
	#	Proportion	#	Proportion	Proportion_Pearson's chi-square with Yates's correction (proportion)	Mean	SD
HI*	333	0.0213393	196	0.0205969	0.725	0.0128688	0.0211324
Missense	8400	0.538289	5237	0.550336	0.065	0.0110807	0.014706
Synonymous	5848	0.374752	3457	0.363283	0.07	0.0109707	0.0146078
Other	1024	0.06562	626	0.0657839	0.98	0.01178	0.01546
Total	15605	1	9516	1	.	0.0111213	0.0148811
Variant consequence	Rare variants (AF < 0.001)
	Severe		Non-severe		P value	AF (cases +controls)
	#	Proportion	#	Proportion	Proportion_Pearson's chi-square with Yates's correction (proportion)	Mean	SD
HI*	578	0.0361386	262	0.0342663	0.49	0.00869467	0.0153393
Missense	8823	0.551644	4229	0.5531	0.844	0.00702635	0.0101456
Synonymous	5142	0.321496	2469	0.322914	0.839	0.00731043	0.0121873
Other	1451	0.0907215	686	0.0897201	0.82	0.00861215	0.00924494
Total	15994	1	7646	1	.	0.00731109	0.0110001
Variant consequence	Rare variants (no AF data)
	Severe		Non-severe		P value	AF (cases +controls)
	#	Proportion	#	Proportion	Proportion_Pearson's chi-square with Yates's correction (proportion)	Mean	SD
HI*	2795	0.176966	380	0.118454	6.9e-16	0.00610842	0.00721239
Missense	8905	0.563822	1907	0.594451	0.0015	0.00589745	0.00104218
Synonymous	3091	0.195707	675	0.210411	0.06	0.00595345	0.00198662
Other	1003	0.0635051	246	0.0766833	0.0068	0.00681603	0.00639386
Total	15794	1	3208	1	.	0.00600218	0.00356922

## Sheet: S.Table_4
Supplementary Table 4. Summary statistics for gene sets with common and rare variants with differential functional consequences. The Tanimoto coefficient was used to compare the similarity of sampled sets. Equation T = Nc/(Na+Nb-Nc), where Na and Nb are the number of elements in sets A and B, and Nc is the number of elements in the intersecting set.*HI variants included: splice acceptor, splice d…
Variant consequence	Common variants (AF > 0.01)
	Severe	Non-severe	Number of common genes	Tanimoto coefficient
	Number of genes affected	Number of genes affected
HI*	506	440	413	0.774859
Missense	9448	8943	8648	0.887612
Synonymous	10554	10156	9931	0.921329
Other	2351	2171	2084	0.854799
Total**	13829	13440	13164	0.933286
Variant consequence	Rare variants (0.001 ≤ AF ≤ 0.01)
	Severe	Non-severe	Number of common genes	Tanimoto coefficient
	Number of genes affected	Number of genes affected
HI*	297	178	100	0.266667
Missense	5562	3814	2160	0.299335
Synonymous	4349	2856	1604	0.286377
Other	865	559	324	0.294545
Total**	8474	6090	3687	0.338972
Variant consequence	Rare variants (AF < 0.001)
	Severe	Mild/Moderate	Number of common genes	Tanimoto coefficient
	Number of genes affected	Number of genes affected
HI*	493	228	49	0.0729167
Missense	5786	3299	433	0.0500462
Synonymous	3921	2081	259	0.0450984
Other	1223	616	201	0.122711
Total**	8630	5250	870	0.0668716
Variant consequence	Rare variants (no AF data)
	Severe	Non-severe	Number of common genes	Tanimoto coefficient
	Number of genes affected	Number of genes affected
HI*	2132	358	11	0.00443727
Missense	5714	1682	18	0.00243969
Synonymous	2541	642	13	0.00410095
Other	835	222	41	0.0403543
Total**	8080	2605	76	0.00716373

## Sheet: S.Table_5
S.Table 5. Summary statistics for overlapping variants in a sample of COVID-19 patients from Russia and in a sample of individuals with asymptomatic and severe COVID-19 from southern Italian from the ESPOSITO-COVID database (espocovid.ceinge.unina.it/). The conversions from hg19 (ESPOSITO-COVID database) to hg38 human genome versions were implemented with Lift Genome Annotations (https:// genome.…
Variant				Alternative Allele Frequency			COVID-19 patients from Russia (severe COVID-19, n=57; non-severe COVID-19, n=29)						COVID-ESPOSITO (Italian hospitalized cases, n=147, Italian asymptomatic cases, n= 779)						Direction
Position (hg38):Alleles	Rs ID	Functional consequence	Gene	COVID-19 (RUS, n=86)	COVID-19 (RUS, only EUR, n=79)	ESPOSITO-COVID (n=1121, including 195 Italian negative tested cases)	Severe_Alternative_Allele	Severe_Reference_Allele	Non-severe_Alternative_Allele	Non-Severe_Reference_Allele	P-value	Direction_Alternative	Hospitalized_Alternative_Allele	Hospitalized_Reference_Allele	Asymptomatic_Alternative_Allele	Asymptomatic_Reference_Allele	P-value	Direction_Alternative	Codirectional
chr1:100007048:A/G	rs534252	synonymous_variant	SLC35A3	0.19186	0.202532	0.192685	26	88	7	51	0.104257	Cases	44	250	302	1256	0.0863627	Controls	FALSE
chr1:100049941:T/C	rs17121792	synonymous_variant	MFSD14A	0.0755814	0.0822785	0.0347904	10	104	3	55	0.546827	Cases	10	284	46	1512	0.709568	Cases	TRUE
chr1:100110377:G/A	rs13375867	missense_variant	SASS6	0.406977	0.392405	0.282783	41	73	29	29	0.100416	Controls	93	201	440	1118	0.261081	Cases	FALSE
chr1:100110418:T/C	rs150364529	synonymous_variant	SASS6	0.0174419	0.0189873	0.0205174	2	112	1	57	1	Cases	2	292	31	1527	0.150021	Controls	FALSE
chr1:100133310:G/A	rs472498	missense_variant	TRMT13	0.77907	0.759494	0.814897	83	31	51	7	0.0316157	Controls	249	45	1268	290	0.186989	Cases	FALSE
chr1:100133311:C/T	rs687513	missense_variant	TRMT13	0.77907	0.759494	0.814897	83	31	51	7	0.0316157	Controls	249	45	1268	290	0.186989	Cases	FALSE
chr1:100144083:C/T	rs6681721	synonymous_variant	TRMT13	0.0755814	0.0822785	0.0347904	10	104	3	55	0.546827	Cases	11	283	46	1512	0.461997	Cases	TRUE
chr1:100158366:T/C	rs12122948	splice_region_variant&synonymous_variant	LRRC39	0.0581395	0.0632911	0.0423729	9	105	1	57	0.167242	Cases	19	275	66	1492	0.0960058	Cases	TRUE
chr1:100159391:G/A	rs80221535	synonymous_variant	LRRC39	0.0348837	0.0379747	0.00356824	4	110	2	56	1	Cases	0	294	6	1552	0.598005	Controls	FALSE
chr1:100196286:T/C	rs75525811	missense_variant	DBT	0.00581395	0.00632911	0.00356824	1	113	0	58	1	Cases	0	294	6	1552	0.598005	Controls	FALSE
chr1:100206504:T/C	rs12021720	missense_variant	DBT	0.877907	0.873418	0.873773	97	17	54	4	0.14738	Controls	264	30	1351	207	0.154373	Cases	FALSE
chr1:100216031:A/G	rs146249007	missense_variant	DBT	0.0174419	0.0189873	0.0231936	2	112	1	57	1	Cases	1	293	37	1521	0.0221474	Controls	FALSE
chr1:100270665:C/T	rs77300480	synonymous_variant	RTCA	0.0174419	0.0189873	0.0173952	2	112	1	57	1	Cases	0	294	28	1530	0.0155382	Controls	FALSE
chr1:100274929:T/C	rs116538743	synonymous_variant	RTCA	0.0116279	0.0126582	0.00669045	2	112	0	58	0.550388	Cases	3	291	9	1549	0.419143	Cases	TRUE
chr1:100484304:G/A	rs2270694	synonymous_variant	CDC14A	0.156977	0.158228	0.159679	19	95	8	50	0.824856	Cases	37	257	254	1304	0.116014	Controls	FALSE
chr1:100484404:A/G	rs140849467	missense_variant	CDC14A	0.00581395	0.00632911	0.00178412	0	114	1	57	0.337209	Controls	1	293	1	1557	0.292366	Cases	FALSE
chr1:100498190:G/A	rs756072930	synonymous_variant	CDC14A	0.00581395	0.00632911	0.00133809	1	113	0	58	1	Cases	0	294	1	1557	1	Controls	FALSE
chr1:100539534:G/A	rs2809819	missense_variant	GPR88	0.476744	0.462025	0.555308	54	60	28	30	1	Controls	155	139	869	689	0.338161	Controls	TRUE
chr1:100738142:C/T	rs3176878	synonymous_variant	VCAM1	0.168605	0.183544	0.176182	21	93	8	50	0.522269	Cases	41	253	277	1281	0.128753	Controls	FALSE
chr1:100990584:C/T	rs770501400	missense_variant	DPH5	0.00581395	0.00632911	0.000892061	0	114	1	57	0.337209	Controls	1	293	1	1557	0.292366	Cases	FALSE
chr1:10106251:G/T	rs146983740	synonymous_variant	UBE4B	0.00581395	0.00632911	0.0102587	1	113	0	58	1	Cases	2	292	18	1540	0.757341	Controls	FALSE
chr1:101239021:C/G	rs41287280	missense_variant	S1PR1	0.0348837	0.0379747	0.00892061	4	110	2	56	1	Cases	3	291	11	1547	0.476229	Cases	TRUE
chr1:10130517:G/C	rs61760196	missense_variant	UBE4B	0.0116279	0.0126582	0.0428189	1	113	1	57	1	Controls	7	287	73	1485	0.0846196	Controls	TRUE
chr1:1014228:G/A	rs1921	structural_interaction_variant	ISG15	0.395349	0.386076	0.29438	45	69	23	35	1	Controls	85	209	463	1095	0.834528	Controls	TRUE
chr1:10158381:T/C	rs2273299	synonymous_variant	UBE4B	0.151163	0.132911	0.148528	18	96	8	50	0.824255	Cases	36	258	233	1325	0.241768	Controls	FALSE
chr1:10158414:T/C	rs114291761	synonymous_variant	UBE4B	0.0232558	0.0253165	0.0156111	2	112	2	56	0.603878	Controls	2	292	23	1535	0.409759	Controls	TRUE
chr1:10168162:G/C	rs147961171	missense_variant	UBE4B	0.0116279	0.0126582	0.00356824	2	112	0	58	0.550388	Cases	0	294	6	1552	0.598005	Controls	FALSE
chr1:10178712:A/G	rs7546642	synonymous_variant	UBE4B	0.0406977	0.0443038	0.0379126	5	109	2	56	1	Cases	14	280	58	1500	0.410032	Cases	TRUE
chr1:101830723:T/C	rs10493973	synonymous_variant	OLFM3	0.180233	0.189873	0.192239	18	96	13	45	0.300057	Controls	60	234	295	1263	0.571876	Cases	FALSE
chr1:101846856:G/A	rs41287302	missense_variant	OLFM3	0.0232558	0.0253165	0.0450491	3	111	1	57	1	Cases	13	281	75	1483	0.881594	Controls	FALSE
chr1:1020217:G/T	rs115173026	synonymous_variant	AGRN	0.238372	0.234177	0.0624442	26	88	15	43	0.706492	Controls	59	235	62	1496	1.05685e-18	Cases	FALSE
chr1:1020239:G/C	rs201073369	missense_variant	AGRN	0.0290698	0.0316456	0.00223015	3	111	2	56	1	Controls	2	292	3	1555	0.180932	Cases	FALSE
chr1:1022260:C/T	rs6657048	synonymous_variant	AGRN	0.0348837	0.0316456	0.0214095	4	110	2	56	1	Cases	4	290	38	1520	0.390163	Controls	FALSE
chr1:10258594:C/G	rs12402052	synonymous_variant	KIF1B	0.27907	0.278481	0.28769	36	78	12	46	0.152734	Cases	77	217	450	1108	0.360548	Controls	FALSE
chr1:10282464:G/A	rs17034660	synonymous_variant	KIF1B	0.0174419	0.0189873	0.0481713	2	112	1	57	1	Cases	9	285	77	1481	0.176231	Controls	FALSE
chr1:102886895:A/G	rs2229783	synonymous_variant	COL11A1	0.616279	0.626582	0.585638	69	45	37	21	0.741399	Controls	165	129	904	654	0.562691	Controls	TRUE
chr1:102888579:G/C	rs139064549	missense_variant	COL11A1	0.0116279	0.0126582	0.00223015	1	113	1	57	1	Controls	2	292	3	1555	0.180932	Cases	FALSE
chr1:102888582:A/G	rs1676486	missense_variant	COL11A1	0.790698	0.791139	0.847458	89	25	47	11	0.696651	Controls	241	53	1320	238	0.255731	Controls	TRUE
chr1:102888872:A/G	rs1763347	synonymous_variant	COL11A1	0.80814	0.810127	0.827832	92	22	47	11	1	Controls	236	58	1287	271	0.360008	Controls	TRUE
chr1:102889503:G/T	rs55821405	missense_variant	COL11A1	0.00581395	0.00632911	0.00579839	1	113	0	58	1	Cases	0	294	7	1551	0.605445	Controls	FALSE
chr1:102898729:G/A	rs112577505	synonymous_variant	COL11A1	0.0174419	0.0189873	0.00133809	1	113	2	56	0.263155	Controls	2	292	1	1557	0.0674532	Cases	FALSE
chr1:102914362:G/A	rs3753841	missense_variant	COL11A1	0.627907	0.639241	0.595004	70	44	38	20	0.620977	Controls	162	132	924	634	0.196602	Controls	TRUE
chr1:102940336:G/A	rs17127270	synonymous_variant	COL11A1	0.244186	0.234177	0.123104	27	87	15	43	0.851328	Controls	43	251	194	1364	0.296541	Cases	FALSE
chr1:102962756:G/T	rs78046647	missense_variant	COL11A1	0.00581395	0.00632911	0.00223015	0	114	1	57	0.337209	Controls	1	293	3	1555	0.499459	Cases	FALSE
chr1:103004635:T/C	rs111841420	synonymous_variant	COL11A1	0.00581395	0.00632911	0.0254237	0	114	1	57	0.337209	Controls	5	289	43	1515	0.421695	Controls	TRUE
chr1:103031236:A/G	rs71664966	synonymous_variant	COL11A1	0.0290698	0.0316456	0.0798394	3	111	2	56	1	Controls	18	276	134	1424	0.166028	Controls	TRUE
chr1:10303429:T/C	rs149241091	downstream_gene_variant	RNU6-1	0.0116279	0.0126582	0.00178412	1	113	1	57	1	Controls	0	294	3	1555	1	Controls	TRUE
chr1:10303606:G/T	rs41274458	downstream_gene_variant	RNU6-1	0.0290698	0.0316456	0.0160571	3	111	2	56	1	Controls	2	292	24	1534	0.41404	Controls	TRUE
chr1:10303999:A/G	rs41274462	downstream_gene_variant	RNU6-1	0.0290698	0.0316456	0.0160571	3	111	2	56	1	Controls	2	292	24	1534	0.41404	Controls	TRUE
chr1:10304202:A/G	rs148481786	intron_variant	KIF1B	0.0348837	0.0379747	0.00356824	2	112	4	54	0.181081	Controls	2	292	4	1554	0.244094	Cases	FALSE
chr1:10304277:T/C	rs149267056	intron_variant	KIF1B	0.00581395	0.00632911	0.00579839	1	113	0	58	1	Cases	2	292	10	1548	1	Cases	TRUE
chr1:103082941:A/C	rs11164663	missense_variant	COL11A1	0.110465	0.101266	0.0495094	13	101	6	52	1	Cases	22	272	79	1479	0.12178	Cases	TRUE
chr1:10337509:A/G	rs2297881	missense_variant	KIF1B	0.0174419	0.0189873	0.0481713	2	112	1	57	1	Cases	10	284	76	1482	0.363285	Controls	FALSE
chr1:103533840:C/T	rs6697444	synonymous_variant	RNPC3	0.622093	0.632911	0.625335	70	44	37	21	0.868114	Controls	9	285	1115	443	4.49575e-119	Controls	TRUE
chr1:10361820:A/G	rs12125492	synonymous_variant	KIF1B	0.127907	0.139241	0.126227	13	101	9	49	0.474146	Controls	38	256	197	1361	0.92388	Cases	FALSE
chr1:10365492:C/T	rs147066476	synonymous_variant	KIF1B	0.00581395	0	0.00044603	0	114	1	57	0.337209	Controls	1	293	0	1558	0.158747	Cases	FALSE
chr1:10368512:G/A	rs77172218	missense_variant	KIF1B	0.0174419	0.0189873	0.00936664	3	111	0	58	0.55171	Cases	1	293	18	1540	0.341363	Controls	FALSE
chr1:10375266:C/A	rs11121552	synonymous_variant	KIF1B	0.27907	0.278481	0.287244	36	78	12	46	0.152734	Cases	79	215	449	1109	0.526597	Controls	FALSE
chr1:10400428:T/C	rs1049887	synonymous_variant	PGD	0.27907	0.28481	0.289028	36	78	12	46	0.152734	Cases	79	215	452	1106	0.482486	Controls	FALSE
chr1:10413139:C/T	rs2229687	synonymous_variant	PGD	0.296512	0.297468	0.337645	38	76	13	45	0.159997	Cases	90	204	528	1030	0.281554	Controls	FALSE
chr1:10413143:G/A	rs2229688	missense_variant	PGD	0.0116279	0.0126582	0.0481713	1	113	1	57	1	Controls	11	283	75	1483	0.544926	Controls	TRUE
chr1:10413181:G/A	rs61736950	structural_interaction_variant	PGD	0.00581395	0.00632911	0.00044603	1	113	0	58	1	Cases	0	294	1	1557	1	Controls	FALSE
chr1:1041648:G/T	rs138031468	missense_variant	AGRN	0.0116279	0.0126582	0.00802855	1	113	1	57	1	Controls	4	290	13	1545	0.330708	Cases	FALSE
chr1:10419734:G/A	rs41274480	synonymous_variant	PGD	0.0174419	0.0189873	0.0486173	2	112	1	57	1	Cases	11	283	76	1482	0.455264	Controls	FALSE
chr1:1043288:G/A	rs147346337	synonymous_variant	AGRN	0.00581395	0.00632911	0.00178412	1	113	0	58	1	Cases	1	293	3	1555	0.499459	Cases	TRUE
chr1:1043382:G/A	rs138288952	missense_variant	AGRN	0.0116279	0.0126582	0.00847458	2	112	0	58	0.550388	Cases	2	292	14	1544	1	Controls	FALSE
chr1:1043594:G/A	rs79016973	missense_variant	AGRN	0.00581395	0	0.00178412	1	113	0	58	1	Cases	1	293	2	1556	0.404822	Cases	TRUE
chr1:1044017:G/A	rs143324306	missense_variant	AGRN	0.0348837	0.0379747	0.000892061	6	108	0	58	0.0980883	Cases	0	294	1	1557	1	Controls	FALSE
chr1:1044368:A/T	rs113288277	missense_variant	AGRN	0.0639535	0.056962	0.0419269	5	109	6	52	0.185595	Controls	13	281	66	1492	0.875044	Cases	FALSE
chr1:10451487:C/T	rs628462	synonymous_variant	APITD1-CORT	0.430233	0.436709	0.396075	45	69	29	29	0.196965	Controls	129	165	609	949	0.13523	Cases	FALSE
chr1:10451532:T/C	rs666103	synonymous_variant	APITD1-CORT	0.924419	0.93038	0.959411	102	12	57	1	0.0627735	Controls	276	18	1504	54	0.0462182	Controls	TRUE
chr1:1045172:G/A	rs140764403	missense_variant	AGRN	0.00581395	0.00632911	0.00223015	1	113	0	58	1	Cases	0	294	4	1554	1	Controls	FALSE
chr1:10461592:C/T	rs61776020	synonymous_variant	DFFA	0.0116279	0.0126582	0.0169492	1	113	1	57	1	Controls	7	287	26	1532	0.46761	Cases	FALSE
chr1:1046562:C/A	rs3813188	missense_variant	AGRN	0.00581395	0	0.00178412	1	113	0	58	1	Cases	1	293	2	1556	0.404822	Cases	TRUE
chr1:10469269:A/G	rs138842024	missense_variant	DFFA	0.00581395	0	0.0133809	1	113	0	58	1	Cases	5	289	19	1539	0.570342	Cases	TRUE
chr1:1047342:A/G	rs142416636	missense_variant	AGRN	0.0232558	0.0253165	0.0156111	3	111	1	57	1	Cases	6	288	23	1535	0.444562	Cases	TRUE
chr1:1048061:G/A	rs148483856	synonymous_variant	AGRN	0.00581395	0.00632911	0.00133809	1	113	0	58	1	Cases	0	294	3	1555	1	Controls	FALSE
chr1:1048922:T/C	rs9442391	synonymous_variant	AGRN	0.55814	0.563291	0.545941	62	52	34	24	0.629083	Controls	139	155	868	690	0.00880506	Controls	TRUE
chr1:1049289:C/T	rs144620006	missense_variant	AGRN	0.0116279	0.0126582	0.00312221	1	113	1	57	1	Controls	1	293	6	1552	1	Controls	TRUE
chr1:1049591:G/A	rs111818381	missense_variant	AGRN	0.00581395	0.00632911	0.00936664	1	113	0	58	1	Cases	4	290	16	1542	0.543905	Cases	TRUE
chr1:1049656:G/T	rs373097825	synonymous_variant	AGRN	0.00581395	0.00632911	0.00044603	1	113	0	58	1	Cases	1	293	0	1558	0.158747	Cases	TRUE
chr1:1049690:G/A	rs2799068	missense_variant	AGRN	0.0116279	0.0126582	0.00133809	1	113	1	57	1	Controls	1	293	2	1556	0.404822	Cases	FALSE
chr1:1050475:C/T	rs147990356	synonymous_variant	AGRN	0.00581395	0.00632911	0.00624442	0	114	1	57	0.337209	Controls	2	292	10	1548	1	Cases	FALSE
chr1:1050807:C/T	rs147681220	synonymous_variant	AGRN	0.0116279	0.0126582	0.000892061	2	112	0	58	0.550388	Cases	0	294	2	1556	1	Controls	FALSE
chr1:1051352:G/A	rs144245019	synonymous_variant	AGRN	0.0116279	0.0126582	0.0044603	2	112	0	58	0.550388	Cases	0	294	10	1548	0.379295	Controls	FALSE
chr1:1051753:C/T	rs148105695	synonymous_variant	AGRN	0.00581395	0.00632911	0.00044603	1	113	0	58	1	Cases	0	294	1	1557	1	Controls	FALSE
chr1:10536284:C/T	rs12375	synonymous_variant	PEX14	0.296512	0.303797	0.276093	34	80	17	41	1	Cases	66	228	431	1127	0.0726391	Controls	FALSE
chr1:1054900:C/T	rs4275402	synonymous_variant	AGRN	0.686047	0.689873	0.652096	78	36	40	18	1	Controls	155	139	1049	509	2.73798e-06	Controls	TRUE
chr1:10599281:C/G	rs41274482	synonymous_variant	PEX14	0.00581395	0.00632911	0.00356824	1	113	0	58	1	Cases	0	294	7	1551	0.605445	Controls	FALSE
chr1:10629621:G/A	rs36083022	synonymous_variant	PEX14	0.0290698	0.0316456	0.0107047	0	114	5	53	0.00387327	Controls	6	288	15	1543	0.127651	Cases	FALSE
chr1:10629867:C/T	rs2128414	synonymous_variant	PEX14	0.00581395	0	0.0236396	1	113	0	58	1	Cases	9	285	28	1530	0.170268	Cases	TRUE
chr1:10629885:G/T	rs11539794	synonymous_variant	PEX14	0.215116	0.21519	0.224353	25	89	12	46	1	Cases	65	229	350	1208	0.93929	Controls	FALSE
chr1:10645053:G/A	rs4845941	synonymous_variant	CASZ1	0.0232558	0.0189873	0.00669045	3	111	1	57	1	Cases	1	293	8	1550	1	Controls	FALSE
chr1:10648085:A/G	rs778228	synonymous_variant	CASZ1	0.0988372	0.101266	0.185103	10	104	7	51	0.590197	Controls	61	233	275	1283	0.215911	Cases	FALSE
chr1:10649384:C/T	rs284299	synonymous_variant	CASZ1	0.0930233	0.0949367	0.17975	9	105	7	51	0.410754	Controls	60	234	271	1287	0.214096	Cases	FALSE
chr1:10653708:T/C	rs284294	synonymous_variant	CASZ1	0.360465	0.373418	0.572257	43	71	19	39	0.614927	Cases	166	128	872	686	0.898165	Cases	TRUE
chr1:10653750:G/A	rs150385873	synonymous_variant	CASZ1	0.0116279	0.0126582	0.0102587	0	114	2	56	0.112403	Controls	2	292	17	1541	0.754815	Controls	TRUE
chr1:10654164:C/T	rs115296720	synonymous_variant	CASZ1	0.0232558	0.0253165	0.00133809	3	111	1	57	1	Cases	1	293	2	1556	0.404822	Cases	TRUE
chr1:10659761:G/A	rs146116942	synonymous_variant	CASZ1	0.0116279	0.0126582	0.0173952	0	114	2	56	0.112403	Controls	6	288	29	1529	0.815396	Cases	FALSE
chr1:10660248:A/G	rs138985539	missense_variant	CASZ1	0.00581395	0.00632911	0.0160571	1	113	0	58	1	Cases	1	293	31	1527	0.048598	Controls	FALSE
chr1:10665330:T/C	rs17035539	synonymous_variant	CASZ1	0.0116279	0.0126582	0.0405888	0	114	2	56	0.112403	Controls	17	277	55	1503	0.0712698	Cases	FALSE
chr1:10665412:G/A	rs149479567	missense_variant	CASZ1	0.0232558	0.0189873	0.00892061	3	111	1	57	1	Cases	2	292	14	1544	1	Controls	FALSE
chr1:10665441:G/A	rs284322	synonymous_variant	CASZ1	0.104651	0.107595	0.152096	11	103	7	51	0.608809	Controls	47	247	233	1325	0.657381	Cases	FALSE
chr1:10665530:C/T	rs76910492	missense_variant	CASZ1	0.0116279	0.0126582	0.0178412	0	114	2	56	0.112403	Controls	7	287	29	1529	0.495222	Cases	FALSE
chr1:107057296:C/T	rs2232016	structural_interaction_variant	PRMT6	0.168605	0.170886	0.181534	21	93	8	50	0.522269	Cases	51	243	283	1275	0.804148	Controls	FALSE
chr1:1071823:A/G	rs4633229	synonymous_variant	RNF223	0.546512	0.531646	0.697145	66	48	28	30	0.258885	Cases	233	61	1040	518	1.46424e-05	Cases	TRUE
chr1:1071842:G/T	rs71628928	missense_variant	RNF223	0.127907	0.126582	0.167707	18	96	4	54	0.146127	Cases	47	247	250	1308	1	Controls	FALSE
chr1:1072052:G/A	rs4333796	missense_variant	RNF223	0.505814	0.493671	0.55397	54	60	33	25	0.261615	Controls	174	120	844	714	0.125046	Cases	FALSE
chr1:1072068:G/T	rs540345782	missense_variant	RNF223	0.00581395	0.00632911	0.00044603	1	113	0	58	1	Cases	0	294	1	1557	1	Controls	FALSE
chr1:1072228:G/A	rs575113059	synonymous_variant	RNF223	0.0116279	0.0126582	0.00044603	0	114	2	56	0.112403	Controls	0	294	0	1558	1	Controls	TRUE
chr1:107596339:T/C	rs17229705	splice_region_variant&synonymous_variant	VAV3	0.0813953	0.0822785	0.0905442	8	106	6	52	0.55664	Controls	31	263	137	1421	0.321136	Cases	FALSE
chr1:107642670:G/A	rs142820345	synonymous_variant	VAV3	0.00581395	0.00632911	0.00044603	1	113	0	58	1	Cases	1	293	0	1558	0.158747	Cases	TRUE
chr1:107642679:C/G	rs12403266	missense_variant	VAV3	0.232558	0.240506	0.157449	28	86	12	46	0.703095	Cases	35	259	235	1323	0.17646	Controls	FALSE
chr1:107642687:G/A	rs12410676	missense_variant	VAV3	0.209302	0.21519	0.152542	25	89	11	47	0.696651	Cases	33	261	227	1331	0.14315	Controls	FALSE
chr1:107757303:C/T	rs17541972	synonymous_variant	VAV3	0.00581395	0.00632911	0.00267618	0	114	1	57	0.337209	Controls	0	294	6	1552	0.598005	Controls	TRUE
chr1:107765105:T/A	rs7528153	missense_variant	VAV3	0.581395	0.607595	0.617306	61	53	39	19	0.102597	Controls	185	109	978	580	1	Cases	FALSE
chr1:107770636:C/T	rs6583048	splice_region_variant&synonymous_variant	VAV3	0.726744	0.734177	0.67306	82	32	43	15	0.857003	Controls	178	116	1087	471	0.00210036	Controls	TRUE
chr1:108161212:C/T	rs11185293	synonymous_variant	SLC25A24	0.104651	0.101266	0.059322	12	102	6	52	1	Cases	22	272	83	1475	0.167605	Cases	TRUE
chr1:108185862:T/C	rs862493	synonymous_variant	SLC25A24	0.209302	0.221519	0.239072	28	86	8	50	0.11568	Cases	48	246	394	1164	0.000768534	Controls	FALSE
chr1:108200010:C/T	rs6671207	synonymous_variant	SLC25A24	0.0174419	0.0189873	0.0419269	3	111	0	58	0.55171	Cases	15	279	66	1492	0.533108	Cases	TRUE
chr1:1084003:C/T	rs139896904	intron_variant	C1orf159	0.00581395	0.00632911	0.014273	1	113	0	58	1	Cases	1	293	19	1539	0.349282	Controls	FALSE
chr1:1085966:A/G	rs10907177	synonymous_variant	C1orf159	0.145349	0.14557	0.184211	20	94	5	53	0.168913	Cases	48	246	281	1277	0.506882	Controls	FALSE
chr1:108699294:G/A	rs34519167	synonymous_variant	PRPF38B	0.00581395	0.00632911	0.000892061	1	113	0	58	1	Cases	1	293	1	1557	0.292366	Cases	TRUE
chr1:108699434:G/A	rs111751551	missense_variant	PRPF38B	0.0116279	0.0126582	0.0107047	1	113	1	57	1	Controls	3	291	16	1542	1	Controls	TRUE
chr1:108699610:C/T	rs141761638	missense_variant	PRPF38B	0.0232558	0.0253165	0.00267618	3	111	1	57	1	Cases	0	294	6	1552	0.598005	Controls	FALSE
chr1:108699770:A/G	rs34748332	missense_variant	PRPF38B	0.0406977	0.0443038	0.0107047	5	109	2	56	1	Cases	0	294	17	1541	0.0923374	Controls	FALSE
chr1:108713513:T/C	rs11102279	splice_region_variant&synonymous_variant	FNDC7	0.0116279	0	0.00044603	2	112	0	58	0.550388	Cases	1	293	0	1558	0.158747	Cases	TRUE
chr1:108717855:G/C	rs141252453	missense_variant	FNDC7	0.0232558	0.0253165	0.00758252	3	111	1	57	1	Cases	3	291	12	1546	0.719423	Cases	TRUE
chr1:108717886:C/T	rs79836484	synonymous_variant	FNDC7	0.00581395	0	0.00044603	1	113	0	58	1	Cases	1	293	0	1558	0.158747	Cases	TRUE
chr1:108718887:A/G	rs17553619	missense_variant	FNDC7	0.0697674	0.0759494	0.0575379	8	106	4	54	1	Cases	16	278	86	1472	1	Controls	FALSE
chr1:108722407:G/T	rs4423040	missense_variant	FNDC7	0.651163	0.639241	0.607047	80	34	32	26	0.0629532	Cases	162	132	963	595	0.0318227	Controls	FALSE
chr1:108725819:G/A	rs11582005	missense_variant	FNDC7	0.168605	0.177215	0.125781	19	95	10	48	1	Controls	35	259	200	1358	0.703271	Controls	TRUE
chr1:108725951:T/C	rs4494160	missense_variant	FNDC7	0.726744	0.753165	0.655219	74	40	51	7	0.0011315	Controls	196	98	1020	538	0.737874	Cases	FALSE
chr1:108727941:T/C	rs4484951	synonymous_variant	FNDC7	0.0232558	0.0253165	0.00579839	3	111	1	57	1	Cases	1	293	10	1548	1	Controls	FALSE
chr1:108728726:G/A	rs11583590	synonymous_variant	FNDC7	0.0348837	0.0316456	0.0267618	5	109	1	57	0.66501	Cases	7	287	39	1519	1	Controls	FALSE
chr1:108730834:A/G	rs4970809	synonymous_variant	FNDC7	0.5	0.506329	0.485281	49	65	37	21	0.0151905	Controls	126	168	764	794	0.0562158	Controls	TRUE
chr1:1087541:C/T	rs377735859	missense_variant	C1orf159	0.00581395	0	0.00044603	1	113	0	58	1	Cases	0	294	1	1557	1	Controls	FALSE
chr1:108796239:G/C	rs1127635	synonymous_variant	STXBP3	0.424419	0.43038	0.336307	40	74	33	25	0.00880962	Controls	104	190	511	1047	0.417891	Cases	FALSE
chr1:108820610:T/C	rs1333130	synonymous_variant	AKNAD1	0.226744	0.21519	0.304193	35	79	4	54	0.000404243	Cases	100	194	482	1076	0.304643	Cases	TRUE
chr1:108823664:C/T	rs7522157	missense_variant	AKNAD1	0.290698	0.303797	0.267172	29	85	21	37	0.157789	Controls	68	226	428	1130	0.131768	Controls	TRUE
chr1:108827293:G/T	rs7551421	missense_variant	AKNAD1	0.616279	0.620253	0.549955	69	45	37	21	0.741399	Controls	167	127	843	715	0.407034	Cases	FALSE
chr1:108834448:C/A	rs12060255	missense_variant&splice_region_variant	AKNAD1	0.0930233	0.0886076	0.0932203	13	101	3	55	0.268034	Cases	34	260	126	1432	0.0548004	Cases	TRUE
chr1:108849040:G/C	rs11580913	missense_variant	AKNAD1	0.0755814	0.0759494	0.0789474	10	104	3	55	0.546827	Cases	18	276	127	1431	0.286231	Controls	FALSE
chr1:108851902:G/A	rs9440631	missense_variant	AKNAD1	0.00581395	0.00632911	0.00178412	1	113	0	58	1	Cases	1	293	3	1555	0.499459	Cases	TRUE
chr1:108851942:T/C	rs17030016	synonymous_variant	AKNAD1	0.0174419	0.0189873	0.0530776	2	112	1	57	1	Cases	10	284	94	1464	0.0734341	Controls	FALSE
chr1:108851971:A/C	rs111837270	missense_variant	AKNAD1	0.0348837	0.0253165	0.014273	4	110	2	56	1	Cases	3	291	23	1535	0.786781	Controls	FALSE
chr1:108851987:T/A	rs111252541	missense_variant	AKNAD1	0.0348837	0.0253165	0.014273	4	110	2	56	1	Cases	3	291	23	1535	0.786781	Controls	FALSE
chr1:108852354:G/A	rs17621411	missense_variant	AKNAD1	0.0174419	0.0189873	0.0303301	3	111	0	58	0.55171	Cases	8	286	46	1512	1	Controls	FALSE
chr1:108852356:G/A	rs17563390	synonymous_variant	AKNAD1	0.145349	0.14557	0.131133	17	97	8	50	1	Cases	29	265	211	1347	0.0887307	Controls	FALSE
chr1:108852483:C/T	rs1277207	missense_variant	AKNAD1	0.80814	0.810127	0.803747	93	21	46	12	0.837961	Cases	240	54	1248	310	0.576174	Cases	TRUE
chr1:108897593:G/A	rs41279678	missense_variant	GPSM2	0.110465	0.101266	0.111062	12	102	7	51	0.799451	Controls	35	259	164	1394	0.473249	Cases	FALSE
chr1:108901820:A/G	rs338489	synonymous_variant	GPSM2	0.00581395	0.00632911	0.00178412	1	113	0	58	1	Cases	1	293	3	1555	0.499459	Cases	TRUE
chr1:108904128:G/A	rs61754640	missense_variant	GPSM2	0.00581395	0.00632911	0.0338983	0	114	1	57	0.337209	Controls	13	281	53	1505	0.390767	Cases	FALSE
chr1:108918719:C/T	rs35089879	missense_variant	GPSM2	0.0348837	0.0253165	0.0165031	4	110	2	56	1	Cases	4	290	27	1531	0.807004	Controls	FALSE
chr1:108929928:G/A	rs140949805	synonymous_variant	GPSM2	0.0116279	0.00632911	0.00802855	1	113	1	57	1	Controls	3	291	12	1546	0.719423	Cases	FALSE
chr1:108937337:G/A	rs56223817	missense_variant	CLCC1	0.0290698	0.0316456	0.00981267	4	110	1	57	0.664004	Cases	3	291	19	1539	1	Controls	FALSE
chr1:108937356:G/T	rs168107	missense_variant	CLCC1	0.302326	0.291139	0.304639	35	79	17	41	1	Cases	80	214	480	1078	0.239309	Controls	FALSE
chr1:108939682:G/A	rs36032236	missense_variant	CLCC1	0.0232558	0.0253165	0.0486173	4	110	0	58	0.301481	Cases	15	279	75	1483	0.76934	Cases	TRUE
chr1:108943574:A/G	rs338466	synonymous_variant	CLCC1	0.598837	0.588608	0.542373	70	44	33	25	0.622857	Cases	145	149	856	702	0.0848771	Controls	FALSE
chr1:108986591:A/G	rs41299563	synonymous_variant	WDR47	0.00581395	0.00632911	0.00490633	0	114	1	57	0.337209	Controls	3	291	7	1551	0.202583	Cases	FALSE
chr1:109106540:G/A	rs62623711	missense_variant	C1orf194	0.0348837	0.0316456	0.0414808	5	109	1	57	0.66501	Cases	15	279	65	1493	0.437373	Cases	TRUE
chr1:109114309:G/A	rs139816507	synonymous_variant	KIAA1324	0.0348837	0.0379747	0.0223015	6	108	0	58	0.0980883	Cases	4	290	38	1520	0.390163	Controls	FALSE
chr1:109114324:T/C	rs667524	synonymous_variant	KIAA1324	0.383721	0.379747	0.397859	45	69	21	37	0.741399	Cases	115	179	597	961	0.79415	Cases	TRUE
chr1:1091533:C/T	rs115662838	missense_variant	C1orf159	0.0523256	0.056962	0.0187333	7	107	2	56	0.719591	Cases	2	292	36	1522	0.0739274	Controls	FALSE
chr1:109161903:C/T	rs74920406	missense_variant	KIAA1324	0.0406977	0.0379747	0.028992	4	110	3	55	0.689226	Controls	7	287	51	1507	0.582779	Controls	TRUE
chr1:109172013:C/T	rs34364548	splice_region_variant&synonymous_variant	KIAA1324	0.0465116	0.0443038	0.0160571	4	110	4	54	0.445001	Controls	4	290	29	1529	0.809216	Controls	TRUE
chr1:109192676:T/C	rs658779	synonymous_variant	KIAA1324	0.72093	0.721519	0.696253	78	36	46	12	0.152734	Controls	205	89	1084	474	1	Cases	FALSE
chr1:109192794:A/C	rs659543	missense_variant	KIAA1324	0.72093	0.721519	0.696253	78	36	46	12	0.152734	Controls	205	89	1084	474	1	Cases	FALSE
chr1:109194441:C/T	rs2359246	synonymous_variant	KIAA1324	0.738372	0.740506	0.699822	82	32	45	13	0.467699	Controls	205	89	1091	467	0.944715	Controls	TRUE
chr1:109194468:G/A	rs2359245	synonymous_variant	KIAA1324	0.738372	0.740506	0.700268	82	32	45	13	0.467699	Controls	205	89	1092	466	0.889853	Controls	TRUE
chr1:109194486:C/T	rs151127495	synonymous_variant	KIAA1324	0.00581395	0.00632911	0.00044603	1	113	0	58	1	Cases	0	294	1	1557	1	Controls	FALSE
chr1:109194510:T/C	rs2359244	synonymous_variant	KIAA1324	0.744186	0.746835	0.704282	82	32	46	12	0.356982	Controls	207	87	1096	462	1	Cases	FALSE
chr1:109194550:C/T	rs2359243	synonymous_variant	KIAA1324	0.738372	0.740506	0.700268	82	32	45	13	0.467699	Controls	205	89	1092	466	0.889853	Controls	TRUE
chr1:109199863:G/A	rs913179	synonymous_variant	KIAA1324	0.784884	0.791139	0.732382	84	30	51	7	0.0326354	Controls	219	75	1141	417	0.718934	Cases	FALSE
chr1:109202996:T/C	rs1052878	missense_variant	KIAA1324	0.895349	0.892405	0.894737	97	17	57	1	0.00707051	Controls	258	36	1397	161	0.352904	Controls	TRUE
chr1:109236451:G/A	rs140717526	missense_variant	SARS	0.00581395	0.00632911	0.0124888	0	114	1	57	0.337209	Controls	6	288	15	1543	0.127651	Cases	FALSE
chr1:109250412:C/T	rs142746289	synonymous_variant	CELSR2	0.00581395	0.00632911	0.0129349	0	114	1	57	0.337209	Controls	5	289	17	1541	0.376587	Cases	FALSE
chr1:109250455:C/A	rs62623708	missense_variant	CELSR2	0.00581395	0.00632911	0.00044603	0	114	1	57	0.337209	Controls	0	294	1	1557	1	Controls	TRUE
chr1:109251501:G/C	rs41279704	synonymous_variant	CELSR2	0.0116279	0.0126582	0.0254237	1	113	1	57	1	Controls	12	282	34	1524	0.0648794	Cases	FALSE
chr1:109251971:C/T	rs41279706	missense_variant	CELSR2	0.0174419	0.0189873	0.00401427	2	112	1	57	1	Cases	1	293	5	1553	1	Cases	TRUE
chr1:109252986:T/C	rs437444	synonymous_variant	CELSR2	0.819767	0.803797	0.955397	94	20	47	11	0.835792	Cases	283	11	1482	76	0.455264	Cases	TRUE
chr1:109258499:C/T	rs684138	synonymous_variant	CELSR2	0.0930233	0.101266	0.0856378	11	103	5	53	1	Cases	28	266	131	1427	0.570023	Cases	TRUE
chr1:109258723:C/T	rs75237799	missense_variant	CELSR2	0.0116279	0.00632911	0.0102587	1	113	1	57	1	Controls	1	293	15	1543	0.492449	Controls	TRUE
chr1:109258921:A/G	rs138543788	missense_variant	CELSR2	0.00581395	0.00632911	0.00936664	0	114	1	57	0.337209	Controls	2	292	13	1545	1	Controls	TRUE
chr1:109263691:T/C	rs653635	missense_variant	CELSR2	0.0930233	0.101266	0.0865299	10	104	6	52	0.784084	Controls	28	266	132	1426	0.571327	Cases	FALSE
chr1:109264212:C/T	rs6698843	synonymous_variant	CELSR2	0.412791	0.398734	0.511151	48	66	23	35	0.87004	Cases	141	153	803	755	0.27968	Controls	FALSE
chr1:109264311:C/T	rs113593332	synonymous_variant	CELSR2	0.0116279	0.0126582	0.00713649	2	112	0	58	0.550388	Cases	0	294	15	1543	0.148836	Controls	FALSE
chr1:109264477:G/A	rs6689614	synonymous_variant	CELSR2	0.412791	0.398734	0.510705	48	66	23	35	0.87004	Cases	141	153	803	755	0.27968	Controls	FALSE
chr1:109265801:T/G	rs138787753	missense_variant	CELSR2	0.0116279	0.0126582	0.00579839	2	112	0	58	0.550388	Cases	0	294	12	1546	0.23298	Controls	FALSE
chr1:109267561:C/T	rs61761209	synonymous_variant	CELSR2	0.0813953	0.0886076	0.0677966	10	104	4	54	0.775198	Cases	17	277	116	1442	0.388025	Controls	FALSE
chr1:109267578:G/A	rs72703203	missense_variant	CELSR2	0.0290698	0.0316456	0.0196253	3	111	2	56	1	Controls	9	285	29	1529	0.180447	Cases	FALSE
chr1:109267579:G/A	rs72703204	synonymous_variant	CELSR2	0.0290698	0.0316456	0.0196253	3	111	2	56	1	Controls	9	285	29	1529	0.180447	Cases	FALSE
chr1:109267922:C/A	rs2281894	synonymous_variant	CELSR2	0.238372	0.240506	0.15388	27	87	14	44	1	Controls	45	249	242	1316	1	Controls	TRUE
chr1:109268887:C/T	rs142255122	synonymous_variant	CELSR2	0.00581395	0.00632911	0.000892061	1	113	0	58	1	Cases	1	293	1	1557	0.292366	Cases	TRUE
chr1:109268900:G/A	rs148006855	missense_variant	CELSR2	0.00581395	0.00632911	0.014273	1	113	0	58	1	Cases	2	292	21	1537	0.563664	Controls	FALSE
chr1:109273239:C/T	rs149569254	synonymous_variant	CELSR2	0.00581395	0	0.00044603	0	114	1	57	0.337209	Controls	0	294	1	1557	1	Controls	TRUE
chr1:109273567:C/T	rs41279720	missense_variant	CELSR2	0.0348837	0.0379747	0.0258698	3	111	3	55	0.40642	Controls	8	286	42	1516	1	Cases	FALSE
chr1:109280835:T/A	rs116389032	synonymous_variant	PSRC1	0.00581395	0.00632911	0.0338983	1	113	0	58	1	Cases	14	280	51	1507	0.224528	Cases	TRUE
chr1:109280915:G/A	rs76057315	missense_variant	PSRC1	0.0232558	0.0189873	0.014719	4	110	0	58	0.301481	Cases	4	290	21	1537	1	Cases	TRUE
chr1:109281628:G/A	rs35358959	synonymous_variant	PSRC1	0.104651	0.113924	0.0508475	11	103	7	51	0.608809	Controls	10	284	84	1474	0.19141	Controls	TRUE
chr1:109295231:G/A	rs72703216	missense_variant	MYBPHL	0.0116279	0.0126582	0.0107047	1	113	1	57	1	Controls	5	289	15	1543	0.231197	Cases	FALSE
chr1:109296296:C/T	rs629001	missense_variant	MYBPHL	0.924419	0.924051	0.942016	105	9	54	4	1	Controls	270	24	1476	82	0.0553118	Controls	TRUE
chr1:109297053:G/A	rs145383997	synonymous_variant	MYBPHL	0.00581395	0.00632911	0.00579839	1	113	0	58	1	Cases	0	294	9	1549	0.369865	Controls	FALSE
chr1:109297116:C/A	rs3850615	synonymous_variant	MYBPHL	0.0872093	0.0886076	0.0517395	8	106	7	51	0.268754	Controls	18	276	88	1470	0.783983	Cases	FALSE
chr1:109297547:C/T	rs76186504	missense_variant	MYBPHL	0.0348837	0.0379747	0.0124888	5	109	1	57	0.66501	Cases	2	292	25	1533	0.295419	Controls	FALSE
chr1:109336281:C/G	rs2228606	missense_variant	SORT1	0.00581395	0.00632911	0.0258698	1	113	0	58	1	Cases	5	289	42	1516	0.419515	Controls	FALSE
chr1:109342153:T/G	rs2228604	synonymous_variant	SORT1	0.697674	0.683544	0.776985	86	28	34	24	0.0344224	Cases	237	57	1198	360	0.171088	Cases	TRUE
chr1:109354478:T/C	rs72646560	synonymous_variant	SORT1	0.104651	0.113924	0.0254237	10	104	8	50	0.306586	Controls	7	287	47	1511	0.705636	Controls	TRUE
chr1:109354481:A/G	rs11142	synonymous_variant	SORT1	0.697674	0.683544	0.780107	86	28	34	24	0.0344224	Cases	243	51	1199	359	0.0319544	Cases	TRUE
chr1:109397881:G/C	rs72646553	synonymous_variant	SORT1	0.110465	0.113924	0.00535236	7	107	12	46	0.00824135	Controls	0	294	7	1551	0.605445	Controls	TRUE
chr1:109476793:A/T	rs79613472	missense_variant	SYPL2	0.00581395	0.00632911	0.000892061	1	113	0	58	1	Cases	1	293	1	1557	0.292366	Cases	TRUE
chr1:109476817:A/G	rs62623713	missense_variant	SYPL2	0.104651	0.113924	0.0258698	10	104	8	50	0.306586	Controls	7	287	48	1510	0.707134	Controls	TRUE
chr1:109476963:C/T	rs75551446	missense_variant	SYPL2	0.00581395	0.00632911	0.00044603	1	113	0	58	1	Cases	0	294	1	1557	1	Controls	FALSE
chr1:109477999:A/G	rs62641754	missense_variant	SYPL2	0.0348837	0.0379747	0.00133809	3	111	3	55	0.40642	Controls	0	294	3	1555	1	Controls	TRUE
chr1:10948045:G/A	rs1281018	missense_variant	C1orf127	0.0232558	0.0189873	0.0374665	1	113	3	55	0.111957	Controls	12	282	57	1501	0.7367	Cases	FALSE
chr1:10948284:G/A	rs10864483	synonymous_variant	C1orf127	0.0232558	0.0253165	0.073149	3	111	1	57	1	Cases	17	277	125	1433	0.231236	Controls	FALSE
chr1:10948440:G/C	rs1281017	synonymous_variant	C1orf127	0.145349	0.139241	0.227475	13	101	12	46	0.113616	Controls	73	221	350	1208	0.40471	Cases	FALSE
chr1:10948537:A/T	rs1281016	missense_variant	C1orf127	0.0232558	0.0189873	0.0343443	1	113	3	55	0.111957	Controls	10	284	52	1506	1	Cases	FALSE
chr1:10948638:T/C	rs17036032	synonymous_variant	C1orf127	0.122093	0.113924	0.189117	13	101	8	50	0.631701	Controls	61	233	290	1268	0.417114	Cases	FALSE
chr1:10949646:C/T	rs1281012	missense_variant	C1orf127	0.0232558	0.0189873	0.029438	1	113	3	55	0.111957	Controls	6	288	46	1512	0.562087	Controls	TRUE
chr1:109507558:C/T	rs150743133	missense_variant	AMIGO1	0.00581395	0.00632911	0.00312221	0	114	1	57	0.337209	Controls	0	294	5	1553	1	Controls	TRUE
chr1:10954061:C/T	rs45537241	missense_variant	C1orf127	0.133721	0.120253	0.199376	15	99	8	50	1	Controls	61	233	310	1248	0.750782	Cases	FALSE
chr1:109543829:G/A	rs17575798	synonymous_variant	GPR61	0.145349	0.139241	0.157003	16	98	9	49	0.821145	Controls	59	235	234	1324	0.036171	Cases	FALSE
chr1:10955108:A/G	rs75130475	missense_variant	C1orf127	0.133721	0.120253	0.199822	15	99	8	50	1	Controls	61	233	310	1248	0.750782	Cases	FALSE
chr1:10957084:G/A	rs75810903	synonymous_variant	C1orf127	0.0116279	0.0126582	0.00579839	1	113	1	57	1	Controls	0	294	7	1551	0.605445	Controls	TRUE
chr1:109606352:C/T	rs1799875	synonymous_variant	GNAT2	0.418605	0.405063	0.504906	52	62	20	38	0.192005	Cases	142	152	776	782	0.656478	Controls	FALSE
chr1:109608722:C/T	rs41280330	missense_variant	GNAT2	0.00581395	0.00632911	0.00401427	1	113	0	58	1	Cases	1	293	6	1552	1	Controls	FALSE
chr1:109621257:G/A	rs28362581	missense_variant	AMPD2	0.0523256	0.0443038	0.0691347	6	108	3	55	1	Cases	24	270	104	1454	0.379522	Cases	TRUE
chr1:109628106:G/A	rs34030799	synonymous_variant	AMPD2	0.0174419	0.0189873	0.0214095	1	113	2	56	0.263155	Controls	7	287	31	1527	0.653545	Cases	FALSE
chr1:109628274:T/C	rs863978	synonymous_variant	AMPD2	0.633721	0.639241	0.721231	73	41	36	22	0.86747	Cases	217	77	1119	439	0.523504	Cases	TRUE
chr1:10964214:G/T	rs11121662	synonymous_variant	C1orf127	0.0174419	0.0189873	0.0459411	2	112	1	57	1	Cases	14	280	72	1486	0.880316	Cases	TRUE
chr1:109656726:C/G	rs148886417	missense_variant	GSTM4	0.00581395	0.00632911	0.00044603	1	113	0	58	1	Cases	1	293	0	1558	0.158747	Cases	TRUE
chr1:109659077:T/C	rs506008	synonymous_variant	GSTM4	0.843023	0.841772	0.840767	93	21	52	6	0.190773	Controls	250	44	1304	254	0.604436	Cases	FALSE
chr1:109669334:C/T	rs592792	synonymous_variant	GSTM2	0.122093	0.120253	0.117752	13	101	8	50	0.631701	Controls	40	254	173	1385	0.231416	Cases	FALSE
chr1:109717418:A/G	rs113130058	missense_variant	GSTM5	0.0232558	0.0189873	0.00579839	2	112	2	56	0.603878	Controls	3	291	9	1549	0.419143	Cases	FALSE
chr1:109737079:C/T	rs7483	missense_variant	GSTM3	0.313953	0.303797	0.274755	31	83	23	35	0.118103	Controls	86	208	420	1138	0.432715	Cases	FALSE
chr1:109750688:C/T	rs35072794	missense_variant	EPS8L3	0.00581395	0.00632911	0.00223015	1	113	0	58	1	Cases	2	292	3	1555	0.180932	Cases	TRUE
chr1:109750789:C/T	rs78913883	synonymous_variant	EPS8L3	0.00581395	0.00632911	0.00178412	1	113	0	58	1	Cases	1	293	1	1557	0.292366	Cases	TRUE
chr1:109753150:T/C	rs1887547	synonymous_variant	EPS8L3	0.680233	0.670886	0.555308	75	39	42	16	0.394331	Controls	166	128	848	710	0.52387	Cases	FALSE
chr1:109757069:G/A	rs11102001	missense_variant	EPS8L3	0.0872093	0.0822785	0.0669045	13	101	2	56	0.0931742	Cases	21	273	103	1455	0.703866	Cases	TRUE
chr1:109757819:G/A	rs3818562	missense_variant	EPS8L3	0.55814	0.544304	0.447814	59	55	37	21	0.146568	Controls	133	161	702	856	1	Cases	FALSE
chr1:109758601:G/A	rs201848819	missense_variant	EPS8L3	0.00581395	0.00632911	0.000892061	0	114	1	57	0.337209	Controls	0	294	2	1556	1	Controls	TRUE
chr1:109758638:C/T	rs6693815	missense_variant	EPS8L3	0.226744	0.221519	0.210526	29	85	10	48	0.253023	Cases	58	236	317	1241	0.874313	Controls	FALSE
chr1:109923716:C/A	rs333970	synonymous_variant	CSF1	0.563953	0.575949	0.644068	61	53	36	22	0.330499	Controls	186	108	1010	548	0.641744	Controls	TRUE
chr1:109923844:T/C	rs1058885	missense_variant	CSF1	0.325581	0.322785	0.323372	39	75	17	41	0.606484	Cases	99	195	504	1054	0.68401	Cases	TRUE
chr1:109923933:G/A	rs2229165	missense_variant	CSF1	0.0116279	0.0126582	0.00892061	1	113	1	57	1	Controls	3	291	16	1542	1	Controls	TRUE
chr1:109924188:C/A	rs2229166	splice_region_variant&synonymous_variant	CSF1	0.156977	0.14557	0.107939	20	94	7	51	0.385765	Cases	33	261	167	1391	0.759648	Cases	TRUE
chr1:110041635:C/T	rs41281344	synonymous_variant	STRIP1	0.0174419	0.0189873	0.015165	2	112	1	57	1	Cases	1	293	30	1528	0.0484876	Controls	FALSE
chr1:110043821:T/C	rs112456881	synonymous_variant	STRIP1	0.0174419	0.0189873	0.00312221	0	114	3	55	0.0370269	Controls	1	293	4	1554	0.57909	Cases	FALSE
chr1:110167097:T/C	rs7527375	synonymous_variant	SLC6A17	0.563953	0.588608	0.575825	63	51	34	24	0.745846	Controls	161	133	915	643	0.220877	Controls	TRUE
chr1:110167098:G/A	rs12737742	missense_variant	SLC6A17	0.52907	0.556962	0.488849	60	54	31	27	1	Controls	134	160	779	779	0.181678	Controls	TRUE
chr1:110167112:G/A	rs41281364	synonymous_variant	SLC6A17	0.0348837	0.0316456	0.0842997	3	111	3	55	0.40642	Controls	25	269	131	1427	0.909339	Cases	FALSE
chr1:110192668:C/T	rs62636569	synonymous_variant	SLC6A17	0.0755814	0.0759494	0.0414808	9	105	4	54	1	Cases	8	286	66	1492	0.258439	Controls	FALSE
chr1:110195674:G/A	rs2784140	synonymous_variant	SLC6A17	0.459302	0.462025	0.421499	54	60	25	33	0.630027	Cases	125	169	658	900	0.94872	Cases	TRUE
chr1:110198296:A/G	rs41313405	missense_variant	SLC6A17	0.0232558	0.0253165	0.000892061	1	113	3	55	0.111957	Controls	0	294	2	1556	1	Controls	TRUE
chr1:110198309:G/A	rs6685009	synonymous_variant	SLC6A17	0.00581395	0.00632911	0.0200714	1	113	0	58	1	Cases	4	290	31	1527	0.640933	Controls	FALSE
chr1:110223832:G/A	rs59123361	missense_variant	KCNC4	0.0581395	0.0506329	0.14273	7	107	3	55	1	Cases	49	245	219	1339	0.240934	Cases	TRUE
chr1:11026999:C/A	rs148865407	structural_interaction_variant	MASP2	0.00581395	0.00632911	0.00044603	1	113	0	58	1	Cases	1	293	0	1558	0.158747	Cases	TRUE
chr1:11027467:G/A	rs1782455	synonymous_variant	MASP2	0.796512	0.803797	0.823372	93	21	44	14	0.42495	Cases	234	60	1293	265	0.180747	Controls	FALSE
chr1:11030840:A/G	rs2273346	missense_variant	MASP2	0.0348837	0.0253165	0.0365745	5	109	1	57	0.66501	Cases	10	284	63	1495	0.743864	Controls	FALSE
chr1:11030859:C/A	rs12711521	missense_variant	MASP2	0.761628	0.778481	0.786351	88	26	43	15	0.706492	Cases	224	70	1230	328	0.314153	Controls	FALSE
chr1:110339481:A/G	rs148173521	missense_variant	RBM15	0.0232558	0.0253165	0.014719	2	112	2	56	0.603878	Controls	4	290	25	1533	1	Controls	TRUE
chr1:110339822:A/G	rs814771	synonymous_variant	RBM15	0.604651	0.613924	0.616414	64	50	40	18	0.13743	Controls	189	105	938	620	0.193298	Cases	FALSE
chr1:110340947:A/T	rs3738752	synonymous_variant	RBM15	0.209302	0.21519	0.19893	24	90	12	46	1	Cases	66	228	297	1261	0.19975	Cases	TRUE
chr1:110341408:C/T	rs150900331	missense_variant	RBM15	0.0174419	0.0189873	0.0209634	1	113	2	56	0.263155	Controls	5	289	37	1521	0.668417	Controls	TRUE
chr1:110346326:G/A	rs61787373	3_prime_UTR_variant	RBM15	0.0465116	0.0443038	0.0990187	4	110	4	54	0.445001	Controls	27	267	153	1405	0.830075	Controls	TRUE
chr1:11037810:C/T	rs12142107	splice_region_variant&synonymous_variant	MASP2	0.0232558	0.0189873	0.0383586	3	111	1	57	1	Cases	10	284	67	1491	0.632024	Controls	FALSE
chr1:110379093:T/G	rs2271885	missense_variant	SLC16A4	0.0639535	0.0696203	0.0401427	7	107	4	54	1	Controls	8	286	65	1493	0.3254	Controls	TRUE
chr1:110379202:T/C	rs145730319	synonymous_variant	SLC16A4	0.00581395	0.00632911	0.0160571	1	113	0	58	1	Cases	1	293	26	1532	0.107905	Controls	FALSE
chr1:110379330:C/T	rs35157487	missense_variant	SLC16A4	0.00581395	0.00632911	0.00178412	0	114	1	57	0.337209	Controls	1	293	0	1558	0.158747	Cases	FALSE
chr1:110381731:G/A	rs3738750	synonymous_variant	SLC16A4	0.209302	0.21519	0.195807	24	90	12	46	1	Cases	66	228	290	1268	0.125998	Cases	TRUE
chr1:110382928:T/G	rs35653868	synonymous_variant	SLC16A4	0.0581395	0.0632911	0.0869759	5	109	5	53	0.307864	Controls	29	265	121	1437	0.243224	Cases	FALSE
chr1:110407655:G/A	rs6698159	missense_variant	LAMTOR5	0.104651	0.107595	0.122658	12	102	6	52	1	Cases	30	264	194	1364	0.329206	Controls	FALSE
chr1:110407817:C/T	rs6674775	missense_variant	LAMTOR5	0.52907	0.537975	0.369313	61	53	30	28	0.872356	Cases	104	190	579	979	0.598197	Controls	FALSE
chr1:110407840:G/A	rs11102099	synonymous_variant	LAMTOR5	0.0406977	0.0379747	0.0945584	3	111	4	54	0.227443	Controls	25	269	152	1406	0.588606	Controls	TRUE
chr1:11042883:G/A	rs139962539	missense_variant	MASP2	0.00581395	0	0.00713649	1	113	0	58	1	Cases	1	293	13	1545	0.710905	Controls	FALSE
chr1:110454050:G/T	rs142388637	synonymous_variant	PROK1	0.00581395	0.00632911	0.00579839	1	113	0	58	1	Cases	1	293	4	1554	0.57909	Cases	TRUE
chr1:11045485:C/T	rs41307788	missense_variant	MASP2	0.00581395	0.00632911	0.00356824	1	113	0	58	1	Cases	0	294	6	1552	0.598005	Controls	FALSE
chr1:11045504:G/C	rs199940649	missense_variant	MASP2	0.00581395	0.00632911	0.00044603	1	113	0	58	1	Cases	0	294	1	1557	1	Controls	FALSE
chr1:110456232:G/A	rs7514102	missense_variant&splice_region_variant	PROK1	0.453488	0.449367	0.408118	52	62	26	32	1	Cases	125	169	638	920	0.651211	Cases	TRUE
chr1:11046609:T/C	rs72550870	missense_variant	MASP2	0.0406977	0.0443038	0.014273	2	112	5	53	0.0440912	Controls	3	291	25	1533	0.606034	Controls	TRUE
chr1:110517678:C/T	rs45442396	synonymous_variant	KCNA10	0.00581395	0.00632911	0.0156111	0	114	1	57	0.337209	Controls	8	286	24	1534	0.148355	Cases	FALSE
chr1:110518027:T/C	rs11806812	missense_variant	KCNA10	0.00581395	0.00632911	0.00579839	1	113	0	58	1	Cases	4	290	7	1551	0.0819765	Cases	TRUE
chr1:110518047:T/C	rs1281175	synonymous_variant	KCNA10	0.697674	0.702532	0.772971	80	34	40	18	0.862602	Cases	220	74	1206	352	0.36453	Controls	FALSE
chr1:110518130:C/T	rs34970857	missense_variant	KCNA10	0.104651	0.101266	0.0789474	11	103	7	51	0.608809	Controls	24	270	134	1424	0.909411	Controls	TRUE
chr1:110518389:C/A	rs3748731	synonymous_variant	KCNA10	0.215116	0.21519	0.300624	20	94	17	41	0.0813881	Controls	76	218	471	1087	0.143316	Controls	TRUE
chr1:110518440:T/C	rs1281174	synonymous_variant	KCNA10	0.697674	0.702532	0.772079	80	34	40	18	0.862602	Cases	219	75	1205	353	0.291441	Controls	FALSE
chr1:110518514:T/C	rs150009335	missense_variant	KCNA10	0.00581395	0.00632911	0.00133809	1	113	0	58	1	Cases	1	293	1	1557	0.292366	Cases	TRUE
chr1:11054883:G/T	rs13616	structural_interaction_variant	SRM	0.0232558	0.0189873	0.0352364	3	111	1	57	1	Cases	5	289	65	1493	0.0441615	Controls	FALSE
chr1:110602039:A/G	rs12407942	downstream_gene_variant	KCNA2	0.0988372	0.0949367	0.0526316	12	102	5	53	0.792158	Cases	20	274	81	1477	0.263512	Cases	TRUE
chr1:110603598:C/G	rs78349687	synonymous_variant	KCNA2	0.0813953	0.0822785	0.0508475	10	104	4	54	0.775198	Cases	17	277	89	1469	1	Cases	TRUE
chr1:11072160:G/A	rs1130683	synonymous_variant	EXOSC10	0.761628	0.765823	0.721677	87	27	44	14	1	Cases	206	88	1133	425	0.356167	Controls	FALSE
chr1:11077604:A/G	rs2273339	synonymous_variant	EXOSC10	0.0232558	0.0189873	0.0414808	3	111	1	57	1	Cases	13	281	71	1487	1	Controls	FALSE
chr1:11080766:G/A	rs115629713	splice_region_variant&synonymous_variant	EXOSC10	0.0116279	0.0126582	0.0312221	2	112	0	58	0.550388	Cases	7	287	47	1511	0.705636	Controls	FALSE
chr1:11081130:C/G	rs2258621	synonymous_variant	EXOSC10	0.784884	0.78481	0.766726	90	24	45	13	0.846317	Cases	224	70	1205	353	0.650377	Controls	FALSE
chr1:11087492:T/C	rs146890007	missense_variant	EXOSC10	0.00581395	0	0.00044603	1	113	0	58	1	Cases	0	294	0	1558	1	Controls	FALSE
chr1:11090625:C/T	rs3737621	synonymous_variant	EXOSC10	0.0232558	0.0189873	0.0414808	3	111	1	57	1	Cases	13	281	71	1487	1	Controls	FALSE
chr1:11090664:G/C	rs144136055	synonymous_variant	EXOSC10	0.00581395	0.00632911	0.000892061	1	113	0	58	1	Cases	1	293	1	1557	0.292366	Cases	TRUE
chr1:110951572:C/T	rs2232041	missense_variant	LRIF1	0.244186	0.259494	0.224799	30	84	12	46	0.458074	Cases	56	238	350	1208	0.218745	Controls	FALSE
chr1:11099766:T/C	rs12133922	synonymous_variant	EXOSC10	0.0232558	0.0189873	0.0410348	3	111	1	57	1	Cases	12	282	71	1487	0.877745	Controls	FALSE
chr1:11109363:G/A	rs41274506	synonymous_variant	MTOR	0.00581395	0.00632911	0.00669045	1	113	0	58	1	Cases	0	294	13	1545	0.242483	Controls	FALSE
chr1:111159398:A/G	rs146158422	missense_variant	CEPT1	0.0116279	0.0126582	0.00847458	2	112	0	58	0.550388	Cases	0	294	13	1545	0.242483	Controls	FALSE
chr1:111183476:G/A	rs111626110	synonymous_variant	CEPT1	0.00581395	0.00632911	0.00401427	0	114	1	57	0.337209	Controls	1	293	7	1551	1	Controls	TRUE
chr1:111184247:G/A	rs3795823	synonymous_variant	CEPT1	0.156977	0.164557	0.22926	17	97	10	48	0.665568	Controls	53	241	373	1185	0.0283481	Controls	TRUE
chr1:111188277:G/T	rs143756679	missense_variant	DENND2D	0.00581395	0.00632911	0.000892061	1	113	0	58	1	Cases	1	293	1	1557	0.292366	Cases	TRUE
chr1:111188279:C/T	rs608881	synonymous_variant	DENND2D	0.27907	0.28481	0.213202	25	89	23	35	0.0191998	Controls	60	234	342	1216	0.589828	Controls	TRUE
chr1:111188730:A/T	rs61756276	synonymous_variant	DENND2D	0.0290698	0.0316456	0.00223015	2	112	3	55	0.336849	Controls	0	294	4	1554	1	Controls	TRUE
chr1:111188757:C/T	rs148648710	synonymous_variant	DENND2D	0.00581395	0.00632911	0.00044603	0	114	1	57	0.337209	Controls	0	294	1	1557	1	Controls	TRUE
chr1:111194655:G/C	rs41299573	synonymous_variant	DENND2D	0.0174419	0.0189873	0.00044603	2	112	1	57	1	Cases	0	294	1	1557	1	Controls	FALSE
chr1:111198700:G/A	rs35184750	synonymous_variant	DENND2D	0.0232558	0.0189873	0.00892061	1	113	3	55	0.111957	Controls	1	293	16	1542	0.499909	Controls	TRUE
chr1:11121270:C/T	rs11121691	synonymous_variant	MTOR	0.203488	0.202532	0.23595	22	92	13	45	0.690049	Controls	69	225	360	1198	0.880436	Cases	FALSE
chr1:111234953:A/G	rs35041930	missense_variant	CHI3L2	0.0116279	0.0126582	0.0111508	1	113	1	57	1	Controls	5	289	17	1541	0.376587	Cases	FALSE
chr1:111235703:C/T	rs11556868	structural_interaction_variant	CHI3L2	0.145349	0.139241	0.113738	18	96	7	51	0.64878	Cases	28	266	190	1368	0.23588	Controls	FALSE
chr1:111241359:G/A	rs7542034	synonymous_variant	CHI3L2	0.0116279	0.00632911	0.00892061	2	112	0	58	0.550388	Cases	7	287	12	1546	0.0213184	Cases	TRUE
chr1:111241360:C/A	rs13721	structural_interaction_variant	CHI3L2	0.232558	0.253165	0.309545	28	86	12	46	0.703095	Cases	95	199	475	1083	0.535856	Cases	TRUE
chr1:111241360:C/T	rs13721	structural_interaction_variant	CHI3L2	0.104651	0.0949367	0.0999108	12	102	6	52	1	Cases	17	277	166	1392	0.0101645	Controls	FALSE
chr1:11130589:G/A	rs2275527	synonymous_variant	MTOR	0.203488	0.202532	0.235058	22	92	13	45	0.690049	Controls	69	225	358	1200	0.880017	Cases	FALSE
chr1:111312267:A/G	rs41282492	missense_variant	CHIA	0.0988372	0.107595	0.103925	14	100	3	55	0.18102	Cases	36	258	152	1406	0.206189	Cases	TRUE
chr1:111312273:G/A	rs41282494	missense_variant	CHIA	0.104651	0.113924	0.103925	14	100	4	54	0.429509	Cases	36	258	152	1406	0.206189	Cases	TRUE
chr1:111312316:G/T	rs41282496	missense_variant	CHIA	0.0988372	0.107595	0.103479	14	100	3	55	0.18102	Cases	36	258	151	1407	0.204671	Cases	TRUE
chr1:111314586:G/A	rs3818822	missense_variant	CHIA	0.0697674	0.0759494	0.0941124	5	109	7	51	0.108655	Controls	35	259	135	1423	0.0789639	Cases	FALSE
chr1:111315329:A/G	rs61756687	missense_variant	CHIA	0.156977	0.151899	0.0967886	20	94	7	51	0.385765	Cases	22	272	158	1400	0.19696	Controls	FALSE
chr1:111319200:G/A	rs17027410	synonymous_variant	CHIA	0.0988372	0.107595	0.0967886	14	100	3	55	0.18102	Cases	34	260	140	1418	0.190127	Cases	TRUE
chr1:111319219:A/G	rs2275253	structural_interaction_variant	CHIA	0.662791	0.658228	0.702944	77	37	37	21	0.733181	Cases	219	75	1081	477	0.0824696	Cases	TRUE
chr1:111319352:T/C	rs2275254	missense_variant	CHIA	0.581395	0.56962	0.590098	71	43	29	29	0.142446	Cases	182	112	916	642	0.332189	Cases	TRUE
chr1:111319420:T/C	rs36011905	missense_variant	CHIA	0.0406977	0.0443038	0.0223015	6	108	1	57	0.425538	Cases	9	285	31	1527	0.270956	Cases	TRUE
chr1:111319452:C/T	rs2820092	synonymous_variant	CHIA	0.0755814	0.0822785	0.0945584	6	108	7	51	0.131705	Controls	37	257	135	1423	0.037497	Cases	FALSE
chr1:111319456:C/T	rs12094378	synonymous_variant	CHIA	0.0988372	0.107595	0.0838537	14	100	3	55	0.18102	Cases	36	258	117	1441	0.0105752	Cases	TRUE
chr1:111320330:T/G	rs2256721	missense_variant	CHIA	0.662791	0.658228	0.702944	77	37	37	21	0.733181	Cases	220	74	1080	478	0.060655	Cases	TRUE
chr1:111320422:G/A	rs142653250	missense_variant	CHIA	0.00581395	0.00632911	0.00356824	0	114	1	57	0.337209	Controls	1	293	6	1552	1	Controls	TRUE
chr1:111348548:A/C	rs15396	missense_variant	PIFO	0.0755814	0.0632911	0.029884	9	105	4	54	1	Cases	5	289	53	1505	0.145107	Controls	FALSE
chr1:111348570:C/A	rs2184884	missense_variant	PIFO	0.116279	0.120253	0.100357	15	99	5	53	0.457899	Cases	37	257	145	1413	0.0876856	Cases	TRUE
chr1:111414475:C/G	rs7825	missense_variant	OVGP1	0.453488	0.443038	0.423729	53	61	25	33	0.746698	Cases	141	153	646	912	0.0397849	Cases	TRUE
chr1:111414623:G/A	rs9629	synonymous_variant	OVGP1	0.313953	0.310127	0.260036	36	78	18	40	1	Cases	68	226	396	1162	0.420688	Controls	FALSE
chr1:111414689:G/C	rs10067	missense_variant	OVGP1	0.0755814	0.0759494	0.136931	8	106	5	53	0.763601	Controls	52	242	213	1345	0.083984	Cases	FALSE
chr1:111415066:T/C	rs3767607	missense_variant	OVGP1	0.0697674	0.0696203	0.0597681	6	108	6	52	0.222861	Controls	18	276	87	1471	0.681178	Cases	FALSE
chr1:111415071:A/G	rs2485319	missense_variant	OVGP1	0.459302	0.449367	0.426851	54	60	25	33	0.630027	Cases	140	154	654	904	0.0826942	Cases	TRUE
chr1:111419634:G/T	rs17027633	missense_variant	OVGP1	0.0639535	0.0632911	0.0454951	6	108	5	53	0.511148	Controls	14	280	68	1490	0.757249	Cases	FALSE
chr1:111421640:G/A	rs2275794	synonymous_variant	OVGP1	0.0639535	0.0632911	0.0450491	6	108	5	53	0.511148	Controls	14	280	67	1491	0.755387	Cases	FALSE
chr1:111423669:C/T	rs954739	synonymous_variant	OVGP1	0.267442	0.259494	0.198037	33	81	13	45	0.466389	Cases	45	249	312	1246	0.0637201	Controls	FALSE
chr1:111448707:G/C	rs377717184	synonymous_variant	WDR77	0.00581395	0.00632911	0.000892061	1	113	0	58	1	Cases	0	294	2	1556	1	Controls	FALSE
chr1:111449146:G/A	rs11548427	synonymous_variant	WDR77	0.0581395	0.0632911	0.0401427	5	109	5	53	0.307864	Controls	12	282	59	1499	0.742823	Cases	FALSE
chr1:11145001:C/T	rs1057079	synonymous_variant	MTOR	0.761628	0.765823	0.720339	87	27	44	14	1	Cases	210	84	1125	433	0.777206	Controls	FALSE
chr1:111476035:G/A	rs6703267	missense_variant	C1orf162	0.273256	0.265823	0.199376	34	80	13	45	0.366893	Cases	47	247	313	1245	0.108391	Controls	FALSE
chr1:111490663:G/C	rs2275797	synonymous_variant	TMIGD3	0.0523256	0.0506329	0.0512935	7	107	2	56	0.719591	Cases	14	280	77	1481	1	Controls	FALSE
chr1:111500010:A/G	rs2229155	synonymous_variant	ADORA3	0.784884	0.78481	0.846566	93	21	42	16	0.175047	Cases	256	38	1322	236	0.370494	Cases	TRUE
chr1:111500110:A/T	rs2800889	missense_variant	ADORA3	0.0232558	0.0253165	0.0338983	1	113	3	55	0.111957	Controls	19	275	48	1510	0.00939339	Cases	FALSE
chr1:111500165:T/G	rs35511654	missense_variant	ADORA3	0.0872093	0.0949367	0.185549	12	102	3	55	0.391214	Cases	53	241	296	1262	0.745303	Controls	FALSE
chr1:111500517:G/A	rs2789537	synonymous_variant	ADORA3	0.0232558	0.0253165	0.0316682	1	113	3	55	0.111957	Controls	17	277	45	1513	0.0197294	Cases	FALSE
chr1:111503010:G/A	rs76934313	synonymous_variant	TMIGD3	0.0116279	0.0126582	0.00981267	0	114	2	56	0.112403	Controls	0	294	15	1543	0.148836	Controls	TRUE
chr1:111727055:C/T	rs34772471	synonymous_variant	FAM212B	0.0116279	0.0126582	0.0214095	2	112	0	58	0.550388	Cases	6	288	33	1525	1	Controls	FALSE
chr1:111727250:G/A	rs197434	synonymous_variant	FAM212B	0.790698	0.772152	0.82025	90	24	46	12	1	Controls	238	56	1282	276	0.618892	Controls	TRUE
chr1:111755960:A/G	rs197392	synonymous_variant	DDX20	0.180233	0.189873	0.14273	19	95	12	46	0.53405	Controls	43	251	226	1332	0.928333	Cases	FALSE
chr1:111756207:T/C	rs197393	synonymous_variant	DDX20	0.284884	0.28481	0.142284	36	78	13	45	0.283555	Cases	57	237	195	1363	0.00286035	Cases	TRUE
chr1:111766100:A/G	rs41310098	missense_variant	DDX20	0.00581395	0.00632911	0.00223015	0	114	1	57	0.337209	Controls	1	293	4	1554	0.57909	Cases	FALSE
chr1:111766160:C/G	rs61752473	missense_variant	DDX20	0.00581395	0.00632911	0.00579839	1	113	0	58	1	Cases	0	294	12	1546	0.23298	Controls	FALSE
chr1:111766331:T/C	rs197412	missense_variant	DDX20	0.465116	0.468354	0.395183	53	61	27	31	1	Controls	111	183	631	927	0.399269	Controls	TRUE
chr1:111766350:G/A	rs197413	synonymous_variant	DDX20	0.465116	0.468354	0.394737	53	61	27	31	1	Controls	111	183	631	927	0.399269	Controls	TRUE
chr1:111766501:C/A	rs197414	missense_variant	DDX20	0.168605	0.183544	0.109723	15	99	14	44	0.0853793	Controls	32	262	174	1384	1	Controls	TRUE
chr1:111766709:T/C	rs85276	missense_variant	DDX20	0.168605	0.183544	0.108831	15	99	14	44	0.0853793	Controls	32	262	172	1386	1	Controls	TRUE
chr1:11194951:T/C	rs2076658	synonymous_variant	ANGPTL7	0.0232558	0.0189873	0.0410348	3	111	1	57	1	Cases	12	282	71	1487	0.877745	Controls	FALSE
chr1:111982058:C/G	rs17215423	synonymous_variant	KCND3	0.0290698	0.0316456	0.0169492	2	112	3	55	0.336849	Controls	2	292	26	1532	0.296643	Controls	TRUE
chr1:111982086:T/C	rs142744204	missense_variant	KCND3	0.00581395	0.00632911	0.00044603	1	113	0	58	1	Cases	1	293	0	1558	0.158747	Cases	TRUE
chr1:111982463:G/A	rs17221819	synonymous_variant	KCND3	0.0813953	0.0822785	0.111508	8	106	6	52	0.55664	Controls	39	255	175	1383	0.320298	Cases	FALSE
chr1:11228701:G/A	rs1064261	synonymous_variant	MTOR	0.744186	0.740506	0.73372	84	30	44	14	0.854092	Controls	220	74	1149	409	0.717979	Cases	FALSE
chr1:11241657:A/G	rs1135172	synonymous_variant	MTOR	0.744186	0.740506	0.731936	84	30	44	14	0.854092	Controls	220	74	1145	413	0.665183	Cases	FALSE
chr1:112449076:T/C	rs2256883	synonymous_variant	CTTNBP2NL	0.593023	0.575949	0.631579	74	40	28	30	0.048494	Cases	197	97	998	560	0.352503	Cases	TRUE
chr1:112456605:G/A	rs1175641	synonymous_variant	CTTNBP2NL	0.825581	0.816456	0.864407	96	18	46	12	0.524083	Cases	254	40	1355	203	0.777899	Controls	FALSE
chr1:112456717:A/G	rs12137578	missense_variant	CTTNBP2NL	0.0116279	0.0126582	0.000892061	2	112	0	58	0.550388	Cases	1	293	1	1557	0.292366	Cases	TRUE
chr1:112509287:G/A	rs36006679	missense_variant	WNT2B	0.0174419	0.0126582	0.00579839	2	112	1	57	1	Cases	1	293	9	1549	1	Controls	FALSE
chr1:112520503:A/G	rs910697	synonymous_variant	WNT2B	0.44186	0.443038	0.453167	48	66	28	30	0.516444	Controls	141	153	695	863	0.306814	Cases	FALSE
chr1:112526100:G/C	rs114685215	synonymous_variant	ST7L	0.00581395	0.00632911	0.00178412	1	113	0	58	1	Cases	1	293	2	1556	0.404822	Cases	TRUE
chr1:112555912:C/T	rs6658555	missense_variant	ST7L	0.284884	0.297468	0.296164	29	85	20	38	0.217605	Controls	84	210	451	1107	0.944108	Controls	TRUE
chr1:11256187:C/G	rs12120294	synonymous_variant	MTOR	0.00581395	0.00632911	0.00267618	1	113	0	58	1	Cases	1	293	5	1553	1	Cases	TRUE
chr1:112591570:G/A	rs115475725	missense_variant	ST7L	0.00581395	0.00632911	0.00044603	1	113	0	58	1	Cases	1	293	0	1558	0.158747	Cases	TRUE
chr1:112600798:T/C	rs116580400	missense_variant	ST7L	0.0116279	0.0126582	0.0512935	1	113	1	57	1	Controls	8	286	78	1480	0.0966058	Controls	TRUE
chr1:112616842:T/A	rs114199731	missense_variant	ST7L	0.0174419	0.0189873	0.00178412	2	112	1	57	1	Cases	0	294	2	1556	1	Controls	FALSE
chr1:112619872:G/A	rs41283062	missense_variant	CAPZA1	0.00581395	0.00632911	0.0245317	0	114	1	57	0.337209	Controls	8	286	42	1516	1	Cases	FALSE
chr1:112654581:A/G	rs3790599	synonymous_variant	CAPZA1	0.0465116	0.0443038	0.0325602	6	108	2	56	0.718734	Cases	9	285	52	1506	1	Controls	FALSE
chr1:112694059:C/T	rs3748656	synonymous_variant	MOV10	0.186047	0.177215	0.153434	21	93	11	47	1	Controls	55	239	235	1323	0.116203	Cases	FALSE
chr1:112694549:A/G	rs883593	synonymous_variant	MOV10	0.186047	0.177215	0.153434	21	93	11	47	1	Controls	55	239	235	1323	0.116203	Cases	FALSE
chr1:112696760:G/A	rs17030651	synonymous_variant	MOV10	0.180233	0.177215	0.151204	20	94	11	47	0.835792	Controls	54	240	231	1327	0.133888	Cases	FALSE
chr1:112698430:T/C	rs2306940	synonymous_variant	MOV10	0.186047	0.177215	0.154326	21	93	11	47	1	Controls	56	238	236	1322	0.0974895	Cases	FALSE
chr1:112700426:C/T	rs6679	synonymous_variant	MOV10	0.180233	0.170886	0.153434	21	93	10	48	1	Cases	55	239	235	1323	0.116203	Cases	TRUE
chr1:112710219:C/T	rs41312688	missense_variant	PPM1J	0.00581395	0.00632911	0.000892061	1	113	0	58	1	Cases	0	294	2	1556	1	Controls	FALSE
chr1:112711984:C/T	rs377437744	missense_variant	PPM1J	0.00581395	0.00632911	0.000892061	0	114	1	57	0.337209	Controls	0	294	0	1558	1	Controls	TRUE
chr1:112712026:A/G	rs78366259	missense_variant	PPM1J	0.0290698	0.0316456	0.0129349	2	112	3	55	0.336849	Controls	5	289	16	1542	0.361205	Cases	FALSE
chr1:112712834:C/A	rs34611728	missense_variant	PPM1J	0.133721	0.132911	0.0936664	18	96	5	53	0.240144	Cases	31	263	151	1407	0.669124	Cases	TRUE
chr1:112712849:G/A	rs115625374	synonymous_variant	PPM1J	0.0116279	0.0126582	0.00133809	2	112	0	58	0.550388	Cases	1	293	2	1556	0.404822	Cases	TRUE
chr1:112722308:C/G	rs35995150	synonymous_variant	FAM19A3	0.139535	0.14557	0.100357	19	95	5	53	0.17031	Cases	38	256	158	1400	0.178328	Cases	TRUE
chr1:11273755:C/T	rs114000606	missense_variant	UBIAD1	0.00581395	0.00632911	0.0160571	1	113	0	58	1	Cases	3	291	22	1536	0.785543	Controls	FALSE
chr1:112913924:A/T	rs1049434	missense_variant	SLC16A1	0.622093	0.626582	0.620874	68	46	39	19	0.406068	Controls	175	119	963	595	0.472756	Controls	TRUE
chr1:113093239:G/A	rs11803863	synonymous_variant	LRIG2	0.0290698	0.0316456	0.0379126	3	111	2	56	1	Controls	9	285	63	1495	0.511995	Controls	TRUE
chr1:113114611:T/G	rs41296184	missense_variant	LRIG2	0.0232558	0.0253165	0.00758252	3	111	1	57	1	Cases	5	289	12	1546	0.170481	Cases	TRUE
chr1:113116291:G/A	rs41312692	synonymous_variant	LRIG2	0.00581395	0.00632911	0.00713649	1	113	0	58	1	Cases	1	293	14	1544	0.489783	Controls	FALSE
chr1:113391156:G/A	rs374391420	synonymous_variant	MAGI3	0.00581395	0.00632911	0.00312221	1	113	0	58	1	Cases	2	292	3	1555	0.180932	Cases	TRUE
chr1:113653873:A/G	rs2359173	synonymous_variant	MAGI3	0.238372	0.240506	0.32471	27	87	14	44	1	Controls	99	195	501	1057	0.634484	Cases	FALSE
chr1:113683521:G/A	rs61742849	missense_variant	MAGI3	0.0406977	0.0443038	0.05843	6	108	1	57	0.425538	Cases	14	280	98	1460	0.352611	Controls	FALSE
chr1:113713353:G/T	rs61730007	missense_variant	PHTF1	0.0232558	0.0253165	0.00624442	3	111	1	57	1	Cases	3	291	6	1552	0.159613	Cases	TRUE
chr1:113738159:A/G	rs2273757	synonymous_variant	PHTF1	0.0116279	0.00632911	0.00669045	0	114	2	56	0.112403	Controls	1	293	11	1547	0.703734	Controls	TRUE
chr1:113738234:T/C	rs138071804	synonymous_variant	PHTF1	0.0697674	0.0696203	0.0165031	8	106	4	54	1	Cases	7	287	26	1532	0.46761	Cases	TRUE
chr1:113812032:T/C	rs3195954	synonymous_variant	RSBN1	0.116279	0.113924	0.166815	15	99	5	53	0.457899	Cases	49	245	246	1312	0.728185	Cases	TRUE
chr1:113812245:C/G	rs141450686	synonymous_variant	RSBN1	0.0116279	0.0126582	0.00044603	2	112	0	58	0.550388	Cases	0	294	1	1557	1	Controls	FALSE
chr1:113812320:T/G	rs3789604	synonymous_variant	RSBN1	0.186047	0.189873	0.169492	26	88	6	52	0.0614741	Cases	51	243	249	1309	0.546741	Cases	TRUE
chr1:113829592:C/G	rs56048322	missense_variant&splice_region_variant	PTPN22	0.0174419	0.0126582	0.00624442	3	111	0	58	0.55171	Cases	1	293	12	1546	0.705432	Controls	FALSE
chr1:113834946:A/G	rs2476601	missense_variant	PTPN22	0.872093	0.860759	0.957181	100	14	50	8	0.811467	Cases	286	8	1491	67	0.258689	Cases	TRUE
chr1:113852067:C/T	rs33996649	missense_variant	PTPN22	0.0232558	0.0253165	0.0196253	3	111	1	57	1	Cases	6	288	31	1527	1	Cases	TRUE
chr1:113896329:A/G	rs1217401	missense_variant	AP4B1	0.261628	0.265823	0.297502	26	88	19	39	0.199089	Controls	85	209	474	1084	0.628324	Controls	TRUE
chr1:113896403:A/G	rs114201291	synonymous_variant	AP4B1	0.00581395	0.00632911	0.0236396	0	114	1	57	0.337209	Controls	8	286	32	1526	0.509377	Cases	FALSE
chr1:113900251:G/A	rs143286419	missense_variant	AP4B1	0.00581395	0.00632911	0.00401427	1	113	0	58	1	Cases	2	292	6	1552	0.62069	Cases	TRUE
chr1:113901277:G/A	rs17464525	synonymous_variant	AP4B1	0.203488	0.202532	0.17083	26	88	9	49	0.319018	Cases	52	242	259	1299	0.670682	Cases	TRUE
chr1:113901822:T/G	rs34751342	synonymous_variant	AP4B1	0.0290698	0.0316456	0.0263158	2	112	3	55	0.336849	Controls	12	282	39	1519	0.170198	Cases	FALSE
chr1:113905767:C/T	rs11552449	missense_variant	DCLRE1B	0.232558	0.227848	0.161463	27	87	13	45	1	Cases	43	251	252	1306	0.543793	Controls	FALSE
chr1:113907040:T/C	rs3761936	synonymous_variant	DCLRE1B	0.232558	0.227848	0.161909	27	87	13	45	1	Cases	45	249	252	1306	0.794898	Controls	FALSE
chr1:113962378:G/A	rs17852555	synonymous_variant	HIPK1	0.348837	0.367089	0.226583	42	72	18	40	0.501049	Cases	59	235	367	1191	0.199889	Controls	FALSE
chr1:113966135:G/A	rs35061908	synonymous_variant	HIPK1	0.0232558	0.0253165	0.0405888	3	111	1	57	1	Cases	8	286	74	1484	0.16223	Controls	FALSE
chr1:113973095:G/A	rs2358996	synonymous_variant	HIPK1	0.145349	0.120253	0.457627	12	102	13	45	0.0421916	Controls	130	164	728	830	0.444616	Controls	TRUE
chr1:113973281:C/T	rs147414526	synonymous_variant	HIPK1	0.00581395	0.00632911	0.00044603	0	114	1	57	0.337209	Controls	0	294	1	1557	1	Controls	TRUE
chr1:113981547:C/T	rs34608563	synonymous_variant	OLFML3	0.00581395	0.00632911	0.0102587	0	114	1	57	0.337209	Controls	1	293	15	1543	0.492449	Controls	TRUE
chr1:113981615:C/T	rs144472671	missense_variant	OLFML3	0.0116279	0.0126582	0.00044603	1	113	1	57	1	Controls	0	294	1	1557	1	Controls	TRUE
chr1:114097771:C/T	rs142164979	missense_variant	SYT6	0.00581395	0.00632911	0.00356824	1	113	0	58	1	Cases	1	293	5	1553	1	Cases	TRUE
chr1:114099258:A/G	rs147172888	synonymous_variant	SYT6	0.00581395	0.00632911	0.00312221	1	113	0	58	1	Cases	2	292	5	1553	0.3079	Cases	TRUE
chr1:114137688:G/A	rs41274114	missense_variant	SYT6	0.116279	0.126582	0.181088	11	103	9	49	0.315162	Controls	51	243	305	1253	0.419756	Controls	TRUE
chr1:114137918:C/T	rs17032441	synonymous_variant	SYT6	0.151163	0.14557	0.257806	19	95	7	51	0.504398	Cases	70	224	405	1153	0.466799	Controls	FALSE
chr1:114430807:T/C	rs12083584	synonymous_variant	TRIM33	0.319767	0.310127	0.368867	37	77	18	40	1	Cases	85	209	599	959	0.00192864	Controls	FALSE
chr1:114510877:A/G	rs6691166	missense_variant	TRIM33	0.0523256	0.0443038	0.0343443	7	107	2	56	0.719591	Cases	10	284	52	1506	1	Cases	TRUE
chr1:114581582:T/C	rs62621917	missense_variant	BCAS2	0.0116279	0.0126582	0.00223015	2	112	0	58	0.550388	Cases	1	293	2	1556	0.404822	Cases	TRUE
chr1:114587732:C/T	rs61000990	synonymous_variant	DENND2C	0.0581395	0.056962	0.0753791	4	110	6	52	0.0886503	Controls	16	278	131	1427	0.0988631	Controls	TRUE
chr1:114587804:A/G	rs61753529	synonymous_variant	DENND2C	0.0174419	0.0189873	0.00713649	2	112	1	57	1	Cases	2	292	12	1546	1	Controls	FALSE
chr1:114600249:G/A	rs149711393	missense_variant	DENND2C	0.0116279	0.00632911	0.00758252	2	112	0	58	0.550388	Cases	3	291	11	1547	0.476229	Cases	TRUE
chr1:114611101:G/A	rs146250607	synonymous_variant	DENND2C	0.0174419	0.0189873	0.00624442	3	111	0	58	0.55171	Cases	0	294	9	1549	0.369865	Controls	FALSE
chr1:114621933:C/T	rs56861557	missense_variant	DENND2C	0.0581395	0.056962	0.0753791	4	110	6	52	0.0886503	Controls	16	278	131	1427	0.0988631	Controls	TRUE
chr1:114622038:G/C	rs116241531	missense_variant	DENND2C	0.00581395	0.00632911	0.00223015	0	114	1	57	0.337209	Controls	0	294	5	1553	1	Controls	TRUE
chr1:114623507:A/G	rs151243034	missense_variant&splice_region_variant	DENND2C	0.00581395	0.00632911	0.00044603	1	113	0	58	1	Cases	0	294	1	1557	1	Controls	FALSE
chr1:114625318:A/G	rs61481107	missense_variant	DENND2C	0.00581395	0.00632911	0.014719	0	114	1	57	0.337209	Controls	5	289	20	1538	0.579595	Cases	FALSE
chr1:114625476:T/C	rs12136548	missense_variant	DENND2C	0.261628	0.253165	0.215879	31	83	14	44	0.716805	Cases	74	220	322	1236	0.0881848	Cases	TRUE
chr1:114625819:T/G	rs61752477	missense_variant	DENND2C	0.0755814	0.0632911	0.0205174	8	106	5	53	0.763601	Controls	6	288	33	1525	1	Controls	TRUE
chr1:114625979:A/T	rs7541738	missense_variant	DENND2C	0.19186	0.208861	0.285013	24	90	9	49	0.420611	Cases	71	223	443	1115	0.136532	Controls	FALSE
chr1:114675928:C/T	rs80266556	synonymous_variant	AMPD1	0.00581395	0.00632911	0.014719	0	114	1	57	0.337209	Controls	5	289	20	1538	0.579595	Cases	FALSE
chr1:114679616:T/A	rs34526199	missense_variant	AMPD1	0.0755814	0.0632911	0.0160571	8	106	5	53	0.763601	Controls	6	288	24	1534	0.459512	Cases	FALSE
chr1:114688633:G/A	rs61752479	missense_variant	AMPD1	0.151163	0.164557	0.107939	15	99	11	47	0.369286	Controls	34	260	169	1389	0.685155	Cases	FALSE
chr1:114693436:G/A	rs17602729	stop_gained&splice_region_variant	AMPD1	0.151163	0.164557	0.104817	15	99	11	47	0.369286	Controls	33	261	165	1393	0.757582	Cases	FALSE
chr1:114737984:A/C	rs61752481	synonymous_variant	CSDE1	0.0872093	0.0696203	0.0321142	10	104	5	53	1	Cases	12	282	50	1508	0.47803	Cases	TRUE
chr1:114857263:C/G	rs17544210	synonymous_variant	SYCP1	0.0813953	0.0886076	0.0793934	10	104	4	54	0.775198	Cases	19	275	130	1428	0.348981	Controls	FALSE
chr1:114858570:G/A	rs142545862	synonymous_variant	SYCP1	0.0116279	0.0126582	0.00267618	1	113	1	57	1	Controls	2	292	3	1555	0.180932	Cases	FALSE
chr1:114860747:C/T	rs150451249	missense_variant	SYCP1	0.0116279	0.0126582	0.00981267	2	112	0	58	0.550388	Cases	1	293	14	1544	0.489783	Controls	FALSE
chr1:114874554:A/G	rs61730057	missense_variant	SYCP1	0.0116279	0.00632911	0.014273	0	114	2	56	0.112403	Controls	3	291	23	1535	0.786781	Controls	TRUE
chr1:114994746:A/C	rs61730058	missense_variant	SYCP1	0.0988372	0.0886076	0.00802855	10	104	7	51	0.590197	Controls	7	287	11	1547	0.0155205	Cases	FALSE
chr1:11501107:G/A	rs41274528	missense_variant	DISP3	0.110465	0.113924	0.0829616	13	101	6	52	1	Cases	20	274	136	1422	0.304321	Controls	FALSE
chr1:11501520:C/T	rs181120200	synonymous_variant	DISP3	0.00581395	0.00632911	0.0102587	0	114	1	57	0.337209	Controls	0	294	22	1536	0.037074	Controls	TRUE
chr1:11501536:G/A	rs2817580	missense_variant	DISP3	0.47093	0.487342	0.592774	57	57	24	34	0.333336	Cases	181	113	923	635	0.4764	Cases	TRUE
chr1:11501880:C/T	rs12144924	synonymous_variant	DISP3	0.110465	0.113924	0.0825156	13	101	6	52	1	Cases	19	275	136	1422	0.250064	Controls	FALSE
chr1:11502856:C/T	rs60362998	synonymous_variant	DISP3	0.110465	0.113924	0.0829616	13	101	6	52	1	Cases	20	274	136	1422	0.304321	Controls	FALSE
chr1:115058907:C/G	rs3738702	synonymous_variant	TSPAN2	0.0813953	0.0886076	0.133363	10	104	4	54	0.775198	Cases	33	261	217	1341	0.22753	Controls	FALSE
chr1:115062177:C/T	rs10776795	synonymous_variant	TSPAN2	0.331395	0.348101	0.372435	37	77	20	38	0.864305	Controls	105	189	577	981	0.692776	Controls	TRUE
chr1:11516037:G/A	rs41274532	missense_variant	DISP3	0.00581395	0.00632911	0.000892061	1	113	0	58	1	Cases	1	293	1	1557	0.292366	Cases	TRUE
chr1:11519413:G/A	rs2072994	missense_variant	DISP3	0.563953	0.588608	0.575825	66	48	31	27	0.627184	Cases	173	121	894	664	0.653003	Cases	TRUE
chr1:11519447:G/C	rs2072993	missense_variant	DISP3	0.151163	0.120253	0.123104	18	96	8	50	0.824255	Cases	37	257	194	1364	0.923558	Cases	TRUE
chr1:11519762:C/T	rs61739687	synonymous_variant	DISP3	0.00581395	0	0.00178412	1	113	0	58	1	Cases	2	292	2	1556	0.120914	Cases	TRUE
chr1:11525251:C/T	rs61750329	missense_variant	DISP3	0.0174419	0.0189873	0.0124888	2	112	1	57	1	Cases	3	291	20	1538	1	Controls	FALSE
chr1:115286692:G/A	rs6330	missense_variant	NGF	0.447674	0.474684	0.40901	47	67	30	28	0.199176	Controls	112	182	651	907	0.245561	Controls	TRUE
chr1:11529854:G/A	rs2076468	synonymous_variant	DISP3	0.151163	0.126582	0.144068	17	97	9	49	1	Controls	43	251	229	1329	1	Controls	TRUE
chr1:11534404:C/T	rs77314478	synonymous_variant	DISP3	0.0290698	0.0316456	0.00936664	2	112	3	55	0.336849	Controls	6	288	14	1544	0.114146	Cases	FALSE
chr1:11535609:C/T	rs147919893	synonymous_variant	DISP3	0.00581395	0	0.00579839	0	114	1	57	0.337209	Controls	4	290	8	1550	0.108189	Cases	FALSE
chr1:11536398:C/T	rs2594310	synonymous_variant	DISP3	0.0988372	0.107595	0.0820696	10	104	7	51	0.590197	Controls	26	268	132	1426	0.820212	Cases	FALSE
chr1:115663786:C/T	rs41275546	synonymous_variant	VANGL1	0.00581395	0.00632911	0.00267618	0	114	1	57	0.337209	Controls	1	293	5	1553	1	Cases	FALSE
chr1:115663802:G/A	rs4839469	missense_variant	VANGL1	0.0755814	0.0759494	0.150758	8	106	5	53	0.763601	Controls	35	259	248	1310	0.0927092	Controls	TRUE
chr1:115701247:A/G	rs28730711	synonymous_variant	CASQ2	0.0813953	0.0822785	0.0749331	10	104	4	54	0.775198	Cases	18	276	117	1441	0.463686	Controls	FALSE
chr1:115701256:G/A	rs7413162	synonymous_variant	CASQ2	0.27907	0.28481	0.426405	26	88	22	36	0.0477324	Controls	107	187	667	891	0.0455681	Controls	TRUE
chr1:115768346:T/C	rs4074536	missense_variant	CASQ2	0.226744	0.221519	0.344781	21	93	18	40	0.0824226	Controls	112	182	512	1046	0.0924852	Cases	FALSE
chr1:115992231:C/T	rs4046190	synonymous_variant	SLC22A15	0.633721	0.64557	0.573595	73	41	36	22	0.86747	Cases	156	138	909	649	0.0948642	Controls	FALSE
chr1:116035298:T/A	rs41275548	synonymous_variant	SLC22A15	0.0116279	0.00632911	0.0526316	1	113	1	57	1	Controls	19	275	77	1481	0.31401	Cases	FALSE
chr1:116062802:C/T	rs3748743	synonymous_variant	SLC22A15	0.0232558	0.0126582	0.028992	2	112	2	56	0.603878	Controls	9	285	40	1518	0.557905	Cases	FALSE
chr1:116066564:G/A	rs3748742	synonymous_variant	SLC22A15	0.0523256	0.056962	0.073149	7	107	2	56	0.719591	Cases	14	280	110	1448	0.162803	Controls	FALSE
chr1:116112651:C/T	rs61788520	synonymous_variant	MAB21L3	0.0930233	0.101266	0.0205174	10	104	6	52	0.784084	Controls	4	290	36	1522	0.385624	Controls	TRUE
chr1:116124089:C/T	rs767832	synonymous_variant	MAB21L3	0.00581395	0.00632911	0.0227475	0	114	1	57	0.337209	Controls	4	290	34	1524	0.501145	Controls	TRUE
chr1:116124230:G/A	rs140174817	synonymous_variant	MAB21L3	0.00581395	0.00632911	0.00044603	1	113	0	58	1	Cases	1	293	0	1558	0.158747	Cases	TRUE
chr1:116128153:A/G	rs10754431	synonymous_variant	MAB21L3	0.127907	0.113924	0.236396	13	101	9	49	0.474146	Controls	61	233	369	1189	0.292325	Controls	TRUE
chr1:116133288:A/G	rs74884121	missense_variant	MAB21L3	0.0174419	0.0189873	0.0361285	3	111	0	58	0.55171	Cases	13	281	61	1497	0.629102	Cases	TRUE
chr1:116390299:G/A	rs11540956	synonymous_variant	ATP1A1	0.0116279	0.00632911	0.0196253	2	112	0	58	0.550388	Cases	9	285	28	1530	0.170268	Cases	TRUE
chr1:116395187:A/G	rs77217304	missense_variant	ATP1A1	0.0290698	0.0316456	0.0347904	5	109	0	58	0.168851	Cases	15	279	53	1505	0.174281	Cases	TRUE
chr1:116398991:C/T	rs144039896	synonymous_variant	ATP1A1	0.00581395	0.00632911	0.00178412	1	113	0	58	1	Cases	1	293	3	1555	0.499459	Cases	TRUE
chr1:11650003:T/C	rs61731861	missense_variant	FBXO2	0.00581395	0.00632911	0.00356824	1	113	0	58	1	Cases	0	294	8	1550	0.370057	Controls	FALSE
chr1:11650504:T/G	rs9614	missense_variant	FBXO2	0.156977	0.14557	0.193577	22	92	5	53	0.0787557	Cases	67	227	277	1281	0.0494836	Cases	TRUE
chr1:116519265:T/C	rs149627900	missense_variant&splice_region_variant	CD58	0.00581395	0	0.00044603	0	114	1	57	0.337209	Controls	0	294	0	1558	1	Controls	TRUE
chr1:116536107:A/G	rs35768283	synonymous_variant	CD58	0.00581395	0.00632911	0.0267618	0	114	1	57	0.337209	Controls	5	289	42	1516	0.419515	Controls	TRUE
chr1:11656009:T/C	rs145432128	synonymous_variant	FBXO44	0.0290698	0.0316456	0.00802855	1	113	4	54	0.0447578	Controls	2	292	16	1542	0.754589	Controls	TRUE
chr1:11656010:G/A	rs150648343	missense_variant	FBXO44	0.0290698	0.0316456	0.00802855	1	113	4	54	0.0447578	Controls	2	292	16	1542	0.754589	Controls	TRUE
chr1:116577528:G/A	rs146492537	synonymous_variant	IGSF3	0.00581395	0.00632911	0.00267618	1	113	0	58	1	Cases	1	293	5	1553	1	Cases	TRUE
chr1:116579508:T/C	rs6703791	missense_variant	IGSF3	0.180233	0.170886	0.178412	20	94	11	47	0.835792	Controls	50	244	279	1279	0.740115	Controls	TRUE
chr1:116579666:G/C	rs647711	missense_variant	IGSF3	0.395349	0.417722	0.319358	42	72	26	32	0.326693	Controls	93	201	506	1052	0.838458	Controls	TRUE
chr1:116584795:C/T	rs41301291	missense_variant	IGSF3	0.00581395	0.00632911	0.0423729	0	114	1	57	0.337209	Controls	10	284	72	1486	0.439536	Controls	TRUE
chr1:11661264:G/A	rs12057383	synonymous_variant	FBXO44	0.00581395	0	0.00892061	1	113	0	58	1	Cases	2	292	15	1543	1	Controls	FALSE
chr1:11668837:G/A	rs3125818	missense_variant	FBXO6	0.122093	0.113924	0.111062	16	98	5	53	0.460179	Cases	37	257	175	1383	0.485851	Cases	TRUE
chr1:11668895:C/T	rs7514198	synonymous_variant	FBXO6	0.0581395	0.0506329	0.0918822	8	106	2	56	0.498041	Cases	32	262	140	1418	0.323689	Cases	TRUE
chr1:11673789:C/A	rs148957324	missense_variant	FBXO6	0.0174419	0.0189873	0.00535236	2	112	1	57	1	Cases	3	291	8	1550	0.396318	Cases	TRUE
chr1:11673848:C/T	rs149211049	synonymous_variant	FBXO6	0.00581395	0.00632911	0.00356824	1	113	0	58	1	Cases	1	293	7	1551	1	Controls	FALSE
chr1:116754705:C/G	rs142374557	missense_variant	CD2	0.0116279	0.0126582	0.0044603	1	113	1	57	1	Controls	3	291	6	1552	0.159613	Cases	FALSE
chr1:116768525:C/A	rs699738	missense_variant	CD2	0.0930233	0.0696203	0.123996	8	106	8	50	0.170114	Controls	40	254	187	1371	0.438592	Cases	FALSE
chr1:11677600:C/T	rs140482494	synonymous_variant	MAD2L2	0.00581395	0.00632911	0.00044603	0	114	1	57	0.337209	Controls	0	294	0	1558	1	Controls	TRUE
chr1:116944770:C/T	rs148769134	synonymous_variant	PTGFRN	0.0232558	0.0253165	0.014273	3	111	1	57	1	Cases	4	290	22	1536	1	Controls	FALSE
chr1:116945088:A/G	rs10159095	synonymous_variant	PTGFRN	0.912791	0.911392	0.902319	105	9	52	6	0.579735	Cases	269	25	1398	160	0.397028	Cases	TRUE
chr1:116945089:T/A	rs4546904	missense_variant	PTGFRN	0.912791	0.911392	0.902319	105	9	52	6	0.579735	Cases	269	25	1398	160	0.397028	Cases	TRUE
chr1:116961318:G/A	rs34625170	missense_variant	PTGFRN	0.0406977	0.0316456	0.0240856	3	111	4	54	0.227443	Controls	9	285	30	1528	0.26388	Cases	FALSE
chr1:116986836:G/A	rs10801922	missense_variant	PTGFRN	0.459302	0.462025	0.444692	51	63	28	30	0.746576	Controls	150	144	687	871	0.0299347	Cases	FALSE
chr1:117009938:T/C	rs7554376	synonymous_variant	CD101	0.116279	0.120253	0.0330062	17	97	3	55	0.0778939	Cases	12	282	53	1505	0.603131	Cases	TRUE
chr1:117011799:A/G	rs3754112	missense_variant	CD101	0.232558	0.246835	0.358162	23	91	17	41	0.187276	Controls	94	200	571	987	0.127993	Controls	TRUE
chr1:117013685:C/T	rs141390223	missense_variant	CD101	0.0116279	0.0126582	0.014719	2	112	0	58	0.550388	Cases	9	285	18	1540	0.027922	Cases	TRUE
chr1:117017271:G/T	rs148555610	missense_variant	CD101	0.00581395	0.00632911	0.00401427	1	113	0	58	1	Cases	1	293	8	1550	1	Controls	FALSE
chr1:117017414:G/A	rs17235766	missense_variant	CD101	0.0290698	0.0316456	0.0138269	4	110	1	57	0.664004	Cases	4	290	20	1538	0.784453	Cases	TRUE
chr1:117017436:C/G	rs17235773	missense_variant	CD101	0.110465	0.113924	0.029438	16	98	3	55	0.120788	Cases	11	283	46	1512	0.461997	Cases	TRUE
chr1:117018196:A/G	rs3736908	synonymous_variant	CD101	0.290698	0.291139	0.228814	32	82	18	40	0.724114	Controls	84	210	338	1220	0.0122364	Cases	FALSE
chr1:117018307:C/A	rs3736907	synonymous_variant	CD101	0.22093	0.227848	0.203836	25	89	13	45	1	Controls	74	220	311	1247	0.0499162	Cases	FALSE
chr1:117025578:G/A	rs2274254	missense_variant	CD101	0.00581395	0	0.000892061	1	113	0	58	1	Cases	0	294	1	1557	1	Controls	FALSE
chr1:117025595:G/A	rs17229382	missense_variant	CD101	0.0116279	0.00632911	0.00178412	2	112	0	58	0.550388	Cases	0	294	3	1555	1	Controls	FALSE
chr1:117033900:A/T	rs34223095	missense_variant	CD101	0.0290698	0.0316456	0.0566459	4	110	1	57	0.664004	Cases	20	274	82	1476	0.327971	Cases	TRUE
chr1:117060534:G/T	rs2274253	synonymous_variant	TTF2	0.0406977	0.0316456	0.0423729	5	109	2	56	1	Cases	18	276	61	1497	0.113342	Cases	TRUE
chr1:11706367:C/T	rs11121804	missense_variant	DRAXIN	0.116279	0.120253	0.0869759	15	99	5	53	0.457899	Cases	36	258	121	1437	0.0160171	Cases	TRUE
chr1:11706436:C/T	rs202026446	missense_variant	DRAXIN	0.00581395	0.00632911	0.00892061	1	113	0	58	1	Cases	2	292	15	1543	1	Controls	FALSE
chr1:117075083:A/G	rs998532	missense_variant	TTF2	0.52907	0.537975	0.590544	56	58	35	23	0.196833	Controls	171	123	909	649	0.948699	Controls	TRUE
chr1:117075445:C/T	rs1289673	synonymous_variant	TTF2	0.52907	0.537975	0.590098	56	58	35	23	0.196833	Controls	170	124	909	649	0.897441	Controls	TRUE
chr1:117092791:A/G	rs80076283	missense_variant	TTF2	0.0232558	0.0253165	0.0102587	4	110	0	58	0.301481	Cases	5	289	16	1542	0.361205	Cases	TRUE
chr1:117101436:A/G	rs41276572	missense_variant	TTF2	0.0348837	0.0379747	0.0223015	5	109	1	57	0.66501	Cases	4	290	42	1516	0.221671	Controls	FALSE
chr1:117113466:A/G	rs1289658	missense_variant	TRIM45	0.465116	0.468354	0.412132	61	53	19	39	0.0149367	Cases	123	171	639	919	0.796384	Cases	TRUE
chr1:117115668:C/T	rs34257983	synonymous_variant	TRIM45	0.0174419	0.0189873	0.0182872	1	113	2	56	0.263155	Controls	8	286	29	1529	0.360376	Cases	FALSE
chr1:117116661:C/T	rs61758105	missense_variant	TRIM45	0.0116279	0.0126582	0.00713649	2	112	0	58	0.550388	Cases	2	292	11	1547	1	Controls	FALSE
chr1:117116670:C/T	rs76902778	missense_variant	TRIM45	0.0232558	0.0189873	0.0165031	3	111	1	57	1	Cases	10	284	25	1533	0.0569485	Cases	TRUE
chr1:117116730:C/T	rs3738413	missense_variant	TRIM45	0.139535	0.139241	0.103479	15	99	9	49	0.650238	Controls	24	270	178	1380	0.103491	Controls	TRUE
chr1:117118132:C/T	rs749902	missense_variant	TRIM45	0.418605	0.424051	0.309991	55	59	17	41	0.021954	Cases	94	200	478	1080	0.679814	Cases	TRUE
chr1:11711931:A/G	rs17037327	synonymous_variant	DRAXIN	0.133721	0.132911	0.120428	12	102	11	47	0.155463	Controls	35	259	184	1374	1	Cases	FALSE
chr1:11711942:G/A	rs143337024	missense_variant	DRAXIN	0.00581395	0.00632911	0.00892061	1	113	0	58	1	Cases	2	292	14	1544	1	Controls	FALSE
chr1:117120736:G/A	rs139632476	missense_variant	TRIM45	0.00581395	0.00632911	0.00401427	1	113	0	58	1	Cases	1	293	4	1554	0.57909	Cases	TRUE
chr1:11715121:A/T	rs142338730	missense_variant&splice_region_variant	DRAXIN	0.0116279	0.0126582	0.0120428	1	113	1	57	1	Controls	3	291	16	1542	1	Controls	TRUE
chr1:117153240:G/A	rs145818315	missense_variant	VTCN1	0.0116279	0.0126582	0.00802855	2	112	0	58	0.550388	Cases	1	293	17	1541	0.337988	Controls	FALSE
chr1:117522919:G/A	rs41296190	missense_variant	MAN1A2	0.0174419	0.0189873	0.0236396	1	113	2	56	0.263155	Controls	5	289	36	1522	0.666776	Controls	TRUE
chr1:117622955:C/G	rs865443	synonymous_variant	FAM46C	0.0523256	0.056962	0.0914362	4	110	5	53	0.166821	Controls	20	274	147	1411	0.182058	Controls	TRUE
chr1:117623069:C/G	rs1630312	missense_variant	FAM46C	0.0232558	0.0253165	0.0896521	2	112	2	56	0.603878	Controls	16	278	147	1411	0.0247863	Controls	TRUE
chr1:117623069:C/T	rs1630312	synonymous_variant	FAM46C	0.25	0.259494	0.241302	29	85	14	44	1	Cases	72	222	378	1180	0.940953	Cases	TRUE
chr1:117623351:C/T	rs1627787	synonymous_variant	FAM46C	0.226744	0.246835	0.302409	24	90	15	43	0.563837	Controls	72	222	481	1077	0.0311182	Controls	TRUE
chr1:117623474:C/T	rs2884587	synonymous_variant	FAM46C	0.174419	0.189873	0.210526	20	94	10	48	1	Cases	52	242	334	1224	0.158993	Controls	FALSE
chr1:117623763:G/A	rs145471785	missense_variant	FAM46C	0.00581395	0.00632911	0.0285459	1	113	0	58	1	Cases	0	294	47	1511	0.000403261	Controls	FALSE
chr1:11790693:G/A	rs35737219	missense_variant	MTHFR	0.0174419	0.0126582	0.0129349	1	113	2	56	0.263155	Controls	3	291	20	1538	1	Controls	TRUE
chr1:11790870:C/T	rs2274976	missense_variant	MTHFR	0.0406977	0.0316456	0.0169492	5	109	2	56	1	Cases	8	286	24	1534	0.148355	Cases	TRUE
chr1:1179288:G/A	rs6668667	missense_variant	TTLL10	0.0697674	0.0759494	0.029884	8	106	4	54	1	Cases	10	284	39	1519	0.425672	Cases	TRUE
chr1:117939526:C/T	rs34973445	missense_variant	WDR3	0.0697674	0.0696203	0.0637823	11	103	1	57	0.0619546	Cases	26	268	92	1466	0.0676773	Cases	TRUE
chr1:117940851:C/G	rs3738420	missense_variant	WDR3	0.0116279	0.0126582	0.00579839	0	114	2	56	0.112403	Controls	4	290	6	1552	0.0593481	Cases	FALSE
chr1:117943496:A/G	rs141364091	missense_variant	WDR3	0.00581395	0.00632911	0.00312221	1	113	0	58	1	Cases	0	294	7	1551	0.605445	Controls	FALSE
chr1:11794419:T/G	rs1801131	missense_variant	MTHFR	0.30814	0.297468	0.302855	39	75	14	44	0.221895	Cases	95	199	453	1105	0.265767	Cases	TRUE
chr1:11794839:G/A	rs2066462	synonymous_variant	MTHFR	0.0697674	0.0632911	0.059322	7	107	5	53	0.541362	Controls	17	277	93	1465	1	Controls	TRUE
chr1:117948479:G/A	rs34411361	synonymous_variant	WDR3	0.0116279	0.0126582	0.00758252	0	114	2	56	0.112403	Controls	5	289	8	1550	0.0419449	Cases	FALSE
chr1:117952530:T/G	rs2295630	splice_region_variant&synonymous_variant	WDR3	0.0116279	0.0126582	0.00802855	0	114	2	56	0.112403	Controls	5	289	9	1549	0.0570341	Cases	FALSE
chr1:11796321:G/A	rs1801133	missense_variant	MTHFR	0.348837	0.341772	0.509813	37	77	23	35	0.398654	Controls	139	155	811	747	0.143496	Controls	TRUE
chr1:117966655:G/A	rs3738422	synonymous_variant	SPAG17	0.0174419	0.0189873	0.00624442	0	114	3	55	0.0370269	Controls	4	290	7	1551	0.0819765	Cases	FALSE
chr1:117966661:G/T	rs61729969	missense_variant	SPAG17	0.0174419	0.0189873	0.00713649	0	114	3	55	0.0370269	Controls	5	289	7	1551	0.0295508	Cases	FALSE
chr1:117973459:A/T	rs61729968	missense_variant	SPAG17	0.0174419	0.0189873	0.00758252	0	114	3	55	0.0370269	Controls	5	289	8	1550	0.0419449	Cases	FALSE
chr1:117988173:C/T	rs12040811	synonymous_variant	SPAG17	0.0755814	0.0506329	0.0762712	6	108	7	51	0.131705	Controls	12	282	123	1435	0.0197588	Controls	TRUE
chr1:117992569:G/A	rs138653942	missense_variant	SPAG17	0.00581395	0.00632911	0.00178412	1	113	0	58	1	Cases	0	294	3	1555	1	Controls	FALSE
chr1:117992588:T/C	rs35290515	missense_variant	SPAG17	0.0406977	0.0443038	0.0272079	6	108	1	57	0.425538	Cases	4	290	47	1511	0.122773	Controls	FALSE
chr1:117994451:A/G	rs12031260	synonymous_variant	SPAG17	0.0755814	0.0506329	0.0753791	6	108	7	51	0.131705	Controls	12	282	121	1437	0.0259188	Controls	TRUE
chr1:118005421:G/T	rs75886122	missense_variant	SPAG17	0.00581395	0.00632911	0.00758252	0	114	1	57	0.337209	Controls	2	292	9	1549	0.689747	Cases	FALSE
chr1:1180123:T/C	rs111751804	missense_variant	TTLL10	0.0290698	0.0316456	0.0200714	3	111	2	56	1	Controls	3	291	31	1527	0.345525	Controls	TRUE
chr1:1180168:G/A	rs114390380	missense_variant	TTLL10	0.0116279	0.0126582	0.0173952	2	112	0	58	0.550388	Cases	4	290	29	1529	0.809216	Controls	FALSE
chr1:118023330:G/A	rs10923472	missense_variant	SPAG17	0.383721	0.386076	0.37868	47	67	19	39	0.321663	Cases	108	186	602	956	0.556667	Controls	FALSE
chr1:11803000:G/A	rs2066470	synonymous_variant	MTHFR	0.0639535	0.056962	0.0553078	6	108	5	53	0.511148	Controls	16	278	87	1471	1	Controls	TRUE
chr1:118039434:A/G	rs144455655	synonymous_variant	SPAG17	0.0174419	0.00632911	0.00579839	3	111	0	58	0.55171	Cases	1	293	11	1547	0.703734	Controls	FALSE
chr1:118040785:G/A	rs10923477	synonymous_variant	SPAG17	0.395349	0.398734	0.38314	49	65	19	39	0.248333	Cases	107	187	612	946	0.36178	Controls	FALSE
chr1:1180744:G/A	.	synonymous_variant	TTLL10	0.00581395	0.00632911	0.000892061	0	114	1	57	0.337209	Controls	0	294	2	1556	1	Controls	TRUE
chr1:118081500:C/T	rs2298176	synonymous_variant	SPAG17	0.0639535	0.0506329	0.0753791	6	108	5	53	0.511148	Controls	12	282	121	1437	0.0259188	Controls	TRUE
chr1:1180851:T/C	rs13374146	missense_variant	TTLL10	0.0988372	0.107595	0.0722569	10	104	7	51	0.590197	Controls	19	275	97	1461	0.895526	Cases	FALSE
chr1:118086943:C/T	rs138880128	synonymous_variant	SPAG17	0.00581395	0.00632911	0.000892061	0	114	1	57	0.337209	Controls	0	294	1	1557	1	Controls	TRUE
chr1:118086976:G/A	rs12142616	synonymous_variant	SPAG17	0.0639535	0.0506329	0.074041	6	108	5	53	0.511148	Controls	12	282	120	1438	0.0257893	Controls	TRUE
chr1:118101807:A/G	rs10754367	synonymous_variant	SPAG17	0.476744	0.468354	0.495094	56	58	26	32	0.630564	Cases	122	172	798	760	0.00227019	Controls	FALSE
chr1:118101901:T/A	rs17185492	missense_variant	SPAG17	0.215116	0.202532	0.14496	29	85	8	50	0.115346	Cases	33	261	231	1327	0.121691	Controls	FALSE
chr1:118115327:G/A	rs140959339	missense_variant	SPAG17	0.0116279	0.0126582	0.00133809	2	112	0	58	0.550388	Cases	0	294	3	1555	1	Controls	FALSE
chr1:118115329:C/T	rs12133381	missense_variant	SPAG17	0.0639535	0.0506329	0.0722569	6	108	5	53	0.511148	Controls	12	282	115	1443	0.0433643	Controls	TRUE
chr1:118150594:T/C	rs1935992	synonymous_variant	SPAG17	0.186047	0.183544	0.243979	25	89	7	51	0.147744	Cases	79	215	366	1192	0.233636	Cases	TRUE
chr1:1182895:C/T	rs61733845	synonymous_variant	TTLL10	0.0697674	0.0759494	0.0521855	7	107	5	53	0.541362	Controls	17	277	65	1493	0.217131	Cases	FALSE
chr1:11834535:G/A	rs150830522	missense_variant	CLCN6	0.0232558	0.0253165	0.00579839	2	112	2	56	0.603878	Controls	5	289	6	1552	0.0197484	Cases	FALSE
chr1:11836084:A/G	rs41275498	synonymous_variant	CLCN6	0.0290698	0.0253165	0.0227475	5	109	0	58	0.168851	Cases	6	288	40	1518	0.837512	Controls	FALSE
chr1:11837025:C/T	rs41275500	synonymous_variant	CLCN6	0.0406977	0.0316456	0.0160571	5	109	2	56	1	Cases	7	287	23	1535	0.308494	Cases	TRUE
chr1:11846011:A/G	rs5065	stop_lost	NPPA	0.116279	0.120253	0.128457	14	100	6	52	0.805256	Cases	42	252	188	1370	0.289564	Cases	TRUE
chr1:11847373:T/G	rs61757261	missense_variant	NPPA	0.00581395	0.00632911	0.00892061	0	114	1	57	0.337209	Controls	2	292	16	1542	0.754589	Controls	TRUE
chr1:11847591:C/T	rs5063	missense_variant	NPPA	0.0406977	0.0316456	0.0200714	5	109	2	56	1	Cases	7	287	30	1528	0.6478	Cases	TRUE
chr1:1184997:T/A	rs116321663	missense_variant	TTLL10	0.0406977	0.0443038	0.0133809	3	111	4	54	0.227443	Controls	6	288	20	1538	0.285425	Cases	FALSE
chr1:1185051:G/A	rs1320571	missense_variant	TTLL10	0.0523256	0.0443038	0.0637823	5	109	4	54	0.487825	Controls	20	274	96	1462	0.693608	Cases	FALSE
chr1:11858365:G/A	rs35690395	synonymous_variant	NPPB	0.00581395	0.00632911	0.014273	1	113	0	58	1	Cases	3	291	25	1533	0.606034	Controls	FALSE
chr1:118884831:G/A	rs12569041	synonymous_variant	TBX15	0.110465	0.101266	0.0954505	13	101	6	52	1	Cases	18	276	156	1402	0.0379546	Controls	FALSE
chr1:118884844:A/C	rs61730011	missense_variant	TBX15	0.0406977	0.0443038	0.0842997	4	110	3	55	0.689226	Controls	23	271	135	1423	0.732797	Controls	TRUE
chr1:118926565:G/T	rs10494217	missense_variant	TBX15	0.238372	0.240506	0.134701	26	88	15	43	0.706492	Controls	29	265	207	1351	0.126557	Controls	TRUE
chr1:118987629:G/C	rs541031973	intron_variant	TBX15	0.00581395	0.00632911	0.00133809	0	114	1	57	0.337209	Controls	0	294	3	1555	1	Controls	TRUE
chr1:119033195:C/G	rs3790549	missense_variant	WARS2	0.0523256	0.0443038	0.059322	9	105	0	58	0.029467	Cases	22	272	89	1469	0.230203	Cases	TRUE
chr1:119042326:G/A	rs33960696	synonymous_variant	WARS2	0.104651	0.113924	0.0834077	10	104	8	50	0.306586	Controls	28	266	123	1435	0.352811	Cases	FALSE
chr1:119140608:A/C	rs139548132	missense_variant	WARS2	0.00581395	0.00632911	0.0133809	1	113	0	58	1	Cases	6	288	21	1537	0.421489	Cases	TRUE
chr1:119381101:T/C	rs2275607	synonymous_variant	HAO2	0.546512	0.550633	0.452721	60	54	34	24	0.518174	Controls	125	169	721	837	0.250766	Controls	TRUE
chr1:119383022:T/A	rs41306185	missense_variant	HAO2	0.00581395	0.00632911	0.00981267	0	114	1	57	0.337209	Controls	0	294	20	1538	0.0593724	Controls	TRUE
chr1:11949854:G/A	rs34878020	missense_variant	PLOD1	0.0116279	0.0126582	0.0182872	1	113	1	57	1	Controls	7	287	28	1530	0.48405	Cases	FALSE
chr1:11949898:C/T	rs7529452	synonymous_variant	PLOD1	0.325581	0.322785	0.237734	32	82	24	34	0.0873167	Controls	74	220	371	1187	0.603356	Cases	FALSE
chr1:11949899:G/A	rs7551175	missense_variant	PLOD1	0.151163	0.164557	0.137377	19	95	7	51	0.504398	Cases	39	255	221	1337	0.715181	Controls	FALSE
chr1:11950412:G/T	rs2273285	missense_variant	PLOD1	0.0755814	0.0822785	0.0780553	9	105	4	54	1	Cases	17	277	131	1427	0.158452	Controls	FALSE
chr1:119511585:C/T	rs6200	synonymous_variant	HSD3B1	0.00581395	0.00632911	0.00847458	1	113	0	58	1	Cases	8	286	9	1549	0.00240218	Cases	TRUE
chr1:119511592:A/G	rs6201	missense_variant	HSD3B1	0.00581395	0.00632911	0.00847458	1	113	0	58	1	Cases	8	286	9	1549	0.00240218	Cases	TRUE
chr1:119511627:T/A	rs6202	synonymous_variant	HSD3B1	0.00581395	0.00632911	0.00802855	1	113	0	58	1	Cases	8	286	8	1550	0.00147186	Cases	TRUE
chr1:119514379:T/C	rs6205	missense_variant	HSD3B1	0.00581395	0.00632911	0.00981267	1	113	0	58	1	Cases	8	286	11	1547	0.00558116	Cases	TRUE
chr1:119514535:C/T	rs6203	synonymous_variant	HSD3B1	0.453488	0.455696	0.396967	55	59	23	35	0.332212	Cases	107	187	616	942	0.328588	Controls	FALSE
chr1:119514623:C/A	rs1047303	missense_variant	HSD3B1	0.715116	0.702532	0.614184	84	30	39	19	0.378426	Cases	190	104	948	610	0.23978	Cases	TRUE
chr1:119623025:G/A	rs201139974	missense_variant	ZNF697	0.00581395	0.00632911	0.00044603	0	114	1	57	0.337209	Controls	1	293	0	1558	0.158747	Cases	FALSE
chr1:119623203:C/T	rs12076924	synonymous_variant	ZNF697	0.575581	0.575949	0.526762	68	46	31	27	0.514375	Cases	158	136	810	748	0.610751	Cases	TRUE
chr1:119623830:G/C	rs76236163	synonymous_variant	ZNF697	0.110465	0.120253	0.108385	12	102	7	51	0.799451	Controls	30	264	168	1390	0.837254	Controls	TRUE
chr1:119624058:G/A	rs12067843	synonymous_variant	ZNF697	0.482558	0.474684	0.437556	57	57	26	32	0.628481	Cases	130	164	676	882	0.797864	Cases	TRUE
chr1:11964178:C/T	rs1130529	synonymous_variant	PLOD1	0.343023	0.341772	0.241748	32	82	27	31	0.0181526	Controls	79	215	373	1185	0.30005	Cases	FALSE
chr1:11965543:C/T	rs138490756	missense_variant	PLOD1	0.0174419	0.0189873	0.00133809	1	113	2	56	0.263155	Controls	1	293	2	1556	0.404822	Cases	FALSE
chr1:11966298:A/C	rs2230898	synonymous_variant	PLOD1	0.0813953	0.0822785	0.0847458	10	104	4	54	0.775198	Cases	19	275	140	1418	0.173762	Controls	FALSE
chr1:11970702:G/T	rs35460537	synonymous_variant	PLOD1	0.0116279	0.0126582	0.00847458	0	114	2	56	0.112403	Controls	5	289	11	1547	0.157451	Cases	FALSE
chr1:119742923:G/A	rs543703	synonymous_variant	PHGDH	0.709302	0.696203	0.776985	77	37	45	13	0.214306	Controls	231	63	1213	345	0.818353	Cases	FALSE
chr1:11974748:T/C	rs879690	synonymous_variant	PLOD1	0.0174419	0.0126582	0.00892061	1	113	2	56	0.263155	Controls	5	289	12	1546	0.170481	Cases	FALSE
chr1:11974757:C/G	rs879691	synonymous_variant	PLOD1	0.0116279	0.0126582	0.00847458	0	114	2	56	0.112403	Controls	5	289	11	1547	0.157451	Cases	FALSE
chr1:119750807:C/T	rs76773981	structural_interaction_variant	HMGCS2	0.0116279	0.0126582	0.00312221	2	112	0	58	0.550388	Cases	0	294	5	1553	1	Controls	FALSE
chr1:119752550:C/T	rs142776952	sequence_feature	HMGCS2	0.0116279	0.0126582	0.00713649	1	113	1	57	1	Controls	3	291	10	1548	0.446219	Cases	FALSE
chr1:1197558:G/A	rs2274791	missense_variant	TTLL10	0.127907	0.101266	0.120428	13	101	9	49	0.474146	Controls	24	270	199	1359	0.0246422	Controls	TRUE
chr1:119757431:G/A	rs1992376	synonymous_variant	HMGCS2	0.00581395	0.00632911	0.00044603	1	113	0	58	1	Cases	1	293	0	1558	0.158747	Cases	TRUE
chr1:1197586:C/A	rs2274790	synonymous_variant	TTLL10	0.127907	0.101266	0.120874	13	101	9	49	0.474146	Controls	24	270	200	1358	0.0246232	Controls	TRUE
chr1:1197697:A/G	rs2274789	synonymous_variant	TTLL10	0.267442	0.246835	0.206958	29	85	17	41	0.589752	Controls	57	237	324	1234	0.637129	Controls	TRUE
chr1:119802973:G/A	rs12739869	intron_variant	REG4	0.0116279	0.0126582	0.0111508	2	112	0	58	0.550388	Cases	4	290	13	1545	0.330708	Cases	TRUE
chr1:119894128:T/C	rs35273427	missense_variant	ADAM30	0.0581395	0.0632911	0.0851918	6	108	4	54	0.734582	Controls	15	279	132	1426	0.0589014	Controls	TRUE
chr1:119895095:G/A	rs2793823	synonymous_variant	ADAM30	0.127907	0.139241	0.145852	13	101	9	49	0.474146	Controls	30	264	229	1329	0.043541	Controls	TRUE
chr1:119895261:A/G	rs2641348	missense_variant	ADAM30	0.110465	0.120253	0.105263	11	103	8	50	0.445784	Controls	23	271	161	1397	0.203149	Controls	TRUE
chr1:119895672:T/C	rs41276634	missense_variant	ADAM30	0.00581395	0.00632911	0.00044603	1	113	0	58	1	Cases	0	294	1	1557	1	Controls	FALSE
chr1:119895954:G/A	rs147294252	missense_variant	ADAM30	0.00581395	0.00632911	0.00178412	1	113	0	58	1	Cases	1	293	3	1555	0.499459	Cases	TRUE
chr1:119896204:T/C	rs41276636	missense_variant	ADAM30	0.00581395	0.00632911	0.0205174	0	114	1	57	0.337209	Controls	7	287	33	1525	0.826099	Cases	FALSE
chr1:119915381:A/T	rs6685892	synonymous_variant	NOTCH2	0.110465	0.120253	0.106155	11	103	8	50	0.445784	Controls	25	269	162	1396	0.398065	Controls	TRUE
chr1:119916301:G/A	rs3795666	synonymous_variant	NOTCH2	0.0174419	0.0189873	0.0276539	2	112	1	57	1	Cases	6	288	43	1515	0.690823	Controls	FALSE
chr1:119925511:C/T	rs6692009	synonymous_variant	NOTCH2	0.0232558	0.0189873	0.00356824	4	110	0	58	0.301481	Cases	0	294	7	1551	0.605445	Controls	FALSE
chr1:119925802:G/A	rs17024525	synonymous_variant	NOTCH2	0.0116279	0.00632911	0.00223015	1	113	1	57	1	Controls	1	293	4	1554	0.57909	Cases	FALSE
chr1:119926524:T/C	rs61752484	missense_variant	NOTCH2	0.0174419	0.0189873	0.014273	2	112	1	57	1	Cases	5	289	23	1535	0.793393	Cases	TRUE
chr1:119935502:A/C	rs147223770	missense_variant	NOTCH2	0.00581395	0.00632911	0.00312221	0	114	1	57	0.337209	Controls	0	294	7	1551	0.605445	Controls	TRUE
chr1:12004835:G/A	rs138382758	missense_variant	MFN2	0.00581395	0.00632911	0.00356824	1	113	0	58	1	Cases	1	293	7	1551	1	Controls	FALSE
chr1:12005784:C/T	rs1042837	synonymous_variant	MFN2	0.0639535	0.056962	0.0673506	8	106	3	55	0.752195	Cases	16	278	112	1446	0.317138	Controls	FALSE
chr1:12009635:G/A	rs142271930	missense_variant	MFN2	0.0116279	0.0126582	0.00356824	0	114	2	56	0.112403	Controls	1	293	7	1551	1	Controls	TRUE
chr1:12022277:A/T	rs11553925	missense_variant	MIIP	0.244186	0.253165	0.189117	30	84	12	46	0.458074	Cases	50	244	298	1260	0.416659	Controls	FALSE
chr1:12022404:C/T	rs11588712	missense_variant	MIIP	0.162791	0.170886	0.0985727	18	96	10	48	0.829116	Controls	26	268	157	1401	0.59427	Controls	TRUE
chr1:12022869:A/G	rs2295283	missense_variant	MIIP	0.651163	0.651899	0.622658	71	43	41	17	0.312443	Controls	181	113	976	582	0.742845	Controls	TRUE
chr1:12029877:G/A	rs370000251	synonymous_variant	MIIP	0.00581395	0.00632911	0.00178412	0	114	1	57	0.337209	Controls	1	293	2	1556	0.404822	Cases	FALSE
chr1:1203822:T/C	rs2298213	synonymous_variant	TNFRSF18	0.0348837	0.0379747	0.0651204	4	110	2	56	1	Cases	23	271	100	1458	0.371958	Cases	TRUE
chr1:1204118:C/T	rs11466693	intron_variant	TNFRSF18	0.00581395	0.00632911	0.00490633	1	113	0	58	1	Cases	0	294	6	1552	0.598005	Controls	FALSE
chr1:1204185:G/A	rs61761323	intron_variant	TNFRSF18	0.00581395	0.00632911	0.00044603	1	113	0	58	1	Cases	0	294	1	1557	1	Controls	FALSE
chr1:1204482:T/C	rs11466691	synonymous_variant	TNFRSF18	0.0116279	0.0126582	0.00802855	1	113	1	57	1	Controls	1	293	11	1547	0.703734	Controls	TRUE
chr1:1206396:C/T	rs141996135	missense_variant	TNFRSF18	0.00581395	0.00632911	0.00223015	1	113	0	58	1	Cases	1	293	4	1554	0.57909	Cases	TRUE
chr1:1206475:C/T	rs770737551	missense_variant	TNFRSF18	0.00581395	0.00632911	0.000892061	1	113	0	58	1	Cases	1	293	1	1557	0.292366	Cases	TRUE
chr1:1206505:T/C	rs368710708	missense_variant	TNFRSF18	0.0116279	0.0126582	0.00133809	1	113	1	57	1	Controls	1	293	2	1556	0.404822	Cases	FALSE
chr1:12104380:C/T	rs2230622	splice_region_variant&synonymous_variant	TNFRSF8	0.186047	0.196203	0.267618	18	96	14	44	0.215177	Controls	75	219	425	1133	0.566981	Controls	TRUE
chr1:1212042:C/T	rs17568	synonymous_variant	TNFRSF4	0.22093	0.202532	0.20785	23	91	15	43	0.438957	Controls	56	238	324	1234	0.529368	Controls	TRUE
chr1:12123315:G/A	rs11569904	synonymous_variant	TNFRSF8	0.0174419	0.0189873	0.00044603	3	111	0	58	0.55171	Cases	0	294	1	1557	1	Controls	FALSE
chr1:12126001:A/G	rs2230625	missense_variant	TNFRSF8	0.0523256	0.056962	0.0102587	8	106	1	57	0.275588	Cases	5	289	11	1547	0.157451	Cases	TRUE
chr1:1213065:G/A	rs34160451	synonymous_variant	TNFRSF4	0.0290698	0.0316456	0.0173952	3	111	2	56	1	Controls	4	290	24	1534	1	Controls	TRUE
chr1:1213754:G/A	rs144102157	synonymous_variant	TNFRSF4	0.0116279	0.0126582	0.00044603	0	114	2	56	0.112403	Controls	0	294	1	1557	1	Controls	TRUE
chr1:12138240:T/C	rs476488	sequence_feature	TNFRSF8	0.186047	0.196203	0.11686	21	93	11	47	1	Controls	40	254	188	1370	0.440567	Cases	FALSE
chr1:12138305:C/A	rs144498730	missense_variant	TNFRSF8	0.0232558	0.0253165	0.0115968	2	112	2	56	0.603878	Controls	5	289	17	1541	0.376587	Cases	FALSE
chr1:1214100:G/A	rs35304565	missense_variant	TNFRSF4	0.00581395	0.00632911	0.0102587	0	114	1	57	0.337209	Controls	4	290	14	1544	0.511437	Cases	FALSE
chr1:1217733:G/A	rs12036216	upstream_gene_variant	TNFRSF4	0.104651	0.107595	0.0776093	13	101	5	53	0.792828	Cases	25	269	114	1444	0.469784	Cases	TRUE
chr1:12188885:A/G	rs945439	synonymous_variant	TNFRSF1B	0.284884	0.28481	0.227921	30	84	19	39	0.378426	Controls	76	218	336	1222	0.10871	Cases	FALSE
chr1:12192898:T/G	rs1061622	missense_variant	TNFRSF1B	0.273256	0.272152	0.221231	28	86	19	39	0.280243	Controls	72	222	326	1232	0.188018	Cases	FALSE
chr1:12193005:G/A	rs5746026	missense_variant	TNFRSF1B	0.0174419	0.0126582	0.0107047	3	111	0	58	0.55171	Cases	3	291	13	1545	0.730311	Cases	TRUE
chr1:1223251:A/G	rs6603781	synonymous_variant	SDF4	0.877907	0.873418	0.869313	99	15	52	6	0.805896	Controls	261	33	1347	211	0.302259	Cases	FALSE
chr1:12253770:A/G	rs61774897	missense_variant	VPS13D	0.0116279	0.0126582	0.00847458	2	112	0	58	0.550388	Cases	3	291	13	1545	0.730311	Cases	TRUE
chr1:12256336:G/A	rs12057307	missense_variant	VPS13D	0.00581395	0.00632911	0.000892061	1	113	0	58	1	Cases	2	292	0	1558	0.0251286	Cases	TRUE
chr1:12276090:T/C	rs7546794	synonymous_variant	VPS13D	0.00581395	0.00632911	0.0187333	1	113	0	58	1	Cases	5	289	27	1531	1	Controls	FALSE
chr1:12276447:G/A	rs139222925	synonymous_variant	VPS13D	0.0174419	0.0189873	0.00802855	3	111	0	58	0.55171	Cases	5	289	12	1546	0.170481	Cases	TRUE
chr1:12277610:C/T	rs12407578	missense_variant	VPS13D	0.00581395	0.00632911	0.0129349	0	114	1	57	0.337209	Controls	2	292	21	1537	0.563664	Controls	TRUE
chr1:12279562:A/T	rs4845898	missense_variant	VPS13D	0.226744	0.240506	0.260482	27	87	12	46	0.704303	Cases	73	221	408	1150	0.663826	Controls	FALSE
chr1:12282933:G/A	rs41279452	missense_variant	VPS13D	0.0174419	0.0189873	0.00401427	1	113	2	56	0.263155	Controls	6	288	2	1556	0.000322193	Cases	FALSE
chr1:1228584:G/A	rs78548753	synonymous_variant	SDF4	0.0116279	0.0126582	0.0374665	1	113	1	57	1	Controls	8	286	57	1501	0.493262	Controls	TRUE
chr1:12318217:C/T	rs150598243	missense_variant	VPS13D	0.0174419	0.0189873	0.00312221	1	113	2	56	0.263155	Controls	3	291	3	1555	0.0546082	Cases	FALSE
chr1:12322694:C/T	rs35102018	synonymous_variant	VPS13D	0.0116279	0.0126582	0.0124888	0	114	2	56	0.112403	Controls	3	291	22	1536	0.785543	Controls	TRUE
chr1:12327740:G/T	rs199578459	missense_variant	VPS13D	0.00581395	0.00632911	0.00044603	1	113	0	58	1	Cases	0	294	1	1557	1	Controls	FALSE
chr1:1232800:G/C	rs12085009	missense_variant	B3GALT6	0.00581395	0.00632911	0.0401427	1	113	0	58	1	Cases	8	286	58	1500	0.493413	Controls	FALSE
chr1:12329896:T/C	rs79566132	synonymous_variant	VPS13D	0.00581395	0.00632911	0.0187333	1	113	0	58	1	Cases	5	289	27	1531	1	Controls	FALSE
chr1:12333278:G/A	rs28465686	synonymous_variant	VPS13D	0.00581395	0.00632911	0.00133809	1	113	0	58	1	Cases	3	291	0	1558	0.00396624	Cases	TRUE
chr1:12341811:A/C	rs28551666	synonymous_variant	VPS13D	0.895349	0.886076	0.847458	104	10	50	8	0.306586	Cases	253	41	1317	241	0.536707	Cases	TRUE
chr1:12346607:T/C	rs41279460	splice_region_variant&synonymous_variant	VPS13D	0.0116279	0.0126582	0.0187333	2	112	0	58	0.550388	Cases	4	290	31	1527	0.640933	Controls	FALSE
chr1:12369556:C/T	rs2295338	synonymous_variant	VPS13D	0.0116279	0.00632911	0.0361285	2	112	0	58	0.550388	Cases	10	284	59	1499	0.867336	Controls	FALSE
chr1:1242865:C/T	rs11260566	synonymous_variant	FAM132A	0.0930233	0.0949367	0.0896521	11	103	5	53	1	Cases	22	272	135	1423	0.568897	Controls	FALSE
chr1:1243102:A/G	rs78555129	missense_variant	FAM132A	0.0988372	0.101266	0.0820696	11	103	6	52	1	Controls	21	273	120	1438	0.811197	Controls	TRUE
chr1:1243545:G/A	rs12093154	missense_variant	FAM132A	0.0988372	0.101266	0.0820696	11	103	6	52	1	Controls	18	276	125	1433	0.28593	Controls	TRUE
chr1:1244420:G/A	rs115586508	synonymous_variant	FAM132A	0.0232558	0.0253165	0.0138269	4	110	0	58	0.301481	Cases	1	293	23	1535	0.15834	Controls	FALSE
chr1:1255290:G/A	rs150711118	synonymous_variant	UBE2J2	0.00581395	0.00632911	0.000892061	1	113	0	58	1	Cases	1	293	1	1557	0.292366	Cases	TRUE
chr1:1255305:G/A	rs41303853	synonymous_variant	UBE2J2	0.0116279	0.0126582	0.0129349	1	113	1	57	1	Controls	0	294	25	1533	0.0238784	Controls	TRUE
chr1:1255392:G/A	rs142877043	synonymous_variant	UBE2J2	0.00581395	0.00632911	0.00624442	0	114	1	57	0.337209	Controls	2	292	9	1549	0.689747	Cases	FALSE
chr1:12580622:C/T	rs11540058	synonymous_variant	DHRS3	0.215116	0.234177	0.175736	16	98	21	37	0.0014553	Controls	51	243	274	1284	1	Controls	TRUE
chr1:12617183:G/A	rs148358973	missense_variant	DHRS3	0.00581395	0.00632911	0.0044603	1	113	0	58	1	Cases	1	293	6	1552	1	Controls	FALSE
chr1:12644567:G/A	rs114844302	synonymous_variant	AADACL4	0.0116279	0.0126582	0.00624442	2	112	0	58	0.550388	Cases	0	294	11	1547	0.230484	Controls	FALSE
chr1:12666306:C/T	rs58218425	synonymous_variant	AADACL4	0.00581395	0.00632911	0.00223015	1	113	0	58	1	Cases	0	294	2	1556	1	Controls	FALSE
chr1:1267891:G/A	rs34496935	synonymous_variant	UBE2J2	0.00581395	0	0.00490633	1	113	0	58	1	Cases	1	293	7	1551	1	Controls	FALSE
chr1:12755700:T/G	rs71647059	missense_variant&splice_region_variant	C1orf158	0.00581395	0.00632911	0.00178412	0	114	1	57	0.337209	Controls	2	292	1	1557	0.0674532	Cases	FALSE
chr1:12760782:A/G	rs139761829	missense_variant	C1orf158	0.00581395	0.00632911	0.00044603	0	114	1	57	0.337209	Controls	0	294	1	1557	1	Controls	TRUE
chr1:12760875:C/T	rs41301981	missense_variant	C1orf158	0.00581395	0.00632911	0.00133809	1	113	0	58	1	Cases	1	293	2	1556	0.404822	Cases	TRUE
chr1:12775015:G/A	rs77870074	missense_variant	PRAMEF12	0.0523256	0.056962	0.0196253	6	108	3	55	1	Cases	9	285	31	1527	0.270956	Cases	TRUE
chr1:12775025:C/A	rs17346571	missense_variant	PRAMEF12	0.0581395	0.056962	0.0459411	6	108	4	54	0.734582	Controls	21	273	69	1489	0.0542011	Cases	FALSE
chr1:12776107:C/T	rs140879180	synonymous_variant	PRAMEF12	0.00581395	0.00632911	0.0111508	0	114	1	57	0.337209	Controls	3	291	16	1542	1	Controls	TRUE
chr1:12777165:T/A	rs201834787	missense_variant	PRAMEF12	0.0290698	0.0316456	0.00044603	3	111	2	56	1	Controls	0	294	1	1557	1	Controls	TRUE
chr1:12777168:G/A	rs199576535	missense_variant	PRAMEF12	0.0290698	0.0316456	0.00044603	3	111	2	56	1	Controls	0	294	1	1557	1	Controls	TRUE
chr1:12777173:G/T	rs201412674	synonymous_variant	PRAMEF12	0.0290698	0.0316456	0.00044603	3	111	2	56	1	Controls	0	294	1	1557	1	Controls	TRUE
chr1:12777174:C/T	rs199928324	synonymous_variant	PRAMEF12	0.0290698	0.0316456	0.00044603	3	111	2	56	1	Controls	0	294	1	1557	1	Controls	TRUE
chr1:12777176:G/A	rs267597969	synonymous_variant	PRAMEF12	0.0290698	0.0316456	0.00044603	3	111	2	56	1	Controls	0	294	1	1557	1	Controls	TRUE
chr1:12777188:G/T	rs200315960	missense_variant	PRAMEF12	0.0174419	0.0189873	0.00044603	2	112	1	57	1	Cases	0	294	1	1557	1	Controls	FALSE
chr1:12777215:G/A	rs201553868	synonymous_variant	PRAMEF12	0.0232558	0.0253165	0.00223015	3	111	1	57	1	Cases	3	291	2	1556	0.0308869	Cases	TRUE
chr1:12777228:G/A	rs200049428	missense_variant	PRAMEF12	0.0406977	0.0379747	0.00802855	3	111	4	54	0.227443	Controls	16	278	2	1556	1.28888e-11	Cases	FALSE
chr1:12777229:T/A	rs201822254	missense_variant	PRAMEF12	0.0406977	0.0379747	0.00758252	3	111	4	54	0.227443	Controls	15	279	2	1556	7.54564e-11	Cases	FALSE
chr1:12777233:T/C	rs202096976	synonymous_variant	PRAMEF12	0.0406977	0.0379747	0.00758252	3	111	4	54	0.227443	Controls	14	280	2	1556	4.37257e-10	Cases	FALSE
chr1:12777268:G/A	rs200147207	missense_variant	PRAMEF12	0.00581395	0.00632911	0.000892061	1	113	0	58	1	Cases	1	293	1	1557	0.292366	Cases	TRUE
chr1:12777320:C/T	rs112368379	synonymous_variant	PRAMEF12	0.0988372	0.107595	0.0963426	10	104	7	51	0.590197	Controls	22	272	156	1402	0.196088	Controls	TRUE
chr1:12777328:A/G	rs79193271	missense_variant	PRAMEF12	0.0406977	0.0379747	0.0160571	3	111	4	54	0.227443	Controls	19	275	13	1545	1.85287e-08	Cases	FALSE
chr1:12777332:C/G	rs78132363	missense_variant	PRAMEF12	0.0406977	0.0379747	0.0156111	3	111	4	54	0.227443	Controls	19	275	13	1545	1.85287e-08	Cases	FALSE
chr1:12777404:T/C	rs200191720	synonymous_variant	PRAMEF12	0.0232558	0.0253165	0.00758252	2	112	2	56	0.603878	Controls	15	279	2	1556	7.54564e-11	Cases	FALSE
chr1:12777405:G/A	rs202100778	missense_variant	PRAMEF12	0.0232558	0.0253165	0.00758252	2	112	2	56	0.603878	Controls	15	279	2	1556	7.54564e-11	Cases	FALSE
chr1:12777421:G/T	rs200704680	missense_variant	PRAMEF12	0.0290698	0.0316456	0.00758252	2	112	3	55	0.336849	Controls	16	278	1	1557	1.67007e-12	Cases	FALSE
chr1:12777427:G/A	rs201212047	missense_variant	PRAMEF12	0.0290698	0.0316456	0.00713649	2	112	3	55	0.336849	Controls	15	279	1	1557	1.03508e-11	Cases	FALSE
chr1:12777428:A/G	rs201380993	synonymous_variant	PRAMEF12	0.0290698	0.0316456	0.00713649	2	112	3	55	0.336849	Controls	15	279	1	1557	1.03508e-11	Cases	FALSE
chr1:12777476:A/G	rs199506940	synonymous_variant	PRAMEF12	0.0406977	0.0379747	0.0205174	3	111	4	54	0.227443	Controls	17	277	22	1536	3.01005e-05	Cases	FALSE
chr1:12777509:C/T	rs200113689	synonymous_variant	PRAMEF12	0.0581395	0.056962	0.0423729	6	108	4	54	0.734582	Controls	20	274	62	1496	0.0428242	Cases	FALSE
chr1:12777521:C/T	rs201781857	synonymous_variant	PRAMEF12	0.0581395	0.056962	0.0428189	6	108	4	54	0.734582	Controls	19	275	64	1494	0.089222	Cases	FALSE
chr1:12777526:G/T	rs201008398	missense_variant	PRAMEF12	0.0581395	0.056962	0.0423729	6	108	4	54	0.734582	Controls	18	276	64	1494	0.123694	Cases	FALSE
chr1:12777577:G/A	rs201425552	missense_variant	PRAMEF12	0.0581395	0.056962	0.0419269	6	108	4	54	0.734582	Controls	18	276	63	1495	0.119385	Cases	FALSE
chr1:12777585:G/A	rs77317880	missense_variant	PRAMEF12	0.0581395	0.056962	0.0419269	6	108	4	54	0.734582	Controls	18	276	63	1495	0.119385	Cases	FALSE
chr1:1281468:G/A	rs34385715	synonymous_variant	SCNN1D	0.0116279	0.0126582	0.00758252	2	112	0	58	0.550388	Cases	1	293	16	1542	0.499909	Controls	FALSE
chr1:1285574:G/A	rs12751100	synonymous_variant	SCNN1D	0.0406977	0.0126582	0.0553078	6	108	1	57	0.425538	Cases	19	275	88	1470	0.585676	Cases	TRUE
chr1:1286887:G/C	rs11260579	missense_variant	SCNN1D	0.0406977	0.0126582	0.0182872	6	108	1	57	0.425538	Cases	9	285	24	1534	0.0884518	Cases	TRUE
chr1:1286889:C/T	rs148117452	missense_variant	SCNN1D	0.00581395	0.00632911	0.000892061	1	113	0	58	1	Cases	1	293	1	1557	0.292366	Cases	TRUE
chr1:1286953:G/A	rs145306516	missense_variant	SCNN1D	0.00581395	0.00632911	0.00044603	1	113	0	58	1	Cases	0	294	1	1557	1	Controls	FALSE
chr1:1287126:C/T	rs2229832	synonymous_variant	SCNN1D	0.0232558	0.0253165	0.000892061	4	110	0	58	0.301481	Cases	0	294	1	1557	1	Controls	FALSE
chr1:1287277:G/A	rs140170231	missense_variant	SCNN1D	0.00581395	0.00632911	0.00758252	1	113	0	58	1	Cases	1	293	12	1546	0.705432	Controls	FALSE
chr1:1287983:C/T	rs368294602	synonymous_variant	SCNN1D	0.00581395	0.00632911	0.00267618	1	113	0	58	1	Cases	1	293	1	1557	0.292366	Cases	TRUE
chr1:1288005:G/C	rs2228579	missense_variant	SCNN1D	0.0348837	0.0126582	0.0200714	5	109	1	57	0.66501	Cases	9	285	28	1530	0.170268	Cases	TRUE
chr1:1290519:G/A	rs79943571	missense_variant	SCNN1D	0.0232558	0.0253165	0.00624442	0	114	4	54	0.0120502	Controls	3	291	6	1552	0.159613	Cases	FALSE
chr1:1290683:G/A	rs13306651	missense_variant	SCNN1D	0.0174419	0.0189873	0.00669045	2	112	1	57	1	Cases	2	292	9	1549	0.689747	Cases	TRUE
chr1:1290912:G/A	rs2273276	synonymous_variant	SCNN1D	0.0174419	0.0126582	0.00267618	3	111	0	58	0.55171	Cases	2	292	3	1555	0.180932	Cases	TRUE
chr1:1291132:G/A	rs114257304	missense_variant	SCNN1D	0.0232558	0.0253165	0.0182872	2	112	2	56	0.603878	Controls	5	289	23	1535	0.793393	Cases	FALSE
chr1:1291310:C/T	rs114720027	synonymous_variant	SCNN1D	0.0116279	0.0126582	0.0133809	2	112	0	58	0.550388	Cases	1	293	21	1537	0.235565	Controls	FALSE
chr1:1291377:G/A	rs6690013	missense_variant	SCNN1D	0.0290698	0.0253165	0.0553078	3	111	2	56	1	Controls	16	278	78	1480	0.771801	Cases	FALSE
chr1:1291509:G/A	rs609805	missense_variant	SCNN1D	0.0174419	0.0126582	0.0517395	2	112	1	57	1	Cases	14	280	74	1484	1	Cases	TRUE
chr1:1296276:G/A	rs1749951	synonymous_variant	ACAP3	0.0465116	0.0443038	0.0419269	5	109	3	55	1	Controls	15	279	56	1502	0.244325	Cases	FALSE
chr1:1296589:G/A	rs368868926	synonymous_variant	ACAP3	0.00581395	0.00632911	0.00981267	0	114	1	57	0.337209	Controls	0	294	18	1540	0.0962808	Controls	TRUE
chr1:1296624:G/A	rs149746396	missense_variant	ACAP3	0.0290698	0.0316456	0.00133809	1	113	4	54	0.0447578	Controls	0	294	2	1556	1	Controls	TRUE
chr1:1300036:G/A	rs147197474	synonymous_variant	ACAP3	0.00581395	0.00632911	0.000892061	0	114	1	57	0.337209	Controls	0	294	2	1556	1	Controls	TRUE
chr1:1303203:G/A	rs145087137	missense_variant	ACAP3	0.0116279	0.0126582	0.0124888	1	113	1	57	1	Controls	0	294	24	1534	0.0234941	Controls	TRUE
chr1:1310923:G/A	rs41285824	synonymous_variant	PUSL1	0.0116279	0.0126582	0.0338983	0	114	2	56	0.112403	Controls	11	283	50	1508	0.595352	Cases	FALSE
chr1:1311010:C/G	rs144555782	missense_variant	PUSL1	0.0116279	0.0126582	0.0111508	1	113	1	57	1	Controls	0	294	21	1537	0.0630231	Controls	TRUE
chr1:1311058:G/A	rs115163464	synonymous_variant	PUSL1	0.0116279	0.0126582	0.0160571	1	113	1	57	1	Controls	3	291	19	1539	1	Controls	TRUE
chr1:1312114:T/C	rs12103	synonymous_variant	CPSF3L	0.744186	0.778481	0.791258	80	34	48	10	0.0959728	Controls	245	49	1240	318	0.151254	Cases	FALSE
chr1:1312911:G/A	rs138107513	synonymous_variant	CPSF3L	0.00581395	0.00632911	0.015165	1	113	0	58	1	Cases	3	291	21	1537	1	Controls	FALSE
chr1:1313807:G/A	rs12142199	synonymous_variant	CPSF3L	0.77907	0.803797	0.82248	86	28	48	10	0.333225	Controls	246	48	1295	263	0.865147	Cases	FALSE
chr1:1315577:G/A	rs34054191	synonymous_variant	CPSF3L	0.0116279	0.0126582	0.0160571	1	113	1	57	1	Controls	3	291	19	1539	1	Controls	TRUE
chr1:1327705:G/A	rs150672559	structural_interaction_variant	CPTP	0.00581395	0.00632911	0.00267618	1	113	0	58	1	Cases	0	294	5	1553	1	Controls	FALSE
chr1:1331358:G/A	rs76755863	missense_variant	TAS1R3	0.0348837	0.0379747	0.029884	5	109	1	57	0.66501	Cases	9	285	50	1508	1	Controls	FALSE
chr1:1331360:T/A	rs141430443	synonymous_variant	TAS1R3	0.0348837	0.0379747	0.029884	5	109	1	57	0.66501	Cases	9	285	50	1508	1	Controls	FALSE
chr1:1332779:C/T	rs3813210	synonymous_variant	TAS1R3	0.0290698	0.0253165	0.0361285	4	110	1	57	0.664004	Cases	11	283	48	1510	0.585853	Cases	TRUE
chr1:1333082:G/A	rs138915131	synonymous_variant	TAS1R3	0.0116279	0.0126582	0.00312221	0	114	2	56	0.112403	Controls	0	294	7	1551	0.605445	Controls	TRUE
chr1:1334312:C/T	rs145408540	synonymous_variant	TAS1R3	0.0116279	0.0126582	0.00312221	2	112	0	58	0.550388	Cases	1	293	2	1556	0.404822	Cases	TRUE
chr1:1336473:G/C	rs113005319	missense_variant	DVL1	0.00581395	0.00632911	0.0169492	0	114	1	57	0.337209	Controls	3	291	22	1536	0.785543	Controls	TRUE
chr1:1340071:G/A	rs560603838	synonymous_variant	DVL1	0.00581395	0.00632911	0.00133809	1	113	0	58	1	Cases	0	294	3	1555	1	Controls	FALSE
chr1:13475857:T/C	rs3013105	missense_variant	LRRC38	0.383721	0.367089	0.43711	46	68	20	38	0.509085	Cases	139	155	670	888	0.178791	Cases	TRUE
chr1:13475905:G/A	rs2940315	missense_variant	LRRC38	0.0465116	0.0506329	0.0303301	6	108	2	56	0.718734	Cases	3	291	48	1510	0.0506048	Controls	FALSE
chr1:13475969:G/A	rs3013106	synonymous_variant	LRRC38	0.290698	0.265823	0.302409	33	81	17	41	1	Controls	100	194	462	1096	0.146394	Cases	FALSE
chr1:13513275:C/T	rs149475966	missense_variant	LRRC38	0.0116279	0.0126582	0.00356824	2	112	0	58	0.550388	Cases	1	293	7	1551	1	Controls	FALSE
chr1:1354066:C/T	rs150058708	missense_variant	MXRA8	0.00581395	0.00632911	0.00490633	0	114	1	57	0.337209	Controls	2	292	8	1550	0.664601	Cases	FALSE
chr1:1354088:C/T	rs374449046	synonymous_variant	MXRA8	0.00581395	0.00632911	0.00178412	1	113	0	58	1	Cases	1	293	3	1555	0.499459	Cases	TRUE
chr1:13583851:C/T	rs113350533	missense_variant	PDPN	0.00581395	0.00632911	0.00713649	0	114	1	57	0.337209	Controls	0	294	10	1548	0.379295	Controls	TRUE
chr1:13583922:C/T	rs355025	synonymous_variant	PDPN	0.412791	0.379747	0.35727	48	66	23	35	0.87004	Cases	106	188	565	993	1	Controls	FALSE
chr1:13610479:C/T	rs34384359	synonymous_variant	PDPN	0.0116279	0.0126582	0.00669045	2	112	0	58	0.550388	Cases	1	293	14	1544	0.489783	Controls	FALSE
chr1:1373805:T/C	rs111933693	missense_variant	AURKAIP1	0.0116279	0.0126582	0.0156111	1	113	1	57	1	Controls	2	292	26	1532	0.296643	Controls	TRUE
chr1:1374025:T/C	rs150194697	missense_variant	AURKAIP1	0.0174419	0.0189873	0.0178412	2	112	1	57	1	Cases	2	292	26	1532	0.296643	Controls	FALSE
chr1:13749385:C/T	rs75417771	synonymous_variant	PRDM2	0.0174419	0.0189873	0.0347904	3	111	0	58	0.55171	Cases	11	283	59	1499	1	Controls	FALSE
chr1:13773079:G/A	rs148848913	splice_region_variant&synonymous_variant	PRDM2	0.0406977	0.0443038	0.00847458	6	108	1	57	0.425538	Cases	5	289	13	1545	0.18744	Cases	TRUE
chr1:13778554:C/A	rs61747667	missense_variant	PRDM2	0.0116279	0.00632911	0.015165	1	113	1	57	1	Controls	7	287	18	1540	0.100454	Cases	FALSE
chr1:13778644:T/A	rs2076324	missense_variant	PRDM2	0.348837	0.335443	0.280553	42	72	18	40	0.501049	Cases	91	203	427	1131	0.228503	Cases	TRUE
chr1:13778796:G/A	rs41269803	missense_variant	PRDM2	0.0406977	0.0443038	0.0120428	6	108	1	57	0.425538	Cases	5	289	19	1539	0.570342	Cases	TRUE
chr1:13778803:G/A	rs1203678	synonymous_variant	PRDM2	0.360465	0.35443	0.276093	44	70	18	40	0.401559	Cases	88	206	428	1130	0.395147	Cases	TRUE
chr1:13778887:T/C	rs56201064	synonymous_variant	PRDM2	0.0116279	0.00632911	0.015165	1	113	1	57	1	Controls	7	287	18	1540	0.100454	Cases	FALSE
chr1:13779144:G/A	rs17350795	missense_variant	PRDM2	0.0116279	0.00632911	0.0165031	1	113	1	57	1	Controls	7	287	20	1538	0.178727	Cases	FALSE
chr1:13779361:A/G	rs61747663	synonymous_variant	PRDM2	0.0116279	0.00632911	0.015165	1	113	1	57	1	Controls	7	287	18	1540	0.100454	Cases	FALSE
chr1:13779427:G/A	rs56057569	synonymous_variant	PRDM2	0.0406977	0.0443038	0.0120428	6	108	1	57	0.425538	Cases	5	289	19	1539	0.570342	Cases	TRUE
chr1:13779451:T/C	rs61747661	synonymous_variant	PRDM2	0.0116279	0.00632911	0.0165031	1	113	1	57	1	Controls	7	287	20	1538	0.178727	Cases	FALSE
chr1:13779835:C/T	rs61747664	synonymous_variant	PRDM2	0.0116279	0.00632911	0.0165031	1	113	1	57	1	Controls	7	287	20	1538	0.178727	Cases	FALSE
chr1:13780640:C/G	rs116238585	missense_variant	PRDM2	0.0116279	0.00632911	0.015165	1	113	1	57	1	Controls	7	287	18	1540	0.100454	Cases	FALSE
chr1:13780669:C/T	rs115572434	synonymous_variant	PRDM2	0.0116279	0.00632911	0.015165	1	113	1	57	1	Controls	7	287	18	1540	0.100454	Cases	FALSE
chr1:13780865:T/A	rs41269807	missense_variant	PRDM2	0.0465116	0.0443038	0.0450491	3	111	5	53	0.121023	Controls	10	284	73	1485	0.441115	Controls	TRUE
chr1:13781437:C/T	rs116517080	synonymous_variant	PRDM2	0.0406977	0.0443038	0.0133809	3	111	4	54	0.227443	Controls	4	290	20	1538	0.784453	Cases	FALSE
chr1:13782493:A/G	rs61747665	synonymous_variant	PRDM2	0.0116279	0.00632911	0.015165	1	113	1	57	1	Controls	7	287	18	1540	0.100454	Cases	FALSE
chr1:13782619:A/G	rs1203651	synonymous_variant	PRDM2	0.377907	0.367089	0.29215	46	68	19	39	0.406068	Cases	95	199	446	1112	0.208521	Cases	TRUE
chr1:13816508:A/G	rs1046331	synonymous_variant	PRDM2	0.802326	0.810127	0.788582	91	23	47	11	1	Controls	228	66	1231	327	0.586382	Controls	TRUE
chr1:1387355:G/A	rs146506266	missense_variant	CCNL2	0.00581395	0.00632911	0.00044603	1	113	0	58	1	Cases	0	294	1	1557	1	Controls	FALSE
chr1:1388013:C/T	rs145080018	synonymous_variant	CCNL2	0.00581395	0.00632911	0.00133809	1	113	0	58	1	Cases	1	293	2	1556	0.404822	Cases	TRUE
chr1:1399095:G/C	rs17851391	missense_variant	CCNL2	0.0116279	0.00632911	0.0624442	1	113	1	57	1	Controls	23	271	98	1460	0.366818	Cases	FALSE
chr1:1407014:G/A	rs11548045	synonymous_variant	MRPL20	0.0116279	0.0126582	0.0343443	0	114	2	56	0.112403	Controls	11	283	51	1507	0.722941	Cases	FALSE
chr1:1419135:C/G	rs904589	missense_variant	ANKRD65	0.0232558	0.0189873	0.0802855	3	111	1	57	1	Cases	25	269	115	1443	0.472891	Cases	TRUE
chr1:1419158:G/A	rs185838741	missense_variant	ANKRD65	0.00581395	0.00632911	0.014273	1	113	0	58	1	Cases	0	294	27	1531	0.0149768	Controls	FALSE
chr1:1419214:A/G	rs3766165	synonymous_variant	ANKRD65	0.0581395	0.056962	0.0767172	7	107	3	55	1	Cases	22	272	111	1447	0.805865	Cases	TRUE
chr1:1420416:C/T	rs145378993	missense_variant	ANKRD65	0.0174419	0.0126582	0.00669045	2	112	1	57	1	Cases	2	292	8	1550	0.664601	Cases	TRUE
chr1:1426150:C/T	rs144957058	missense_variant	TMEM88B	0.0116279	0.0126582	0.0611062	1	113	1	57	1	Controls	4	290	102	1456	9.94335e-05	Controls	TRUE
chr1:1426175:T/C	rs1695848	synonymous_variant	TMEM88B	0.0232558	0.0189873	0.0414808	2	112	2	56	0.603878	Controls	5	289	73	1485	0.016847	Controls	TRUE
chr1:1426253:G/A	rs12022947	synonymous_variant	TMEM88B	0.110465	0.0886076	0.0909902	12	102	7	51	0.799451	Controls	6	288	148	1410	2.5875e-06	Controls	TRUE
chr1:1426261:C/T	rs12030806	missense_variant	TMEM88B	0.174419	0.14557	0.169938	20	94	10	48	1	Cases	13	281	272	1286	3.28948e-10	Controls	FALSE
chr1:1439454:A/G	rs1892289	synonymous_variant	VWA1	0.0930233	0.0759494	0.118198	11	103	5	53	1	Cases	58	236	155	1403	5.8353e-06	Cases	TRUE
chr1:1452384:G/A	rs9793256	missense_variant	ATAD3C	0.0988372	0.101266	0.157895	10	104	7	51	0.590197	Controls	42	252	233	1325	0.858058	Controls	TRUE
chr1:1455495:C/T	rs1781147	synonymous_variant	ATAD3C	0.151163	0.139241	0.191793	18	96	8	50	0.824255	Cases	53	241	284	1274	1	Controls	FALSE
chr1:145872788:G/C	rs11579366	missense_variant	ANKRD35	0.44186	0.43038	0.491525	53	61	23	35	0.42061	Cases	138	156	784	774	0.309038	Controls	FALSE
chr1:1460858:G/T	rs72896283	synonymous_variant	ATAD3C	0.0290698	0.0126582	0.00758252	4	110	1	57	0.664004	Cases	6	288	10	1548	0.0298301	Cases	TRUE
chr1:147172001:G/A	rs34838459	synonymous_variant	PRKAB2	0.0116279	0.0126582	0.044157	1	113	1	57	1	Controls	13	281	66	1492	0.875044	Cases	FALSE
chr1:147184518:C/T	rs72708554	downstream_gene_variant	PDIA3P1	0.0116279	0.0126582	0.044603	1	113	1	57	1	Controls	14	280	66	1492	0.640873	Cases	FALSE
chr1:147184600:G/A	rs142231929	downstream_gene_variant	PDIA3P1	0.00581395	0.00632911	0.000892061	1	113	0	58	1	Cases	0	294	1	1557	1	Controls	FALSE
chr1:147201163:T/C	rs56134376	missense_variant	FMO5	0.0116279	0.0126582	0.00356824	1	113	1	57	1	Controls	0	294	7	1551	0.605445	Controls	TRUE
chr1:147201309:G/A	rs149248185	synonymous_variant	FMO5	0.00581395	0.00632911	0.00401427	1	113	0	58	1	Cases	0	294	6	1552	0.598005	Controls	FALSE
chr1:147212527:T/C	rs58351438	missense_variant	FMO5	0.00581395	0.00632911	0.0249777	1	113	0	58	1	Cases	6	288	37	1521	0.835693	Controls	FALSE
chr1:147242777:G/C	rs11588753	missense_variant	CHD1L	0.0581395	0.056962	0.0428189	6	108	4	54	0.734582	Controls	16	278	67	1491	0.35956	Cases	FALSE
chr1:147264433:C/T	rs4950315	synonymous_variant	CHD1L	0.226744	0.227848	0.202944	26	88	13	45	1	Cases	67	227	314	1244	0.307105	Cases	TRUE
chr1:147264478:A/G	rs36008075	synonymous_variant	CHD1L	0.0174419	0.0189873	0.0307761	2	112	1	57	1	Cases	7	287	51	1507	0.582779	Controls	FALSE
chr1:147268843:C/G	rs17356233	missense_variant	CHD1L	0.22093	0.221519	0.223907	26	88	12	46	0.84693	Cases	67	227	352	1206	0.939505	Cases	TRUE
chr1:147287641:C/G	rs2275249	missense_variant	CHD1L	0.110465	0.107595	0.0691347	14	100	5	53	0.609575	Cases	26	268	104	1454	0.212115	Cases	TRUE
chr1:147294440:C/G	rs45563244	synonymous_variant	CHD1L	0.00581395	0.00632911	0.0111508	1	113	0	58	1	Cases	4	290	20	1538	0.784453	Cases	TRUE
chr1:147619150:C/T	rs61751616	missense_variant	BCL9	0.00581395	0.00632911	0.00624442	0	114	1	57	0.337209	Controls	1	293	8	1550	1	Controls	TRUE
chr1:147619199:C/T	rs61729410	synonymous_variant	BCL9	0.00581395	0.00632911	0.00267618	0	114	1	57	0.337209	Controls	2	292	3	1555	0.180932	Cases	FALSE
chr1:147619610:G/A	rs80312516	synonymous_variant	BCL9	0.00581395	0.00632911	0.00713649	1	113	0	58	1	Cases	4	290	11	1547	0.278426	Cases	TRUE
chr1:147619883:G/A	rs61751617	synonymous_variant	BCL9	0.0406977	0.0443038	0.0191793	6	108	1	57	0.425538	Cases	6	288	29	1529	0.815396	Cases	TRUE
chr1:147620166:C/T	rs3820129	missense_variant	BCL9	0.377907	0.398734	0.356824	46	68	19	39	0.406068	Cases	102	192	542	1016	1	Controls	FALSE
chr1:147620306:G/A	rs61754125	synonymous_variant	BCL9	0.0232558	0.0253165	0.0231936	2	112	2	56	0.603878	Controls	4	290	36	1522	0.385624	Controls	TRUE
chr1:147624311:G/A	rs61751618	missense_variant	BCL9	0.00581395	0.00632911	0.0124888	1	113	0	58	1	Cases	4	290	19	1539	0.775711	Cases	TRUE
chr1:147624704:C/T	rs77650336	synonymous_variant	BCL9	0.00581395	0.00632911	0.0165031	1	113	0	58	1	Cases	2	292	23	1535	0.409759	Controls	FALSE
chr1:147647455:T/A	rs137987097	missense_variant	ACP6	0.0116279	0.0126582	0.0173952	1	113	1	57	1	Controls	6	288	27	1531	0.635673	Cases	FALSE
chr1:147647471:G/A	rs1344	synonymous_variant	ACP6	0.575581	0.594937	0.547725	71	43	28	30	0.102559	Cases	163	131	851	707	0.848064	Cases	TRUE
chr1:147652507:T/G	rs2153463	synonymous_variant	ACP6	0.732558	0.734177	0.693131	87	27	39	19	0.208481	Cases	205	89	1079	479	0.890558	Cases	TRUE
chr1:147654322:G/A	rs140566115	missense_variant	ACP6	0.00581395	0.00632911	0.0138269	1	113	0	58	1	Cases	6	288	19	1539	0.268454	Cases	TRUE
chr1:147658988:C/T	rs11800736	synonymous_variant	ACP6	0.0116279	0.0126582	0.0334523	2	112	0	58	0.550388	Cases	14	280	56	1502	0.319368	Cases	TRUE
chr1:147659438:T/C	rs143920833	missense_variant	ACP6	0.0232558	0.0253165	0.00490633	2	112	2	56	0.603878	Controls	4	290	4	1554	0.025675	Cases	FALSE
chr1:147758870:G/A	rs2232191	synonymous_variant	GJA5	0.0116279	0.0126582	0.0115968	1	113	1	57	1	Controls	3	291	20	1538	1	Controls	TRUE
chr1:147908394:C/T	rs145974798	synonymous_variant	GJA8	0.00581395	0.00632911	0.00044603	1	113	0	58	1	Cases	1	293	0	1558	0.158747	Cases	TRUE
chr1:147908696:T/G	rs80358202	missense_variant	GJA8	0.0174419	0.0189873	0.000892061	1	113	2	56	0.263155	Controls	1	293	1	1557	0.292366	Cases	FALSE
chr1:147908759:C/T	rs3766503	synonymous_variant	GJA8	0.0290698	0.0316456	0.0209634	3	111	2	56	1	Controls	10	284	35	1523	0.220507	Cases	FALSE
chr1:149900352:G/C	rs1044808	missense_variant	BOLA1	0.0406977	0.0443038	0.0428189	6	108	1	57	0.425538	Cases	12	282	62	1496	0.872012	Cases	TRUE
chr1:149905113:G/A	rs13067	synonymous_variant	SV2A	0.0290698	0.0316456	0.0472792	2	112	3	55	0.336849	Controls	16	278	62	1496	0.26674	Cases	FALSE
chr1:149906855:G/A	rs149735232	splice_region_variant&synonymous_variant	SV2A	0.00581395	0.00632911	0.0312221	0	114	1	57	0.337209	Controls	11	283	46	1512	0.461997	Cases	FALSE
chr1:149926400:A/G	rs115070660	synonymous_variant	SF3B4	0.0348837	0.0379747	0.0182872	4	110	2	56	1	Cases	7	287	28	1530	0.48405	Cases	TRUE
chr1:149930450:C/T	rs145659444	missense_variant	MTMR11	0.00581395	0.00632911	0.00133809	1	113	0	58	1	Cases	1	293	2	1556	0.404822	Cases	TRUE
chr1:149934274:T/G	rs41302101	missense_variant	MTMR11	0.0290698	0.0316456	0.0517395	5	109	0	58	0.168851	Cases	17	277	79	1479	0.568858	Cases	TRUE
chr1:149934520:T/C	rs11205303	missense_variant	MTMR11	0.395349	0.392405	0.41347	45	69	23	35	1	Controls	125	169	651	907	0.846765	Cases	FALSE
chr1:149936215:A/G	rs1868992	synonymous_variant	MTMR11	0.296512	0.303797	0.208296	32	82	19	39	0.59698	Controls	62	232	335	1223	0.938269	Controls	TRUE
chr1:149967322:C/T	rs71622670	synonymous_variant	OTUD7B	0.0290698	0.0316456	0.00802855	4	110	1	57	0.664004	Cases	0	294	16	1542	0.0919857	Controls	FALSE
chr1:149971229:G/A	rs77015846	synonymous_variant	OTUD7B	0.0290698	0.0316456	0.0548617	5	109	0	58	0.168851	Cases	16	278	84	1474	1	Cases	TRUE
chr1:150072183:T/G	rs62622370	missense_variant	VPS45	0.00581395	0.00632911	0.0200714	1	113	0	58	1	Cases	4	290	33	1525	0.500121	Controls	FALSE
chr1:150082811:A/G	rs74127419	synonymous_variant	VPS45	0.00581395	0.00632911	0.0200714	1	113	0	58	1	Cases	4	290	33	1525	0.500121	Controls	FALSE
chr1:150159129:G/A	rs41264971	missense_variant	PLEKHO1	0.0116279	0.0126582	0.00490633	2	112	0	58	0.550388	Cases	0	294	10	1548	0.379295	Controls	FALSE
chr1:150159286:T/C	rs61752307	synonymous_variant	PLEKHO1	0.00581395	0.00632911	0.00267618	1	113	0	58	1	Cases	2	292	3	1555	0.180932	Cases	TRUE
chr1:150226791:G/T	rs7522034	synonymous_variant	ANP32E	0.360465	0.379747	0.407672	38	76	24	34	0.317394	Controls	107	187	659	899	0.0613703	Controls	TRUE
chr1:150262258:G/T	rs34714364	synonymous_variant	CA14	0.151163	0.164557	0.14273	14	100	12	46	0.177542	Controls	52	242	207	1351	0.0538228	Cases	FALSE
chr1:150276596:G/A	rs139591160	synonymous_variant	C1orf54	0.0116279	0.0126582	0.014719	1	113	1	57	1	Controls	4	290	19	1539	0.775711	Cases	FALSE
chr1:150308116:G/A	rs4845	missense_variant	MRPS21	0.0813953	0.0886076	0.0798394	9	105	5	53	1	Controls	17	277	134	1424	0.129957	Controls	TRUE
chr1:150308187:T/G	rs144788909	missense_variant	MRPS21	0.0232558	0.0253165	0.0450491	3	111	1	57	1	Cases	17	277	70	1488	0.365965	Cases	TRUE
chr1:150364813:G/T	rs72696841	synonymous_variant	RPRD2	0.110465	0.120253	0.088314	11	103	8	50	0.445784	Controls	20	274	146	1412	0.1815	Controls	TRUE
chr1:150457468:A/G	rs41273537	missense_variant	RPRD2	0.110465	0.120253	0.088314	11	103	8	50	0.445784	Controls	20	274	146	1412	0.1815	Controls	TRUE
chr1:150472764:T/C	rs186275199	synonymous_variant	RPRD2	0.0116279	0.0126582	0.00044603	0	114	2	56	0.112403	Controls	0	294	1	1557	1	Controls	TRUE
chr1:150472806:T/A	rs201545993	synonymous_variant	RPRD2	0.0116279	0.0126582	0.00669045	2	112	0	58	0.550388	Cases	0	294	11	1547	0.230484	Controls	FALSE
chr1:150473201:G/C	rs373510243	missense_variant	RPRD2	0.00581395	0.00632911	0.00044603	0	114	1	57	0.337209	Controls	1	293	0	1558	0.158747	Cases	FALSE
chr1:150497585:C/T	rs115720584	missense_variant	TARS2	0.00581395	0.00632911	0.0138269	0	114	1	57	0.337209	Controls	9	285	21	1537	0.0426153	Cases	FALSE
chr1:150498514:C/T	rs41264465	synonymous_variant	TARS2	0.00581395	0.00632911	0.0182872	1	113	0	58	1	Cases	4	290	28	1530	0.807566	Controls	FALSE
chr1:150498580:C/T	rs116476409	synonymous_variant	TARS2	0.00581395	0.00632911	0.00490633	1	113	0	58	1	Cases	0	294	9	1549	0.369865	Controls	FALSE
chr1:150509669:G/A	rs145971597	missense_variant	ECM1	0.0639535	0.0696203	0.00223015	9	105	2	56	0.337684	Cases	1	293	4	1554	0.57909	Cases	TRUE
chr1:150510879:C/T	rs3737240	missense_variant	ECM1	0.436047	0.43038	0.40901	53	61	22	36	0.330499	Cases	133	161	625	933	0.106166	Cases	TRUE
chr1:150511528:G/A	rs11801190	synonymous_variant	ECM1	0.0813953	0.0886076	0.0789474	9	105	5	53	1	Controls	16	278	134	1424	0.0796595	Controls	TRUE
chr1:150512368:A/T	rs151102225	missense_variant	ECM1	0.00581395	0.00632911	0.00669045	1	113	0	58	1	Cases	2	292	10	1548	1	Cases	TRUE
chr1:150512511:G/A	rs13294	missense_variant	ECM1	0.436047	0.43038	0.417038	53	61	22	36	0.330499	Cases	137	157	635	923	0.0708552	Cases	TRUE
chr1:150552949:G/A	rs41317513	missense_variant	ADAMTSL4	0.0813953	0.0886076	0.0553078	11	103	3	55	0.388038	Cases	7	287	85	1473	0.0270514	Controls	FALSE
chr1:150553568:G/C	rs41317515	missense_variant	ADAMTSL4	0.44186	0.443038	0.457181	52	62	24	34	0.629083	Cases	152	142	702	856	0.0411358	Cases	TRUE
chr1:150553794:C/T	rs41317517	missense_variant	ADAMTSL4	0.0116279	0.0126582	0.00892061	1	113	1	57	1	Controls	3	291	17	1541	1	Controls	TRUE
chr1:150553930:C/T	rs6681639	synonymous_variant	ADAMTSL4	0.267442	0.265823	0.275647	35	79	11	47	0.105869	Cases	83	211	421	1137	0.668634	Cases	TRUE
chr1:150557533:C/T	rs115937511	missense_variant	ADAMTSL4	0.00581395	0.00632911	0.00178412	1	113	0	58	1	Cases	0	294	3	1555	1	Controls	FALSE
chr1:150557567:G/A	rs41317525	synonymous_variant	ADAMTSL4	0.00581395	0.00632911	0.0111508	0	114	1	57	0.337209	Controls	1	293	18	1540	0.341363	Controls	TRUE
chr1:150557603:C/T	rs752716704	synonymous_variant	ADAMTSL4	0.00581395	0.00632911	0.00044603	1	113	0	58	1	Cases	0	294	1	1557	1	Controls	FALSE
chr1:150558055:C/G	rs56055939	missense_variant	ADAMTSL4	0.0116279	0.00632911	0.00044603	1	113	1	57	1	Controls	0	294	1	1557	1	Controls	TRUE
chr1:150558072:C/G	rs56228576	missense_variant	ADAMTSL4	0.00581395	0.00632911	0.000892061	1	113	0	58	1	Cases	1	293	1	1557	0.292366	Cases	TRUE
chr1:150559429:C/A	rs150225445	missense_variant	ADAMTSL4	0.00581395	0.00632911	0.00312221	1	113	0	58	1	Cases	1	293	4	1554	0.57909	Cases	TRUE
chr1:150559900:G/A	rs56411234	missense_variant	ADAMTSL4	0.0174419	0.0189873	0.0129349	3	111	0	58	0.55171	Cases	1	293	21	1537	0.235565	Controls	FALSE
chr1:15056111:G/A	rs79632856	synonymous_variant	KAZN	0.0232558	0.0253165	0.0633363	3	111	1	57	1	Cases	24	270	94	1464	0.191778	Cases	TRUE
chr1:15056171:T/C	rs2076570	synonymous_variant	KAZN	0.0116279	0.0126582	0.0102587	2	112	0	58	0.550388	Cases	2	292	17	1541	0.754815	Controls	FALSE
chr1:150578448:T/C	rs34645101	synonymous_variant	MCL1	0.00581395	0.00632911	0.0115968	1	113	0	58	1	Cases	7	287	15	1543	0.0690222	Cases	TRUE
chr1:150578851:G/A	rs11580946	missense_variant	MCL1	0.0116279	0.0126582	0.0133809	2	112	0	58	0.550388	Cases	2	292	25	1533	0.295419	Controls	FALSE
chr1:150627373:C/T	rs78646592	intron_variant	ENSA	0.0174419	0.0189873	0.00936664	1	113	2	56	0.263155	Controls	4	290	14	1544	0.511437	Cases	FALSE
chr1:150648376:T/C	rs147746396	missense_variant	GOLPH3L	0.00581395	0.00632911	0.00267618	1	113	0	58	1	Cases	3	291	3	1555	0.0546082	Cases	TRUE
chr1:150706557:G/A	rs1336900	missense_variant	HORMAD1	0.360465	0.373418	0.433988	39	75	23	35	0.50512	Controls	115	179	674	884	0.198691	Controls	TRUE
chr1:150747785:C/A	rs140408537	synonymous_variant	CTSS	0.00581395	0.00632911	0.00044603	1	113	0	58	1	Cases	0	294	1	1557	1	Controls	FALSE
chr1:150755063:G/A	rs2230061	missense_variant	CTSS	0.325581	0.335443	0.418376	37	77	19	39	1	Controls	122	172	643	915	0.948589	Cases	FALSE
chr1:150764744:A/G	rs41271951	missense_variant	CTSS	0.0523256	0.056962	0.0499554	8	106	1	57	0.275588	Cases	10	284	82	1476	0.240096	Controls	FALSE
chr1:150799246:C/T	rs183135762	structural_interaction_variant	CTSK	0.00581395	0.00632911	0.00044603	1	113	0	58	1	Cases	1	293	0	1558	0.158747	Cases	TRUE
chr1:150817388:A/C	rs10305741	missense_variant	ARNT	0.00581395	0.00632911	0.0120428	1	113	0	58	1	Cases	6	288	15	1543	0.127651	Cases	TRUE
chr1:150836413:C/G	rs2228099	synonymous_variant	ARNT	0.331395	0.341772	0.438894	38	76	19	39	1	Cases	133	161	670	888	0.4811	Cases	TRUE
chr1:150858450:T/C	rs141736918	synonymous_variant	ARNT	0.0174419	0.0189873	0.000892061	2	112	1	57	1	Cases	0	294	2	1556	1	Controls	FALSE
chr1:150945148:G/T	rs186820437	intron_variant	SETDB1	0.0232558	0.0253165	0.0495094	3	111	1	57	1	Cases	20	274	78	1480	0.202641	Cases	TRUE
chr1:150950623:T/C	rs17661357	synonymous_variant	SETDB1	0.0755814	0.0822785	0.115968	10	104	3	55	0.546827	Cases	30	264	173	1385	0.760011	Controls	FALSE
chr1:150961038:A/T	rs138864506	missense_variant	SETDB1	0.00581395	0.00632911	0.00267618	1	113	0	58	1	Cases	0	294	5	1553	1	Controls	FALSE
chr1:150967407:A/G	rs78875607	synonymous_variant	CERS2	0.00581395	0.00632911	0.014719	1	113	0	58	1	Cases	6	288	19	1539	0.268454	Cases	TRUE
chr1:150967832:G/A	rs76805488	synonymous_variant	CERS2	0.00581395	0.00632911	0.014719	1	113	0	58	1	Cases	6	288	19	1539	0.268454	Cases	TRUE
chr1:150968149:T/G	rs267738	missense_variant	CERS2	0.168605	0.170886	0.150758	23	91	6	52	0.132406	Cases	51	243	227	1331	0.246799	Cases	TRUE
chr1:150983106:A/G	rs267731	start_lost	ANXA9	0.0232558	0.0253165	0.0240856	4	110	0	58	0.301481	Cases	10	284	35	1523	0.220507	Cases	TRUE
chr1:150986360:A/G	rs267733	missense_variant	ANXA9	0.156977	0.158228	0.125781	21	93	6	52	0.190773	Cases	52	242	185	1373	0.00768716	Cases	TRUE
chr1:150987874:A/C	rs7532008	splice_region_variant&synonymous_variant	ANXA9	0.389535	0.373418	0.461641	46	68	21	37	0.62369	Cases	129	165	715	843	0.565665	Controls	FALSE
chr1:151000537:C/T	rs145467872	missense_variant	FAM63A	0.00581395	0.00632911	0.00044603	0	114	1	57	0.337209	Controls	0	294	1	1557	1	Controls	TRUE
chr1:151002385:G/A	rs148438333	missense_variant	FAM63A	0.00581395	0.00632911	0.000892061	1	113	0	58	1	Cases	0	294	2	1556	1	Controls	FALSE
chr1:151002495:T/A	rs41310885	missense_variant	FAM63A	0.0465116	0.0506329	0.0481713	6	108	2	56	0.718734	Cases	7	287	83	1475	0.0368913	Controls	FALSE
chr1:151002632:T/C	rs771205	missense_variant	FAM63A	0.936047	0.955696	0.955397	105	9	56	2	0.337684	Controls	277	17	1483	75	0.465621	Controls	TRUE
chr1:151027261:A/G	rs11204762	synonymous_variant	PRUNE1	0.203488	0.183544	0.190901	26	88	9	49	0.319018	Cases	43	251	319	1239	0.0200279	Controls	FALSE
chr1:151033930:C/G	rs72706548	missense_variant	PRUNE1	0.00581395	0.00632911	0.0044603	1	113	0	58	1	Cases	1	293	8	1550	1	Controls	FALSE
chr1:151034061:G/A	rs3738477	missense_variant	PRUNE1	0.0290698	0.0126582	0.000892061	4	110	1	57	0.664004	Cases	0	294	2	1556	1	Controls	FALSE
chr1:151034063:C/A	rs3738476	synonymous_variant	PRUNE1	0.790698	0.791139	0.853702	89	25	47	11	0.696651	Controls	257	37	1321	237	0.282373	Cases	FALSE
chr1:151034215:C/T	rs138602074	missense_variant	PRUNE1	0.0174419	0.0189873	0.00579839	2	112	1	57	1	Cases	2	292	11	1547	1	Controls	FALSE
chr1:151036732:A/G	rs41266605	missense_variant	BNIPL	0.0174419	0.0189873	0.0334523	3	111	0	58	0.55171	Cases	6	288	52	1506	0.278364	Controls	FALSE
chr1:151038849:C/T	rs61751619	missense_variant	BNIPL	0.0697674	0.0632911	0.102587	10	104	2	56	0.341887	Cases	33	261	160	1398	0.603801	Cases	TRUE
chr1:151043088:G/A	rs61751620	missense_variant	BNIPL	0.0232558	0.0253165	0.00669045	4	110	0	58	0.301481	Cases	2	292	11	1547	1	Controls	FALSE
chr1:151043392:G/A	rs12068365	missense_variant	BNIPL	0.0523256	0.056962	0.0704728	7	107	2	56	0.719591	Cases	13	281	116	1442	0.0616162	Controls	FALSE
chr1:151067437:C/T	rs41266626	synonymous_variant	MLLT11	0.00581395	0.00632911	0.00490633	1	113	0	58	1	Cases	2	292	8	1550	0.664601	Cases	TRUE
chr1:151090481:G/A	rs11204774	missense_variant	GABPB2	0.0581395	0.0632911	0.0691347	8	106	2	56	0.498041	Cases	13	281	113	1445	0.0780702	Controls	FALSE
chr1:151117409:G/C	rs62621412	missense_variant	GABPB2	0.0232558	0.0189873	0.0312221	2	112	2	56	0.603878	Controls	9	285	57	1501	0.732546	Controls	TRUE
chr1:151117412:A/C	rs59454556	missense_variant	GABPB2	0.0290698	0.0253165	0.0401427	3	111	2	56	1	Controls	15	279	70	1488	0.648432	Cases	FALSE
chr1:15112485:G/A	rs148420593	missense_variant	KAZN	0.00581395	0.00632911	0.00223015	0	114	1	57	0.337209	Controls	0	294	5	1553	1	Controls	TRUE
chr1:15112494:G/A	rs10803354	missense_variant	KAZN	0.418605	0.398734	0.363961	47	67	25	33	0.870684	Controls	108	186	568	990	0.947378	Cases	FALSE
chr1:151133348:C/G	rs4971006	synonymous_variant	SEMA6C	0.784884	0.778481	0.809099	86	28	49	9	0.238662	Controls	233	61	1261	297	0.519547	Controls	TRUE
chr1:151133355:T/C	rs146921438	missense_variant	SEMA6C	0.00581395	0.00632911	0.00267618	1	113	0	58	1	Cases	1	293	2	1556	0.404822	Cases	TRUE
chr1:151135661:T/G	rs4971007	missense_variant	SEMA6C	0.813953	0.797468	0.847458	91	23	49	9	0.53755	Controls	251	43	1322	236	0.859315	Cases	FALSE
chr1:151135755:C/T	rs146046629	synonymous_variant	SEMA6C	0.00581395	0.00632911	0.00490633	1	113	0	58	1	Cases	2	292	8	1550	0.664601	Cases	TRUE
chr1:151138034:G/A	rs139583127	missense_variant	SEMA6C	0.0116279	0.0126582	0.00267618	1	113	1	57	1	Controls	2	292	4	1554	0.244094	Cases	FALSE
chr1:151138356:G/A	rs72708441	synonymous_variant	SEMA6C	0.122093	0.132911	0.0905442	12	102	9	49	0.338159	Controls	24	270	143	1415	0.657275	Controls	TRUE
chr1:151140007:T/C	rs75185260	missense_variant	SEMA6C	0.0232558	0.0189873	0.0209634	2	112	2	56	0.603878	Controls	7	287	38	1520	1	Controls	TRUE
chr1:151142531:G/A	rs35817752	missense_variant	SEMA6C	0.00581395	0.00632911	0.00178412	1	113	0	58	1	Cases	1	293	2	1556	0.404822	Cases	TRUE
chr1:151142541:G/A	rs74949844	synonymous_variant	SEMA6C	0.0872093	0.0886076	0.0530776	7	107	8	50	0.149849	Controls	21	273	76	1482	0.116395	Cases	FALSE
chr1:15114533:T/C	rs34135602	synonymous_variant	KAZN	0.0523256	0.056962	0.0419269	4	110	5	53	0.166821	Controls	10	284	69	1489	0.529145	Controls	TRUE
chr1:15114594:C/T	rs12048768	missense_variant	KAZN	0.0116279	0	0.0107047	2	112	0	58	0.550388	Cases	4	290	16	1542	0.543905	Cases	TRUE
chr1:151159105:G/A	rs41310905	sequence_feature	TNFAIP8L2	0.00581395	0.00632911	0.0044603	1	113	0	58	1	Cases	2	292	7	1551	0.64108	Cases	TRUE
chr1:151161886:C/T	rs77292984	missense_variant	LYSMD1	0.00581395	0	0.000892061	1	113	0	58	1	Cases	1	293	1	1557	0.292366	Cases	TRUE
chr1:151168256:G/A	rs1115	missense_variant	TNFAIP8L2-SCNM1	0.00581395	0.00632911	0.0178412	1	113	0	58	1	Cases	1	293	32	1526	0.0500517	Controls	FALSE
chr1:151168266:C/T	rs138637165	missense_variant	TNFAIP8L2-SCNM1	0.00581395	0.00632911	0.00669045	1	113	0	58	1	Cases	2	292	12	1546	1	Controls	FALSE
chr1:151170540:T/C	rs143662204	missense_variant	TMOD4	0.00581395	0.00632911	0.0178412	1	113	0	58	1	Cases	1	293	32	1526	0.0500517	Controls	FALSE
chr1:151171494:G/C	rs28730722	missense_variant	TMOD4	0.00581395	0.00632911	0.00669045	1	113	0	58	1	Cases	2	292	12	1546	1	Controls	FALSE
chr1:151177011:A/G	rs78427992	missense_variant	VPS72	0.00581395	0.00632911	0.00669045	1	113	0	58	1	Cases	2	292	12	1546	1	Controls	FALSE
chr1:151232290:T/C	rs148997378	synonymous_variant	PIP5K1A	0.00581395	0.00632911	0.00133809	1	113	0	58	1	Cases	1	293	2	1556	0.404822	Cases	TRUE
chr1:151236587:C/T	rs12407426	synonymous_variant	PIP5K1A	0.662791	0.670886	0.706066	71	43	43	15	0.128736	Controls	202	92	1106	452	0.442838	Controls	TRUE
chr1:151242535:A/G	rs61729862	synonymous_variant	PIP5K1A	0.0174419	0.00632911	0.0254237	2	112	1	57	1	Cases	4	290	41	1517	0.298587	Controls	FALSE
chr1:151266099:G/A	rs41269696	sequence_feature	PSMD4	0.00581395	0.00632911	0.00669045	1	113	0	58	1	Cases	2	292	12	1546	1	Controls	FALSE
chr1:151266575:T/C	rs7489	synonymous_variant	PSMD4	0.662791	0.670886	0.71008	71	43	43	15	0.128736	Controls	203	91	1113	445	0.401208	Controls	TRUE
chr1:151286567:C/T	rs2298265	synonymous_variant	ZNF687	0.122093	0.126582	0.161017	17	97	4	54	0.14738	Cases	44	250	260	1298	0.493341	Controls	FALSE
chr1:151286637:G/A	rs112780836	missense_variant	ZNF687	0.00581395	0.00632911	0.00669045	1	113	0	58	1	Cases	2	292	12	1546	1	Controls	FALSE
chr1:151287067:G/A	rs3748545	missense_variant	ZNF687	0.110465	0.113924	0.161463	15	99	4	54	0.30476	Cases	44	250	261	1297	0.493193	Controls	FALSE
chr1:151287128:C/T	rs151093902	synonymous_variant	ZNF687	0.0116279	0.0126582	0.00044603	2	112	0	58	0.550388	Cases	0	294	0	1558	1	Controls	FALSE
chr1:151288197:G/A	rs12745008	missense_variant	ZNF687	0.0174419	0.0189873	0.0709188	2	112	1	57	1	Cases	17	277	117	1441	0.32795	Controls	FALSE
chr1:151289879:C/A	rs61818002	synonymous_variant	ZNF687	0.00581395	0.00632911	0.00267618	1	113	0	58	1	Cases	2	292	4	1554	0.244094	Cases	TRUE
chr1:151310231:T/C	rs762969703	missense_variant	PI4KB	0.00581395	0.00632911	0.00178412	1	113	0	58	1	Cases	0	294	4	1554	1	Controls	FALSE
chr1:151315696:G/A	rs1056847	synonymous_variant	PI4KB	0.610465	0.613924	0.635593	64	50	41	17	0.0708466	Controls	185	109	994	564	0.791606	Controls	TRUE
chr1:151342811:G/C	rs2233854	missense_variant	RFX5	0.133721	0.132911	0.119536	15	99	8	50	1	Controls	43	251	182	1376	0.172534	Cases	FALSE
chr1:151365227:C/T	rs72710112	missense_variant	SELENBP1	0.00581395	0.00632911	0.0138269	0	114	1	57	0.337209	Controls	6	288	18	1540	0.254244	Cases	FALSE
chr1:151369094:C/T	rs41284998	synonymous_variant	SELENBP1	0.0116279	0.0126582	0.0129349	0	114	2	56	0.112403	Controls	8	286	16	1542	0.0417229	Cases	FALSE
chr1:151369787:C/T	rs41285000	missense_variant	SELENBP1	0.0348837	0.0253165	0.0115968	6	108	0	58	0.0980883	Cases	5	289	14	1544	0.207838	Cases	TRUE
chr1:151399662:G/A	rs7172	synonymous_variant	PSMB4	0.77907	0.791139	0.789028	90	24	44	14	0.698851	Cases	232	62	1232	326	0.937846	Controls	FALSE
chr1:151401549:T/C	rs4603	missense_variant	PSMB4	0.203488	0.196203	0.198483	22	92	13	45	0.690049	Controls	56	238	307	1251	0.872743	Controls	TRUE
chr1:151404931:A/C	rs1571294	synonymous_variant	POGZ	0.00581395	0	0.00981267	0	114	1	57	0.337209	Controls	4	290	16	1542	0.543905	Cases	FALSE
chr1:151404946:A/C	rs142860188	missense_variant	POGZ	0.00581395	0.00632911	0.00356824	0	114	1	57	0.337209	Controls	3	291	3	1555	0.0546082	Cases	FALSE
chr1:151405339:G/A	rs201461621	synonymous_variant	POGZ	0.00581395	0.00632911	0.00044603	0	114	1	57	0.337209	Controls	0	294	1	1557	1	Controls	TRUE
chr1:151405798:G/A	rs149003420	synonymous_variant	POGZ	0.00581395	0.00632911	0.0044603	1	113	0	58	1	Cases	2	292	6	1552	0.62069	Cases	TRUE
chr1:151430768:T/C	rs145173739	synonymous_variant	POGZ	0.00581395	0.00632911	0.00178412	1	113	0	58	1	Cases	0	294	3	1555	1	Controls	FALSE
chr1:151440989:G/A	rs145999381	synonymous_variant	POGZ	0.00581395	0.00632911	0.00223015	0	114	1	57	0.337209	Controls	0	294	5	1553	1	Controls	TRUE
chr1:151518699:C/T	rs142876758	synonymous_variant	CGN	0.0174419	0.0189873	0.00223015	2	112	1	57	1	Cases	0	294	5	1553	1	Controls	FALSE
chr1:151524242:C/T	rs16833336	missense_variant	CGN	0.00581395	0.00632911	0.00044603	1	113	0	58	1	Cases	1	293	0	1558	0.158747	Cases	TRUE
chr1:151524726:G/A	rs12038198	missense_variant	CGN	0.0348837	0.0253165	0.0231936	3	111	3	55	0.40642	Controls	9	285	37	1521	0.537968	Cases	FALSE
chr1:151525662:C/G	rs74665256	synonymous_variant	CGN	0.00581395	0	0.00044603	1	113	0	58	1	Cases	0	294	1	1557	1	Controls	FALSE
chr1:151525667:G/A	rs142913144	missense_variant	CGN	0.0174419	0.0189873	0.0124888	2	112	1	57	1	Cases	0	294	18	1540	0.0962808	Controls	FALSE
chr1:151529365:C/G	rs12044926	missense_variant	CGN	0.0232558	0.0126582	0.0223015	2	112	2	56	0.603878	Controls	9	285	34	1524	0.395572	Cases	FALSE
chr1:151529951:C/T	rs34834099	missense_variant	CGN	0.0465116	0.0506329	0.0267618	6	108	2	56	0.718734	Cases	6	288	41	1517	0.687714	Controls	FALSE
chr1:151530113:G/A	rs41272459	missense_variant&splice_region_variant	CGN	0.00581395	0.00632911	0.00133809	1	113	0	58	1	Cases	0	294	3	1555	1	Controls	FALSE
chr1:151530490:C/G	rs144143337	missense_variant&splice_region_variant	CGN	0.00581395	0.00632911	0.00356824	1	113	0	58	1	Cases	2	292	6	1552	0.62069	Cases	TRUE
chr1:151530595:G/A	rs138238589	missense_variant	CGN	0.00581395	0.00632911	0.00401427	1	113	0	58	1	Cases	2	292	5	1553	0.3079	Cases	TRUE
chr1:151534050:G/A	rs41272467	missense_variant	CGN	0.0116279	0.0126582	0.0156111	1	113	1	57	1	Controls	5	289	26	1532	1	Cases	FALSE
chr1:151540419:A/G	rs3828054	5_prime_UTR_variant	TUFT1	0.0988372	0.0822785	0.101695	12	102	5	53	0.792158	Cases	26	268	168	1390	0.35119	Controls	FALSE
chr1:151569700:C/T	rs41310883	missense_variant	TUFT1	0.0174419	0.0189873	0.00802855	3	111	0	58	0.55171	Cases	1	293	15	1543	0.492449	Controls	FALSE
chr1:151665993:G/A	rs61762678	missense_variant	SNX27	0.00581395	0.00632911	0.00223015	1	113	0	58	1	Cases	0	294	1	1557	1	Controls	FALSE
chr1:151760851:T/C	rs74228558	missense_variant	MRPL9	0.116279	0.113924	0.0553078	16	98	4	54	0.212748	Cases	19	275	70	1488	0.178994	Cases	TRUE
chr1:151760859:T/G	rs8480	missense_variant	MRPL9	0.482558	0.481013	0.412132	57	57	26	32	0.628481	Cases	141	153	613	945	0.00653232	Cases	TRUE
chr1:151763069:A/G	rs1196455	synonymous_variant	MRPL9	0.0232558	0.00632911	0.00713649	3	111	1	57	1	Cases	4	290	10	1548	0.257959	Cases	TRUE
chr1:151763100:T/C	rs7007	missense_variant	MRPL9	0.122093	0.120253	0.116414	13	101	8	50	0.631701	Controls	28	266	184	1374	0.317484	Controls	TRUE
chr1:151775494:A/G	rs11204885	synonymous_variant	TDRKH	0.25	0.246835	0.313113	29	85	14	44	1	Cases	96	198	507	1051	1	Cases	TRUE
chr1:151778798:C/G	rs17853082	missense_variant	TDRKH	0.0116279	0.0126582	0.0231936	1	113	1	57	1	Controls	7	287	40	1518	1	Controls	TRUE
chr1:151801375:T/A	rs61746299	missense_variant	LINGO4	0.0232558	0.00632911	0.00579839	3	111	1	57	1	Cases	2	292	10	1548	1	Cases	TRUE
chr1:151813564:G/A	rs61754474	synonymous_variant	RORC	0.00581395	0.00632911	0.00044603	0	114	1	57	0.337209	Controls	1	293	0	1558	0.158747	Cases	FALSE
chr1:151838348:C/T	rs532665002	synonymous_variant	C2CD4D	0.0116279	0.0126582	0.00044603	2	112	0	58	0.550388	Cases	1	293	0	1558	0.158747	Cases	TRUE
chr1:151838750:G/A	rs6673556	synonymous_variant	C2CD4D	0.534884	0.531646	0.905442	50	64	42	16	0.000393078	Controls	243	51	1420	138	3.46493e-05	Controls	TRUE
chr1:151847848:T/C	rs6587625	structural_interaction_variant	THEM5	0.732558	0.727848	0.713649	82	32	44	14	0.715882	Controls	204	90	1109	449	0.529528	Controls	TRUE
chr1:151853515:G/T	rs7556386	synonymous_variant	THEM5	0.55814	0.550633	0.553078	66	48	30	28	0.516444	Cases	162	132	869	689	0.847879	Controls	FALSE
chr1:151895052:C/T	rs114800758	missense_variant	THEM4	0.0116279	0.0126582	0.00624442	2	112	0	58	0.550388	Cases	2	292	10	1548	1	Cases	TRUE
chr1:151895084:G/A	rs3762427	synonymous_variant	THEM4	0.860465	0.85443	0.90678	101	13	47	11	0.243626	Cases	264	30	1424	134	0.371267	Controls	FALSE
chr1:151909409:A/C	rs3748805	missense_variant	THEM4	0.755814	0.772152	0.903211	90	24	40	18	0.188728	Cases	262	32	1418	140	0.323689	Controls	FALSE
chr1:152085318:G/C	rs61750909	synonymous_variant	TCHHL1	0.00581395	0.00632911	0.0432649	1	113	0	58	1	Cases	13	281	63	1495	0.748827	Cases	TRUE
chr1:152088088:G/C	rs142056537	missense_variant	TCHHL1	0.0174419	0.0189873	0.00133809	1	113	2	56	0.263155	Controls	2	292	0	1558	0.0251286	Cases	FALSE
chr1:152107513:T/G	rs1131471	missense_variant	TCHH	0.453488	0.468354	0.550847	54	60	24	34	0.518174	Cases	150	144	860	698	0.201629	Controls	FALSE
chr1:152108344:C/G	rs199684586	missense_variant	TCHH	0.00581395	0.00632911	0.00044603	1	113	0	58	1	Cases	0	294	1	1557	1	Controls	FALSE
chr1:152108632:G/A	rs75981854	missense_variant	TCHH	0.00581395	0	0.000892061	0	114	1	57	0.337209	Controls	0	294	2	1556	1	Controls	TRUE
chr1:152109156:C/G	rs2496251	missense_variant	TCHH	0.0290698	0.0253165	0.00267618	3	111	2	56	1	Controls	0	294	6	1552	0.598005	Controls	TRUE
chr1:152109445:G/C	rs2496253	missense_variant	TCHH	0.453488	0.468354	0.550847	54	60	24	34	0.518174	Cases	150	144	860	698	0.201629	Controls	FALSE
chr1:152109917:C/T	rs375717600	synonymous_variant	TCHH	0.00581395	0.00632911	0.00624442	0	114	1	57	0.337209	Controls	1	293	11	1547	0.703734	Controls	TRUE
chr1:152110411:G/A	rs201773860	synonymous_variant	TCHH	0.0116279	0.0126582	0.00223015	2	112	0	58	0.550388	Cases	0	294	4	1554	1	Controls	FALSE
chr1:152110849:A/T	rs11803731	missense_variant	TCHH	0.197674	0.208861	0.172614	23	91	11	47	1	Cases	47	247	269	1289	0.67255	Controls	FALSE
chr1:152111330:C/T	rs200947543	synonymous_variant	TCHH	0.0232558	0.0253165	0.0196253	2	112	2	56	0.603878	Controls	4	290	29	1529	0.809216	Controls	TRUE
chr1:152111563:G/T	rs6680692	missense_variant	TCHH	0.00581395	0.00632911	0.00936664	1	113	0	58	1	Cases	0	294	16	1542	0.0919857	Controls	FALSE
chr1:152111929:C/G	rs76166158	missense_variant	TCHH	0.00581395	0.00632911	0.00356824	0	114	1	57	0.337209	Controls	0	294	8	1550	0.370057	Controls	TRUE
chr1:152112508:C/G	rs3134814	missense_variant	TCHH	0.0465116	0.0506329	0.0490633	6	108	2	56	0.718734	Cases	18	276	70	1488	0.231959	Cases	TRUE
chr1:15215111:T/C	rs3820065	synonymous_variant	TMEM51	0.186047	0.164557	0.20785	24	90	8	50	0.302948	Cases	70	224	308	1250	0.115317	Cases	TRUE
chr1:15215144:G/A	rs41310380	synonymous_variant	TMEM51	0.0116279	0.0126582	0.00535236	0	114	2	56	0.112403	Controls	1	293	6	1552	1	Controls	TRUE
chr1:152154979:T/C	rs75957773	missense_variant	RPTN	0.127907	0.132911	0.268956	20	94	2	56	0.0077088	Cases	71	223	420	1138	0.349143	Controls	FALSE
chr1:152155645:G/A	rs72696940	missense_variant	RPTN	0.110465	0.120253	0.0718109	13	101	6	52	1	Cases	13	281	123	1435	0.0377147	Controls	FALSE
chr1:152155736:C/G	rs143744326	missense_variant	RPTN	0.0174419	0.0189873	0.0227475	0	114	3	55	0.0370269	Controls	3	291	34	1524	0.256426	Controls	TRUE
chr1:152156626:T/C	rs201412217	missense_variant	RPTN	0.0116279	0.0126582	0.00044603	2	112	0	58	0.550388	Cases	0	294	1	1557	1	Controls	FALSE
chr1:15219581:G/A	rs3753313	synonymous_variant	TMEM51	0.27907	0.297468	0.318466	28	86	20	38	0.208452	Controls	92	202	512	1046	0.635169	Controls	TRUE
chr1:152221068:A/G	rs7535536	synonymous_variant	HRNR	0.796512	0.829114	0.778769	90	24	47	11	0.842511	Controls	230	64	1207	351	0.819262	Cases	FALSE
chr1:152221129:C/T	rs12741518	missense_variant	HRNR	0.0290698	0.0253165	0.0227475	3	111	2	56	1	Controls	8	286	37	1521	0.681086	Cases	FALSE
chr1:152221375:C/T	rs11204937	missense_variant	HRNR	0.796512	0.829114	0.778323	90	24	47	11	0.842511	Controls	230	64	1207	351	0.819262	Cases	FALSE
chr1:152302977:G/A	rs3814299	missense_variant	FLG	0.00581395	0	0.00044603	0	114	1	57	0.337209	Controls	0	294	1	1557	1	Controls	TRUE
chr1:152303212:G/A	rs141128022	missense_variant	FLG	0.00581395	0.00632911	0.00401427	1	113	0	58	1	Cases	0	294	6	1552	0.598005	Controls	FALSE
chr1:152308215:A/T	rs117945779	missense_variant	FLG	0.00581395	0.00632911	0.00624442	1	113	0	58	1	Cases	2	292	11	1547	1	Controls	FALSE
chr1:152350656:G/T	rs12568784	stop_gained	FLG2	0.151163	0.126582	0.190901	19	95	7	51	0.504398	Cases	53	241	306	1252	0.57357	Controls	FALSE
chr1:152353256:G/A	rs12022217	synonymous_variant	FLG2	0.151163	0.126582	0.190901	19	95	7	51	0.504398	Cases	53	241	306	1252	0.57357	Controls	FALSE
chr1:152353483:C/T	rs148908983	missense_variant	FLG2	0.00581395	0.00632911	0.00758252	1	113	0	58	1	Cases	2	292	11	1547	1	Controls	FALSE
chr1:152354367:C/T	rs78399057	missense_variant	FLG2	0.0116279	0	0.0044603	0	114	2	56	0.112403	Controls	1	293	7	1551	1	Controls	TRUE
chr1:152354993:C/T	rs76514540	synonymous_variant	FLG2	0.0872093	0.0822785	0.0825156	13	101	2	56	0.0931742	Cases	13	281	144	1414	0.00581166	Controls	FALSE
chr1:152355026:A/G	rs138997916	synonymous_variant	FLG2	0.0755814	0.0696203	0.0749331	11	103	2	56	0.223139	Cases	13	281	130	1428	0.0228658	Controls	FALSE
chr1:152355050:T/C	rs12758283	synonymous_variant	FLG2	0.0116279	0.0126582	0.0138269	2	112	0	58	0.550388	Cases	8	286	18	1540	0.0528964	Cases	TRUE
chr1:152355619:C/T	rs16842865	missense_variant	FLG2	0.0290698	0.0253165	0.0205174	3	111	2	56	1	Controls	8	286	31	1527	0.381425	Cases	FALSE
chr1:152355935:A/G	rs6679449	synonymous_variant	FLG2	0.180233	0.151899	0.213202	22	92	9	49	0.675713	Cases	64	230	342	1216	1	Controls	FALSE
chr1:152356893:C/G	rs2282302	missense_variant	FLG2	0.197674	0.202532	0.232828	19	95	15	43	0.16163	Controls	71	223	344	1214	0.445972	Cases	FALSE
chr1:152356894:A/G	rs145678751	missense_variant	FLG2	0.0116279	0.0126582	0.015165	2	112	0	58	0.550388	Cases	1	293	24	1534	0.162145	Controls	FALSE
chr1:152356959:C/T	rs2282303	missense_variant	FLG2	0.156977	0.132911	0.194023	20	94	7	51	0.385765	Cases	53	241	313	1245	0.472329	Controls	FALSE
chr1:152357376:C/T	rs6587667	missense_variant	FLG2	0.0290698	0.0253165	0.0205174	3	111	2	56	1	Controls	8	286	31	1527	0.381425	Cases	FALSE
chr1:152358764:G/A	rs3818831	missense_variant	FLG2	0.151163	0.126582	0.199376	18	96	8	50	0.824255	Cases	57	237	317	1241	0.751709	Controls	FALSE
chr1:152409644:C/T	rs3829868	missense_variant	CRNN	0.145349	0.120253	0.187333	18	96	7	51	0.64878	Cases	51	243	304	1254	0.419701	Controls	FALSE
chr1:152511653:G/A	rs2105117	missense_variant	LCE5A	0.651163	0.664557	0.690009	74	40	38	20	1	Controls	192	102	1073	485	0.245361	Controls	TRUE
chr1:152511784:A/T	rs56169785	missense_variant	LCE5A	0.0116279	0.0126582	0.00892061	2	112	0	58	0.550388	Cases	4	290	15	1543	0.526324	Cases	TRUE
chr1:152515503:C/T	rs2282296	synonymous_variant	CRCT1	0.656977	0.670886	0.68198	75	39	38	20	1	Cases	185	109	1062	496	0.0899513	Controls	FALSE
chr1:152515587:C/T	rs1053588	synonymous_variant	CRCT1	0.656977	0.670886	0.67752	75	39	38	20	1	Cases	182	112	1056	502	0.0584476	Controls	FALSE
chr1:152515670:G/A	rs16834168	missense_variant	CRCT1	0.0406977	0.0253165	0.00802855	6	108	1	57	0.425538	Cases	2	292	12	1546	1	Controls	FALSE
chr1:152664193:C/A	rs150498841	missense_variant	LCE2D	0.00581395	0.00632911	0.00044603	0	114	1	57	0.337209	Controls	0	294	1	1557	1	Controls	TRUE
chr1:152664367:A/T	rs9793541	missense_variant	LCE2D	0.261628	0.265823	0.23149	32	82	13	45	0.467699	Cases	80	214	378	1180	0.302147	Cases	TRUE
chr1:152686995:T/G	rs3737859	missense_variant	LCE2B	0.0813953	0.0759494	0.102587	7	107	7	51	0.237757	Controls	36	258	155	1403	0.249775	Cases	FALSE
chr1:152698909:G/A	rs80271068	missense_variant	LCE2A	0.0232558	0.0189873	0.0405888	3	111	1	57	1	Cases	12	282	56	1502	0.734608	Cases	TRUE
chr1:152698923:C/G	rs151071437	missense_variant	LCE2A	0.00581395	0.00632911	0.00178412	1	113	0	58	1	Cases	0	294	4	1554	1	Controls	FALSE
chr1:152709127:A/G	rs41268472	missense_variant	LCE4A	0.0232558	0.0189873	0.0566459	3	111	1	57	1	Cases	14	280	76	1482	1	Controls	FALSE
chr1:152709359:G/T	rs10888510	missense_variant	LCE4A	0.0116279	0.0126582	0.029884	1	113	1	57	1	Controls	7	287	45	1513	0.846923	Controls	TRUE
chr1:152719598:G/C	rs1332500	missense_variant	C1orf68	0.331395	0.341772	0.312667	40	74	17	41	0.496026	Cases	101	193	503	1055	0.497983	Cases	TRUE
chr1:152719996:A/C	rs873775	missense_variant	C1orf68	0.331395	0.341772	0.312667	40	74	17	41	0.496026	Cases	101	193	503	1055	0.497983	Cases	TRUE
chr1:152720036:G/A	rs41268474	missense_variant	C1orf68	0.0813953	0.0759494	0.12355	7	107	7	51	0.237757	Controls	40	254	182	1376	0.377958	Cases	FALSE
chr1:152720112:A/G	rs944682	synonymous_variant	C1orf68	0.331395	0.341772	0.312667	40	74	17	41	0.496026	Cases	101	193	503	1055	0.497983	Cases	TRUE
chr1:152759630:A/T	rs17612167	missense_variant	KPRP	0.244186	0.234177	0.20785	31	83	11	47	0.264713	Cases	59	235	324	1234	0.814168	Controls	FALSE
chr1:152759698:T/C	rs944683	missense_variant	KPRP	0.0988372	0.0886076	0.130687	10	104	7	51	0.590197	Controls	42	252	193	1365	0.38972	Cases	FALSE
chr1:152759960:G/C	rs4845480	synonymous_variant	KPRP	0.476744	0.481013	0.5	53	61	29	29	0.747181	Controls	150	144	792	766	1	Cases	FALSE
chr1:152760091:G/A	rs16834461	missense_variant	KPRP	0.104651	0.0949367	0.139161	11	103	7	51	0.608809	Controls	46	248	207	1351	0.308123	Cases	FALSE
chr1:152760825:T/A	rs4329520	missense_variant	KPRP	0.476744	0.481013	0.501784	53	61	29	29	0.747181	Controls	150	144	794	764	1	Cases	FALSE
chr1:152760996:C/T	rs141557248	missense_variant	KPRP	0.0174419	0.0189873	0.000892061	2	112	1	57	1	Cases	0	294	2	1556	1	Controls	FALSE
chr1:152776615:C/T	rs41268480	missense_variant	LCE1F	0.215116	0.227848	0.191793	27	87	10	48	0.432891	Cases	54	240	295	1263	0.870985	Controls	FALSE
chr1:152805392:A/G	rs36107483	synonymous_variant	LCE1C	0.348837	0.360759	0.297056	41	73	19	39	0.736682	Cases	93	201	473	1085	0.678978	Cases	TRUE
chr1:152805432:C/T	rs2006940	missense_variant	LCE1C	0.110465	0.101266	0.151204	12	102	7	51	0.799451	Controls	48	246	231	1327	0.533712	Cases	FALSE
chr1:152812694:G/A	rs56056379	missense_variant	LCE1B	0.0465116	0.0506329	0.0254237	5	109	3	55	1	Controls	9	285	38	1520	0.543206	Cases	FALSE
chr1:152827648:G/T	rs137886860	missense_variant	LCE1A	0.0174419	0.0189873	0.00981267	1	113	2	56	0.263155	Controls	1	293	15	1543	0.492449	Controls	TRUE
chr1:152910134:A/G	rs2229496	missense_variant	IVL	0.0988372	0.0949367	0.141392	10	104	7	51	0.590197	Controls	50	244	221	1337	0.208649	Cases	FALSE
chr1:152910506:C/G	rs7520711	missense_variant	IVL	0.00581395	0.00632911	0.0223015	1	113	0	58	1	Cases	4	290	37	1521	0.386805	Controls	FALSE
chr1:152911132:G/A	rs7545413	synonymous_variant	IVL	0.0988372	0.0949367	0.134255	10	104	7	51	0.590197	Controls	45	249	211	1347	0.408374	Cases	FALSE
chr1:152911204:A/G	rs7535306	synonymous_variant	IVL	0.0988372	0.0949367	0.136485	10	104	7	51	0.590197	Controls	47	247	213	1345	0.313787	Cases	FALSE
chr1:152911235:G/C	rs7545520	missense_variant	IVL	0.0988372	0.0949367	0.139607	10	104	7	51	0.590197	Controls	48	246	219	1339	0.319462	Cases	FALSE
chr1:152972118:C/T	rs3170863	synonymous_variant	SPRR4	0.5	0.506329	0.570027	55	59	31	27	0.628685	Controls	161	133	912	646	0.246381	Controls	TRUE
chr1:152985356:C/A	rs1611762	missense_variant	SPRR1A	0.523256	0.525316	0.475914	58	56	32	26	0.630564	Controls	135	159	754	804	0.445662	Controls	TRUE
chr1:152985411:G/A	rs1611764	missense_variant	SPRR1A	0.523256	0.525316	0.47636	58	56	32	26	0.630564	Controls	136	158	754	804	0.524775	Controls	TRUE
chr1:153003287:C/A	rs1977734	synonymous_variant	SPRR3	0.517442	0.518987	0.47413	57	57	32	26	0.628481	Controls	137	157	748	810	0.702592	Controls	TRUE
chr1:153003334:G/A	rs72704847	missense_variant	SPRR3	0.00581395	0.00632911	0.0102587	1	113	0	58	1	Cases	2	292	17	1541	0.754815	Controls	FALSE
chr1:153003353:A/G	rs1970328	synonymous_variant	SPRR3	0.517442	0.518987	0.474576	57	57	32	26	0.628481	Controls	137	157	749	809	0.656341	Controls	TRUE
chr1:153003465:C/G	rs1055935	missense_variant	SPRR3	0.523256	0.525316	0.475468	58	56	32	26	0.630564	Controls	137	157	751	807	0.656031	Controls	TRUE
chr1:153032372:T/C	rs3795381	synonymous_variant	SPRR1B	0.523256	0.525316	0.429527	58	56	32	26	0.630564	Controls	128	166	673	885	0.948847	Cases	FALSE
chr1:153032377:C/T	rs3795382	missense_variant	SPRR1B	0.523256	0.525316	0.429527	58	56	32	26	0.630564	Controls	128	166	673	885	0.948847	Cases	FALSE
chr1:153032507:C/T	rs12195	synonymous_variant	SPRR1B	0.505814	0.506329	0.429081	56	58	31	27	0.630698	Controls	128	166	672	886	0.898049	Cases	FALSE
chr1:153040289:T/C	rs1846857	missense_variant	SPRR2D	0.0232558	0.00632911	0.00223015	1	113	3	55	0.111957	Controls	1	293	2	1556	0.404822	Cases	FALSE
chr1:153056661:C/T	rs3737864	synonymous_variant	SPRR2A	0.0639535	0.056962	0.00981267	9	105	2	56	0.337684	Cases	13	281	7	1551	8.61833e-07	Cases	TRUE
chr1:153093596:T/C	rs3737865	synonymous_variant	SPRR2E	0.0639535	0.0379747	0.0834077	4	110	7	51	0.0452179	Controls	16	278	137	1421	0.0638263	Controls	TRUE
chr1:153093622:G/A	rs200356708	missense_variant	SPRR2E	0.00581395	0.00632911	0.0218555	0	114	1	57	0.337209	Controls	1	293	40	1518	0.0149972	Controls	TRUE
chr1:153093637:G/A	rs199729907	missense_variant	SPRR2E	0.00581395	0.00632911	0.0218555	0	114	1	57	0.337209	Controls	1	293	40	1518	0.0149972	Controls	TRUE
chr1:153112553:G/T	rs74133286	missense_variant	SPRR2F	0.0348837	0	0.0120428	2	112	4	54	0.181081	Controls	1	293	22	1536	0.15779	Controls	TRUE
chr1:153112676:C/T	rs151137674	missense_variant	SPRR2F	0.0116279	0.0126582	0.00535236	1	113	1	57	1	Controls	3	291	6	1552	0.159613	Cases	FALSE
chr1:153150052:G/A	rs115792981	missense_variant	SPRR2G	0.00581395	0.00632911	0.00267618	1	113	0	58	1	Cases	1	293	4	1554	0.57909	Cases	TRUE
chr1:153261034:A/G	rs6661601	missense_variant	LOR	0.255814	0.259494	0.260928	32	82	12	46	0.356982	Cases	68	226	422	1136	0.171004	Controls	FALSE
chr1:153261102:C/T	rs1143389	synonymous_variant	LOR	0.22093	0.21519	0.167261	24	90	14	44	0.698851	Controls	51	243	257	1301	0.732763	Cases	FALSE
chr1:153261225:A/C	rs1143390	synonymous_variant	LOR	0.238372	0.234177	0.156111	26	88	15	43	0.706492	Controls	58	236	240	1318	0.0692078	Cases	FALSE
chr1:153261819:G/A	rs12043009	synonymous_variant	LOR	0.209302	0.21519	0.134701	23	91	13	45	0.843086	Controls	71	223	180	1378	7.36079e-08	Cases	FALSE
chr1:153299126:G/A	rs141004581	structural_interaction_variant	PGLYRP3	0.00581395	0	0.00044603	0	114	1	57	0.337209	Controls	0	294	1	1557	1	Controls	TRUE
chr1:153303973:T/C	rs41264632	missense_variant	PGLYRP3	0.0174419	0.0126582	0.00312221	1	113	2	56	0.263155	Controls	2	292	2	1556	0.120914	Cases	FALSE
chr1:153304947:C/T	rs843971	missense_variant&splice_region_variant	PGLYRP3	0.401163	0.398734	0.445584	43	71	26	32	0.412296	Controls	142	152	677	881	0.140828	Cases	FALSE
chr1:153307122:C/T	rs79540951	synonymous_variant	PGLYRP3	0.0174419	0.0126582	0.00267618	1	113	2	56	0.263155	Controls	2	292	1	1557	0.0674532	Cases	FALSE
chr1:153307220:C/T	rs55991125	missense_variant	PGLYRP3	0.0639535	0.0696203	0.0722569	7	107	4	54	1	Controls	21	273	120	1438	0.811197	Controls	TRUE
chr1:153330776:G/A	rs41310915	synonymous_variant	PGLYRP4	0.0290698	0.0316456	0.014719	5	109	0	58	0.168851	Cases	5	289	22	1536	0.604348	Cases	TRUE
chr1:153340568:C/T	rs12063091	missense_variant	PGLYRP4	0.0639535	0.0696203	0.0722569	7	107	4	54	1	Controls	23	271	117	1441	0.810762	Cases	FALSE
chr1:153345247:T/C	rs3006453	missense_variant	PGLYRP4	0.0523256	0.056962	0.0967886	6	108	3	55	1	Cases	32	262	156	1402	0.673526	Cases	TRUE
chr1:153347925:G/A	rs12096209	missense_variant	PGLYRP4	0.0639535	0.0696203	0.0758252	7	107	4	54	1	Controls	22	272	126	1432	0.81485	Controls	TRUE
chr1:153537414:T/C	rs3795393	missense_variant	S100A5	0.0697674	0.0696203	0.136485	9	105	3	55	0.752964	Cases	35	259	222	1336	0.312419	Controls	FALSE
chr1:153537416:A/G	rs2248745	synonymous_variant	S100A5	0.104651	0.101266	0.0847458	13	101	5	53	0.792828	Cases	30	264	121	1437	0.163748	Cases	TRUE
chr1:1535427:C/T	rs146206869	missense_variant	TMEM240	0.0232558	0.0253165	0.029438	1	113	3	55	0.111957	Controls	7	287	41	1517	1	Controls	TRUE
chr1:1535428:G/A	rs199556012	synonymous_variant	TMEM240	0.00581395	0.00632911	0.00178412	1	113	0	58	1	Cases	1	293	3	1555	0.499459	Cases	TRUE
chr1:153543861:G/A	rs111468775	structural_interaction_variant	S100A4	0.00581395	0.00632911	0.00044603	1	113	0	58	1	Cases	0	294	0	1558	1	Controls	FALSE
chr1:153544696:T/C	rs1050923	synonymous_variant	S100A4	0.0581395	0.056962	0.0660125	7	107	3	55	1	Cases	26	268	93	1465	0.06979	Cases	TRUE
chr1:153547727:G/A	rs41265164	synonymous_variant	S100A3	0.0581395	0.056962	0.0682426	7	107	3	55	1	Cases	28	266	96	1462	0.041276	Cases	TRUE
chr1:153547804:G/C	rs116208483	structural_interaction_variant	S100A3	0.0290698	0.0316456	0.0107047	3	111	2	56	1	Controls	7	287	15	1543	0.0690222	Cases	FALSE
chr1:153548478:C/T	rs36022742	missense_variant	S100A3	0.0581395	0.056962	0.0673506	7	107	3	55	1	Cases	23	271	100	1458	0.371958	Cases	TRUE
chr1:153561551:C/T	rs1047325	missense_variant	S100A2	0.0581395	0.056962	0.0677966	7	107	3	55	1	Cases	27	267	98	1460	0.0759295	Cases	TRUE
chr1:1535637:C/T	rs187039783	missense_variant	TMEM240	0.0116279	0.0126582	0.00133809	2	112	0	58	0.550388	Cases	1	293	1	1557	0.292366	Cases	TRUE
chr1:1535746:G/A	rs114114317	synonymous_variant	TMEM240	0.0116279	0.0126582	0.00579839	0	114	2	56	0.112403	Controls	0	294	12	1546	0.23298	Controls	TRUE
chr1:153607576:G/A	rs147357546	synonymous_variant	S100A16	0.00581395	0	0.00847458	1	113	0	58	1	Cases	0	294	16	1542	0.0919857	Controls	FALSE
chr1:153659467:G/A	rs8532	synonymous_variant	SNAPIN	0.0116279	0.0126582	0.0312221	2	112	0	58	0.550388	Cases	10	284	46	1512	0.709568	Cases	TRUE
chr1:153679113:C/T	rs13305995	missense_variant	NPR1	0.0116279	0	0.000892061	2	112	0	58	0.550388	Cases	0	294	2	1556	1	Controls	FALSE
chr1:153679124:C/A	rs13305996	missense_variant	NPR1	0.0116279	0	0.000892061	2	112	0	58	0.550388	Cases	0	294	2	1556	1	Controls	FALSE
chr1:153689864:G/A	rs35240348	missense_variant	NPR1	0.0232558	0.0253165	0.113738	2	112	2	56	0.603878	Controls	28	266	179	1379	0.364413	Controls	TRUE
chr1:153689947:G/A	rs35479618	missense_variant	NPR1	0.0116279	0.0126582	0.0191793	1	113	1	57	1	Controls	5	289	24	1534	0.798441	Cases	FALSE
chr1:153933506:G/A	rs200244879	missense_variant	DENND4B	0.00581395	0.00632911	0.00312221	1	113	0	58	1	Cases	0	294	6	1552	0.598005	Controls	FALSE
chr1:153936593:G/C	rs1043608	synonymous_variant	DENND4B	0.290698	0.291139	0.390723	33	81	17	41	1	Controls	110	184	613	945	0.557837	Controls	TRUE
chr1:153953602:T/C	rs11264680	missense_variant	CRTC2	0.284884	0.28481	0.389831	32	82	17	41	0.860151	Controls	110	184	612	946	0.558134	Controls	TRUE
chr1:153962310:C/A	rs138894603	synonymous_variant	SLC39A1	0.0116279	0.0126582	0.000892061	0	114	2	56	0.112403	Controls	0	294	2	1556	1	Controls	TRUE
chr1:153969038:C/T	rs11264743	missense_variant	CREB3L4	0.273256	0.272152	0.369313	30	84	17	41	0.718995	Controls	106	188	577	981	0.79218	Controls	TRUE
chr1:153982170:C/T	rs2230324	missense_variant	RAB13	0.0465116	0.0506329	0.0173952	5	109	3	55	1	Controls	2	292	26	1532	0.296643	Controls	TRUE
chr1:154022171:C/T	rs11264875	missense_variant	NUP210L	0.273256	0.265823	0.331847	31	83	16	42	1	Controls	98	196	512	1046	0.892442	Cases	FALSE
chr1:154022208:T/C	rs190395941	synonymous_variant	NUP210L	0.0174419	0.0189873	0.00044603	1	113	2	56	0.263155	Controls	1	293	0	1558	0.158747	Cases	FALSE
chr1:154046179:C/T	rs183446732	missense_variant	NUP210L	0.0116279	0.0126582	0.00133809	2	112	0	58	0.550388	Cases	1	293	1	1557	0.292366	Cases	TRUE
chr1:154100125:G/A	rs139838869	missense_variant	NUP210L	0.0523256	0.056962	0.0138269	4	110	5	53	0.166821	Controls	3	291	23	1535	0.786781	Controls	TRUE
chr1:154135875:G/A	rs201320832	synonymous_variant	NUP210L	0.0174419	0.0189873	0.00044603	2	112	1	57	1	Cases	1	293	0	1558	0.158747	Cases	TRUE
chr1:154143516:T/C	rs41315545	synonymous_variant	NUP210L	0.00581395	0.00632911	0.0044603	1	113	0	58	1	Cases	0	294	7	1551	0.605445	Controls	FALSE
chr1:154152769:G/A	rs372984030	missense_variant	NUP210L	0.00581395	0.00632911	0.00133809	1	113	0	58	1	Cases	0	294	3	1555	1	Controls	FALSE
chr1:154205603:G/A	rs74957241	synonymous_variant	C1orf189	0.139535	0.139241	0.165923	18	96	6	52	0.364112	Cases	40	254	266	1292	0.146574	Controls	FALSE
chr1:154212459:C/T	rs751600738	missense_variant&splice_region_variant	C1orf43	0.00581395	0.00632911	0.000892061	1	113	0	58	1	Cases	0	294	0	1558	1	Controls	FALSE
chr1:154251068:T/C	rs149365430	missense_variant	UBAP2L	0.00581395	0.00632911	0.00044603	1	113	0	58	1	Cases	0	294	1	1557	1	Controls	FALSE
chr1:154273441:T/C	rs13796	sequence_feature	HAX1	0.180233	0.183544	0.121766	19	95	12	46	0.53405	Controls	38	256	191	1367	0.771959	Cases	FALSE
chr1:154323116:C/T	rs6685323	missense_variant	AQP10	0.372093	0.373418	0.261374	42	72	22	36	1	Controls	75	219	418	1140	0.666519	Controls	TRUE
chr1:154323600:T/C	rs1194610	synonymous_variant	AQP10	0.186047	0.177215	0.208296	25	89	7	51	0.147744	Cases	44	250	333	1225	0.0115049	Controls	FALSE
chr1:154324336:C/T	rs41304552	synonymous_variant	AQP10	0.0232558	0.0253165	0.0414808	4	110	0	58	0.301481	Cases	12	282	64	1494	1	Controls	FALSE
chr1:154331500:T/C	rs6702754	synonymous_variant	ATP8B2	0.372093	0.373418	0.26405	42	72	22	36	1	Controls	75	219	421	1137	0.615868	Controls	TRUE
chr1:154337411:G/A	rs41304564	missense_variant	ATP8B2	0.0232558	0.0253165	0.00802855	3	111	1	57	1	Cases	4	290	11	1547	0.278426	Cases	TRUE
chr1:154337572:C/G	rs1760795	intron_variant	ATP8B2	0.430233	0.436709	0.527654	45	69	29	29	0.196965	Controls	171	123	807	751	0.0483295	Cases	FALSE
chr1:154343511:G/A	rs71628607	synonymous_variant	ATP8B2	0.00581395	0.00632911	0.00133809	1	113	0	58	1	Cases	1	293	2	1556	0.404822	Cases	TRUE
chr1:154343958:C/T	rs2274988	synonymous_variant	ATP8B2	0.25	0.253165	0.148082	30	84	13	45	0.709918	Cases	31	263	236	1322	0.0459678	Controls	FALSE
chr1:154344677:C/T	rs1194587	synonymous_variant	ATP8B2	0.430233	0.436709	0.5281	45	69	29	29	0.196965	Controls	172	122	807	751	0.035688	Cases	FALSE
chr1:154348466:A/G	rs2297607	synonymous_variant	ATP8B2	0.232558	0.234177	0.129349	30	84	10	48	0.251808	Cases	30	264	204	1354	0.181415	Controls	FALSE
chr1:154348906:C/T	rs41308375	missense_variant	ATP8B2	0.00581395	0.00632911	0.00044603	1	113	0	58	1	Cases	0	294	1	1557	1	Controls	FALSE
chr1:1543953:A/G	rs7533	synonymous_variant	SSU72	0.261628	0.253165	0.280553	27	87	18	40	0.359362	Controls	90	204	418	1140	0.199469	Cases	FALSE
chr1:15440540:C/T	rs497078	synonymous_variant	CTRC	0.139535	0.151899	0.105709	17	97	7	51	0.816327	Cases	29	265	171	1387	0.610123	Controls	FALSE
chr1:154405680:A/G	rs528464156	synonymous_variant	IL6R	0.0116279	0.0126582	0.00044603	2	112	0	58	0.550388	Cases	0	294	1	1557	1	Controls	FALSE
chr1:15442501:C/T	rs41307798	synonymous_variant	CTRC	0.0406977	0.0316456	0.0490633	5	109	2	56	1	Cases	9	285	77	1481	0.176231	Controls	FALSE
chr1:154429203:G/A	rs2228144	synonymous_variant	IL6R	0.162791	0.170886	0.154326	24	90	4	54	0.0170197	Cases	49	245	246	1312	0.728185	Cases	TRUE
chr1:154429320:C/T	rs2229237	synonymous_variant	IL6R	0.00581395	0.00632911	0.0205174	1	113	0	58	1	Cases	3	291	37	1521	0.188544	Controls	FALSE
chr1:154454494:A/C	rs2228145	missense_variant	IL6R	0.331395	0.322785	0.353702	35	79	22	36	0.392631	Controls	71	223	581	977	1.05763e-05	Controls	TRUE
chr1:154501655:C/G	rs4845635	synonymous_variant	SHE	0.790698	0.791139	0.840321	83	31	53	5	0.00505911	Controls	237	57	1310	248	0.145342	Controls	TRUE
chr1:154544001:G/A	rs12750774	missense_variant	TDRD10	0.244186	0.253165	0.255129	26	88	16	42	0.573808	Controls	84	210	398	1160	0.277836	Cases	FALSE
chr1:154544102:G/A	rs3811448	missense_variant	TDRD10	0.203488	0.196203	0.211864	22	92	13	45	0.690049	Controls	52	242	335	1223	0.159047	Controls	TRUE
chr1:154558298:C/A	rs202059318	missense_variant	UBE2Q1	0.0174419	0.0189873	0.00178412	3	111	0	58	0.55171	Cases	1	293	3	1555	0.499459	Cases	TRUE
chr1:154558459:C/A	rs549444803	missense_variant	UBE2Q1	0.00581395	0.00632911	0.00044603	1	113	0	58	1	Cases	1	293	0	1558	0.158747	Cases	TRUE
chr1:154572014:G/C	rs55685423	missense_variant	CHRNB2	0.00581395	0.00632911	0.00133809	1	113	0	58	1	Cases	0	294	3	1555	1	Controls	FALSE
chr1:154572056:G/A	rs55857552	synonymous_variant	CHRNB2	0.0116279	0.0126582	0.000892061	0	114	2	56	0.112403	Controls	0	294	1	1557	1	Controls	TRUE
chr1:154575905:A/G	rs8192486	synonymous_variant	CHRNB2	0.00581395	0.00632911	0.00401427	0	114	1	57	0.337209	Controls	0	294	9	1549	0.369865	Controls	TRUE
chr1:154589449:C/T	rs1127309	synonymous_variant	ADAR	0.232558	0.240506	0.287244	23	91	17	41	0.187276	Controls	65	229	457	1101	0.0109973	Controls	TRUE
chr1:154597836:A/G	rs150171059	synonymous_variant	ADAR	0.00581395	0.00632911	0.00178412	1	113	0	58	1	Cases	1	293	2	1556	0.404822	Cases	TRUE
chr1:154601491:T/C	rs2229857	missense_variant	ADAR	0.755814	0.746835	0.70339	89	25	41	17	0.348243	Cases	223	71	1090	468	0.042475	Cases	TRUE
chr1:154737064:A/C	rs112506792	synonymous_variant	KCNN3	0.0174419	0.0189873	0.014273	2	112	1	57	1	Cases	6	288	22	1536	0.431775	Cases	TRUE
chr1:154772331:C/G	rs1051614	synonymous_variant	KCNN3	0.598837	0.613924	0.672168	67	47	36	22	0.74321	Controls	186	108	1060	498	0.119059	Controls	TRUE
chr1:154772331:C/T	rs1051614	synonymous_variant	KCNN3	0.00581395	0.00632911	0.0115968	0	114	1	57	0.337209	Controls	0	294	21	1537	0.0630231	Controls	TRUE
chr1:154772376:A/G	rs1131820	synonymous_variant	KCNN3	0.726744	0.708861	0.780553	79	35	46	12	0.205834	Controls	221	73	1233	325	0.141169	Controls	TRUE
chr1:154929049:A/G	rs139248801	missense_variant	PMVK	0.00581395	0.00632911	0.00044603	0	114	1	57	0.337209	Controls	1	293	0	1558	0.158747	Cases	FALSE
chr1:154932364:T/C	rs1891805	synonymous_variant	PMVK	0.0232558	0.0253165	0.0771632	3	111	1	57	1	Cases	26	268	114	1444	0.39909	Cases	TRUE
chr1:154945075:C/T	rs79526479	synonymous_variant	PBXIP1	0.0174419	0.0189873	0.0138269	1	113	2	56	0.263155	Controls	3	291	24	1534	0.789452	Controls	TRUE
chr1:154945768:G/A	rs41264251	synonymous_variant	PBXIP1	0.00581395	0.00632911	0.00936664	1	113	0	58	1	Cases	4	290	14	1544	0.511437	Cases	TRUE
chr1:154945876:G/A	rs41264253	synonymous_variant	PBXIP1	0.104651	0.0886076	0.0361285	10	104	8	50	0.306586	Controls	14	280	56	1502	0.319368	Cases	FALSE
chr1:154945942:A/G	rs150327322	synonymous_variant	PBXIP1	0.00581395	0.00632911	0.000892061	1	113	0	58	1	Cases	1	293	1	1557	0.292366	Cases	TRUE
chr1:154946604:C/T	rs2061690	missense_variant	PBXIP1	0.401163	0.398734	0.486173	48	66	21	37	0.512184	Cases	140	154	752	806	0.848846	Controls	FALSE
chr1:154988461:C/T	rs61736264	synonymous_variant	FLAD1	0.00581395	0.00632911	0.00133809	1	113	0	58	1	Cases	1	293	1	1557	0.292366	Cases	TRUE
chr1:154992747:G/A	rs146007674	missense_variant	FLAD1	0.0116279	0	0.000892061	2	112	0	58	0.550388	Cases	0	294	2	1556	1	Controls	FALSE
chr1:155010947:T/C	rs546517984	missense_variant	ZBTB7B	0.00581395	0.00632911	0.000892061	0	114	1	57	0.337209	Controls	0	294	1	1557	1	Controls	TRUE
chr1:155015050:C/T	rs11264295	synonymous_variant	ZBTB7B	0.552326	0.556962	0.512935	64	50	31	27	0.748409	Cases	145	149	789	769	0.702976	Controls	FALSE
chr1:155015228:C/T	rs141845046	missense_variant	ZBTB7B	0.0174419	0.0189873	0.015165	1	113	2	56	0.263155	Controls	3	291	27	1531	0.612046	Controls	TRUE
chr1:155015230:G/A	rs138516998	synonymous_variant	ZBTB7B	0.0174419	0.0189873	0.00178412	3	111	0	58	0.55171	Cases	2	292	1	1557	0.0674532	Cases	TRUE
chr1:155016481:A/G	rs2242195	synonymous_variant	ZBTB7B	0.622093	0.632911	0.639607	72	42	35	23	0.741574	Cases	182	112	987	571	0.64498	Controls	FALSE
chr1:155023433:C/T	rs147505393	missense_variant	DCST2	0.0174419	0.0189873	0.00401427	3	111	0	58	0.55171	Cases	0	294	8	1550	0.370057	Controls	FALSE
chr1:155029353:C/T	rs148897324	missense_variant	DCST2	0.00581395	0.00632911	0.000892061	1	113	0	58	1	Cases	0	294	2	1556	1	Controls	FALSE
chr1:155033243:A/G	rs139391176	missense_variant	DCST2	0.00581395	0.00632911	0.00044603	0	114	1	57	0.337209	Controls	0	294	1	1557	1	Controls	TRUE
chr1:155033615:A/G	rs10908453	synonymous_variant	DCST2	0.517442	0.518987	0.380464	62	52	27	31	0.338801	Cases	103	191	592	966	0.358171	Controls	FALSE
chr1:155034523:C/T	rs6680600	synonymous_variant	DCST1	0.517442	0.518987	0.373327	62	52	27	31	0.338801	Cases	100	194	583	975	0.291768	Controls	FALSE
chr1:155047234:A/C	rs11264300	missense_variant	DCST1	0.5	0.5	0.365299	61	53	25	33	0.258817	Cases	100	194	570	988	0.427404	Controls	FALSE
chr1:155054395:G/T	rs11548311	synonymous_variant	ADAM15	0.0872093	0.0886076	0.128457	11	103	4	54	0.775909	Cases	41	253	193	1365	0.445256	Cases	TRUE
chr1:155054466:A/C	rs6427128	missense_variant	ADAM15	0.77907	0.765823	0.825156	87	27	47	11	0.562181	Controls	236	58	1291	267	0.278345	Controls	TRUE
chr1:155058081:A/C	rs11264303	synonymous_variant	ADAM15	0.418605	0.411392	0.49777	47	67	25	33	0.870684	Controls	150	144	778	780	0.750778	Cases	FALSE
chr1:15506048:T/C	rs1052576	missense_variant	CASP9	0.604651	0.607595	0.475914	66	48	38	20	0.409895	Controls	131	163	741	817	0.372589	Controls	TRUE
chr1:155060832:G/A	rs11589479	splice_region_variant&synonymous_variant	ADAM15	0.232558	0.234177	0.242194	30	84	10	48	0.251808	Cases	78	216	380	1178	0.461152	Cases	TRUE
chr1:155061442:C/T	rs41264285	missense_variant	ADAM15	0.156977	0.158228	0.124888	17	97	10	48	0.665568	Controls	35	259	202	1356	0.703385	Controls	TRUE
chr1:155066749:G/C	rs142249822	missense_variant	EFNA4	0.00581395	0.00632911	0.00267618	1	113	0	58	1	Cases	1	293	3	1555	0.499459	Cases	TRUE
chr1:155066988:C/T	rs114301457	synonymous_variant	EFNA4	0.0174419	0.0189873	0.00178412	3	111	0	58	0.55171	Cases	2	292	1	1557	0.0674532	Cases	TRUE
chr1:15507011:C/T	rs2308950	missense_variant	CASP9	0.0116279	0.0126582	0.00223015	1	113	1	57	1	Controls	2	292	2	1556	0.120914	Cases	FALSE
chr1:155086187:G/A	rs17723260	missense_variant	EFNA3	0.0639535	0.0696203	0.1405	4	110	7	51	0.0452179	Controls	47	247	223	1335	0.471034	Cases	FALSE
chr1:155133751:A/T	rs4745	missense_variant	EFNA1	0.616279	0.639241	0.624442	68	46	38	20	0.509085	Controls	183	111	985	573	0.742439	Controls	TRUE
chr1:155176044:G/A	rs80254867	missense_variant	TRIM46	0.0174419	0.0189873	0.0102587	2	112	1	57	1	Cases	1	293	19	1539	0.349282	Controls	FALSE
chr1:155177242:G/A	rs3814316	synonymous_variant	TRIM46	0.296512	0.265823	0.256467	32	82	19	39	0.59698	Controls	72	222	387	1171	0.941362	Controls	TRUE
chr1:15518120:A/G	rs1132312	synonymous_variant	CASP9	0.604651	0.607595	0.475914	66	48	38	20	0.409895	Controls	131	163	741	817	0.372589	Controls	TRUE
chr1:155182033:C/T	rs143128193	synonymous_variant	TRIM46	0.00581395	0.00632911	0.000892061	0	114	1	57	0.337209	Controls	0	294	2	1556	1	Controls	TRUE
chr1:15518223:G/A	rs2308941	missense_variant	CASP9	0.0174419	0.0189873	0.00847458	2	112	1	57	1	Cases	7	287	11	1547	0.0155205	Cases	TRUE
chr1:155188222:A/T	rs35819649	missense_variant	MUC1	0.00581395	0.00632911	0.00223015	1	113	0	58	1	Cases	1	293	4	1554	0.57909	Cases	TRUE
chr1:155188337:G/C	rs149945265	missense_variant	MUC1	0.00581395	0.00632911	0.00535236	1	113	0	58	1	Cases	1	293	8	1550	1	Controls	FALSE
chr1:155188465:C/T	rs11465205	missense_variant	MUC1	0.0348837	0.0379747	0.0169492	5	109	1	57	0.66501	Cases	0	294	31	1527	0.0102179	Controls	FALSE
chr1:155192003:C/T	rs147048677	synonymous_variant	MUC1	0.0174419	0.0189873	0.0405888	1	113	2	56	0.263155	Controls	15	279	66	1492	0.533108	Cases	FALSE
chr1:155192042:C/G	rs147687610	synonymous_variant	MUC1	0.0116279	0.0126582	0.0463872	1	113	1	57	1	Controls	7	287	80	1478	0.0490687	Controls	TRUE
chr1:155192276:C/T	rs4072037	synonymous_variant	MUC1	0.395349	0.373418	0.444692	45	69	23	35	1	Controls	121	173	689	869	0.337153	Controls	TRUE
chr1:155202020:G/A	rs41264917	synonymous_variant	THBS3	0.0930233	0.101266	0.0124888	12	102	4	54	0.582354	Cases	2	292	21	1537	0.563664	Controls	FALSE
chr1:155202934:T/C	rs35154152	missense_variant	THBS3	0.0523256	0.056962	0.0994648	9	105	0	58	0.029467	Cases	31	263	152	1406	0.67036	Cases	TRUE
chr1:155205298:C/T	rs72704117	missense_variant	THBS3	0.0116279	0.0126582	0.00758252	2	112	0	58	0.550388	Cases	4	290	12	1546	0.302961	Cases	TRUE
chr1:15524108:G/A	rs4645983	synonymous_variant	CASP9	0.244186	0.259494	0.17083	25	89	17	41	0.348243	Controls	42	252	254	1304	0.434952	Controls	TRUE
chr1:15524118:G/A	rs1052571	missense_variant	CASP9	0.604651	0.607595	0.397859	66	48	38	20	0.409895	Controls	105	189	615	943	0.240587	Controls	TRUE
chr1:155320440:T/C	rs41314549	missense_variant	FDPS	0.0174419	0.0189873	0.0254237	3	111	0	58	0.55171	Cases	8	286	36	1522	0.675676	Cases	TRUE
chr1:155321986:C/T	rs41264941	synonymous_variant	RUSC1	0.00581395	0.00632911	0.00312221	0	114	1	57	0.337209	Controls	0	294	7	1551	0.605445	Controls	TRUE
chr1:155330544:T/C	rs41264224	synonymous_variant	RUSC1	0.00581395	0.00632911	0.00044603	1	113	0	58	1	Cases	0	294	1	1557	1	Controls	FALSE
chr1:155438845:G/T	rs61732805	synonymous_variant	ASH1L	0.00581395	0.00632911	0.0044603	0	114	1	57	0.337209	Controls	4	290	6	1552	0.0593481	Cases	FALSE
chr1:155479087:G/A	rs138639058	synonymous_variant	ASH1L	0.00581395	0	0.00178412	1	113	0	58	1	Cases	0	294	3	1555	1	Controls	FALSE
chr1:15565920:A/C	rs2236215	splice_region_variant&synonymous_variant	DNAJC16	0.273256	0.28481	0.25736	27	87	20	38	0.149861	Controls	63	231	404	1154	0.107566	Controls	TRUE
chr1:155659692:C/G	rs7539	missense_variant	YY1AP1	0.00581395	0.00632911	0.0530776	1	113	0	58	1	Cases	18	276	80	1478	0.47826	Cases	TRUE
chr1:155660454:T/C	rs185936522	missense_variant	YY1AP1	0.00581395	0.00632911	0.00223015	1	113	0	58	1	Cases	1	293	4	1554	0.57909	Cases	TRUE
chr1:155670324:C/T	rs41264945	missense_variant	YY1AP1	0.0232558	0.0253165	0.0258698	2	112	2	56	0.603878	Controls	8	286	41	1517	0.844887	Cases	FALSE
chr1:15567830:C/T	rs61750326	synonymous_variant	DNAJC16	0.0348837	0.0379747	0.00223015	5	109	1	57	0.66501	Cases	1	293	3	1555	0.499459	Cases	TRUE
chr1:155709793:G/A	rs61755343	missense_variant	DAP3	0.00581395	0.00632911	0.00669045	0	114	1	57	0.337209	Controls	1	293	12	1546	0.705432	Controls	TRUE
chr1:155729327:T/C	rs4933	synonymous_variant	DAP3	0.0406977	0.0443038	0.0352364	2	112	5	53	0.0440912	Controls	15	279	54	1504	0.179283	Cases	FALSE
chr1:155736985:G/A	rs41264967	missense_variant	DAP3	0.0116279	0.0126582	0.00847458	1	113	1	57	1	Controls	3	291	16	1542	1	Controls	TRUE
chr1:155765221:T/C	rs2297775	missense_variant	GON4L	0.273256	0.240506	0.226583	29	85	18	40	0.471707	Controls	68	226	352	1206	0.820313	Cases	FALSE
chr1:155766096:T/G	rs141121842	missense_variant	GON4L	0.0116279	0.0126582	0.000892061	2	112	0	58	0.550388	Cases	0	294	2	1556	1	Controls	FALSE
chr1:155766110:C/T	rs77977858	synonymous_variant	GON4L	0.00581395	0.00632911	0.000892061	1	113	0	58	1	Cases	1	293	1	1557	0.292366	Cases	TRUE
chr1:15577823:C/T	rs11544523	synonymous_variant	AGMAT	0.25	0.259494	0.234166	26	88	17	41	0.358162	Controls	62	232	361	1197	0.495435	Controls	TRUE
chr1:15578868:G/T	rs41270259	missense_variant	AGMAT	0.00581395	0.00632911	0.0044603	1	113	0	58	1	Cases	2	292	7	1551	0.64108	Cases	TRUE
chr1:15578976:G/A	rs116813534	synonymous_variant	AGMAT	0.0116279	0.0126582	0.0115968	1	113	1	57	1	Controls	2	292	15	1543	1	Controls	TRUE
chr1:15579006:G/A	rs41270261	synonymous_variant	AGMAT	0.127907	0.126582	0.14942	12	102	10	48	0.23283	Controls	36	258	227	1331	0.317386	Controls	TRUE
chr1:155826898:G/T	rs774988834	synonymous_variant	GON4L	0.00581395	0.00632911	0.00044603	0	114	1	57	0.337209	Controls	0	294	1	1557	1	Controls	TRUE
chr1:15583249:C/T	rs11580170	missense_variant	AGMAT	0.273256	0.28481	0.260036	27	87	20	38	0.149861	Controls	64	230	408	1150	0.125312	Controls	TRUE
chr1:15583355:C/G	rs6429757	missense_variant	AGMAT	0.622093	0.632911	0.501784	67	47	40	18	0.244447	Controls	133	161	788	770	0.0983942	Controls	TRUE
chr1:15584854:G/A	rs3737705	synonymous_variant	AGMAT	0.27907	0.291139	0.126227	30	84	18	40	0.590228	Controls	64	230	168	1390	1.11058e-06	Cases	FALSE
chr1:15584923:G/A	rs140564717	synonymous_variant	AGMAT	0.0232558	0.0253165	0.00312221	4	110	0	58	0.301481	Cases	4	290	0	1558	0.000624216	Cases	TRUE
chr1:155941726:C/A	rs76232257	missense_variant	RXFP4	0.0116279	0.00632911	0.0044603	0	114	2	56	0.112403	Controls	1	293	7	1551	1	Controls	TRUE
chr1:156041545:G/A	rs62001917	synonymous_variant	UBQLN4	0.0232558	0.0253165	0.00713649	2	112	2	56	0.603878	Controls	0	294	15	1543	0.148836	Controls	TRUE
chr1:156041596:G/A	rs138517345	synonymous_variant	UBQLN4	0.00581395	0.00632911	0.00133809	1	113	0	58	1	Cases	0	294	2	1556	1	Controls	FALSE
chr1:156041653:T/C	rs2297792	missense_variant	UBQLN4	0.563953	0.563291	0.612846	62	52	35	23	0.516707	Controls	188	106	950	608	0.360637	Cases	FALSE
chr1:156048508:C/T	rs143327773	missense_variant	UBQLN4	0.00581395	0	0.015165	1	113	0	58	1	Cases	6	288	25	1533	0.618199	Cases	TRUE
chr1:156051288:G/A	rs41265007	synonymous_variant	UBQLN4	0.0813953	0.0822785	0.0214095	8	106	6	52	0.55664	Controls	3	291	38	1520	0.191094	Controls	TRUE
chr1:156055305:C/T	rs7541	synonymous_variant	LAMTOR2	0.139535	0.151899	0.168153	15	99	9	49	0.650238	Controls	52	242	251	1307	0.492618	Cases	FALSE
chr1:156065926:A/G	rs61751627	structural_interaction_variant	RAB25	0.00581395	0.00632911	0.0218555	1	113	0	58	1	Cases	4	290	33	1525	0.500121	Controls	FALSE
chr1:156076682:T/C	rs200968425	synonymous_variant	MEX3A	0.00581395	0.00632911	0.00133809	1	113	0	58	1	Cases	0	294	2	1556	1	Controls	FALSE
chr1:156114969:C/T	rs11549668	sequence_feature	LMNA	0.0116279	0.0126582	0.00847458	1	113	1	57	1	Controls	2	292	12	1546	1	Controls	TRUE
chr1:156134501:G/A	rs12117552	synonymous_variant	LMNA	0.0116279	0.00632911	0.0227475	1	113	1	57	1	Controls	6	288	36	1522	1	Controls	TRUE
chr1:156135237:T/C	rs538089	synonymous_variant	LMNA	0.0523256	0.056962	0.119536	8	106	1	57	0.275588	Cases	38	256	189	1369	0.69849	Cases	TRUE
chr1:156136394:T/C	rs505058	synonymous_variant	LMNA	0.0581395	0.0632911	0.113738	8	106	2	56	0.498041	Cases	24	270	191	1367	0.0468678	Controls	FALSE
chr1:156137743:C/T	rs4641	splice_region_variant&synonymous_variant	LMNA	0.267442	0.265823	0.258698	34	80	12	46	0.27413	Cases	87	207	399	1159	0.169577	Cases	TRUE
chr1:156138550:G/A	rs80356813	synonymous_variant	LMNA	0.0174419	0.0189873	0.00401427	2	112	1	57	1	Cases	0	294	9	1549	0.369865	Controls	FALSE
chr1:156176427:C/T	rs12401573	synonymous_variant	SEMA4A	0.505814	0.512658	0.583408	53	61	34	24	0.148684	Controls	169	125	913	645	0.74715	Controls	TRUE
chr1:156176755:C/T	rs76381440	missense_variant	SEMA4A	0.0116279	0.0126582	0.00847458	2	112	0	58	0.550388	Cases	3	291	13	1545	0.730311	Cases	TRUE
chr1:156176849:G/A	rs41265017	missense_variant	SEMA4A	0.0406977	0.0443038	0.0771632	6	108	1	57	0.425538	Cases	24	270	120	1438	0.81216	Cases	TRUE
chr1:156176898:G/A	rs41265019	synonymous_variant	SEMA4A	0.0406977	0.0379747	0.0214095	4	110	3	55	0.689226	Controls	4	290	35	1523	0.504277	Controls	TRUE
chr1:156213025:G/A	rs146867902	missense_variant	PMF1	0.00581395	0.00632911	0.00178412	0	114	1	57	0.337209	Controls	2	292	2	1556	0.120914	Cases	FALSE
chr1:156232382:A/G	rs1052053	missense_variant	PMF1-BGLAP	0.313953	0.329114	0.349688	38	76	16	42	0.490258	Cases	97	197	541	1017	0.592849	Controls	FALSE
chr1:156236330:G/A	rs1052067	missense_variant	PMF1	0.203488	0.21519	0.245317	25	89	10	48	0.550732	Cases	66	228	380	1178	0.503902	Controls	FALSE
chr1:156236364:C/T	rs140410413	missense_variant	PMF1	0.00581395	0.00632911	0.00535236	1	113	0	58	1	Cases	3	291	5	1553	0.119925	Cases	TRUE
chr1:156236365:G/A	rs62001898	missense_variant	PMF1	0.00581395	0.00632911	0.00133809	1	113	0	58	1	Cases	0	294	3	1555	1	Controls	FALSE
chr1:156236367:C/T	rs62001899	missense_variant	PMF1	0.0174419	0.0189873	0.0200714	1	113	2	56	0.263155	Controls	7	287	28	1530	0.48405	Cases	FALSE
chr1:156244130:C/T	rs7513351	missense_variant	PAQR6	0.139535	0.132911	0.179304	13	101	11	47	0.243626	Controls	71	223	267	1291	0.00643886	Cases	FALSE
chr1:156244810:G/A	rs62001925	synonymous_variant	PAQR6	0.00581395	0.00632911	0.0272079	1	113	0	58	1	Cases	4	290	45	1513	0.165676	Controls	FALSE
chr1:156244850:C/A	rs34514408	missense_variant	PAQR6	0.00581395	0.00632911	0.0276539	1	113	0	58	1	Cases	4	290	45	1513	0.165676	Controls	FALSE
chr1:156260481:C/T	rs35831149	synonymous_variant	SMG5	0.00581395	0.00632911	0.0272079	1	113	0	58	1	Cases	4	290	45	1513	0.165676	Controls	FALSE
chr1:156263398:C/T	rs2273833	synonymous_variant	SMG5	0.232558	0.227848	0.254237	29	85	11	47	0.445502	Cases	73	221	404	1154	0.716765	Controls	FALSE
chr1:156266009:G/A	rs34377219	missense_variant	SMG5	0.00581395	0.00632911	0.0272079	1	113	0	58	1	Cases	4	290	45	1513	0.165676	Controls	FALSE
chr1:156273404:G/A	rs151161240	synonymous_variant	SMG5	0.00581395	0.00632911	0.00044603	0	114	1	57	0.337209	Controls	0	294	1	1557	1	Controls	TRUE
chr1:156285657:A/G	rs116664767	missense_variant	TMEM79	0.00581395	0	0.00312221	1	113	0	58	1	Cases	0	294	7	1551	0.605445	Controls	FALSE
chr1:156285665:G/A	rs6684514	missense_variant	TMEM79	0.273256	0.265823	0.268064	33	81	14	44	0.588615	Cases	76	218	430	1128	0.568534	Controls	FALSE
chr1:156294149:T/C	rs10908495	missense_variant	GLMP	0.273256	0.265823	0.26851	33	81	14	44	0.588615	Cases	76	218	430	1128	0.568534	Controls	FALSE
chr1:156294209:G/A	rs10908496	missense_variant	GLMP	0.273256	0.265823	0.268064	33	81	14	44	0.588615	Cases	76	218	430	1128	0.568534	Controls	FALSE
chr1:156294857:C/T	rs1570805	missense_variant	GLMP	0.139535	0.14557	0.0954505	14	100	10	48	0.485324	Controls	27	267	142	1416	1	Cases	FALSE
chr1:15630530:C/G	rs141031535	synonymous_variant	DDI2	0.0116279	0.0126582	0.00490633	1	113	1	57	1	Controls	1	293	10	1548	1	Controls	TRUE
chr1:156311178:G/A	rs2230195	synonymous_variant	CCT3	0.0116279	0	0.00178412	1	113	1	57	1	Controls	3	291	1	1557	0.0139923	Cases	FALSE
chr1:156311180:G/A	rs2230194	missense_variant	CCT3	0.0116279	0	0.00178412	1	113	1	57	1	Controls	3	291	1	1557	0.0139923	Cases	FALSE
chr1:156320865:T/C	rs11548200	missense_variant	CCT3	0.0406977	0.0443038	0.0468332	4	110	3	55	0.689226	Controls	7	287	79	1479	0.0483871	Controls	TRUE
chr1:15633482:C/T	rs3795763	synonymous_variant	DDI2	0.296512	0.303797	0.243087	33	81	18	40	0.860125	Controls	69	225	373	1185	0.940547	Controls	TRUE
chr1:156344649:T/G	rs41265041	missense_variant	TSACC	0.0406977	0.0443038	0.0133809	3	111	4	54	0.227443	Controls	3	291	20	1538	1	Controls	TRUE
chr1:156344706:C/T	rs41265043	missense_variant&splice_region_variant	TSACC	0.0290698	0.0253165	0.0352364	3	111	2	56	1	Controls	9	285	56	1502	0.732638	Controls	TRUE
chr1:156346950:T/C	rs56410778	synonymous_variant	TSACC	0.0290698	0.0253165	0.00579839	3	111	2	56	1	Controls	5	289	6	1552	0.0197484	Cases	FALSE
chr1:156377340:G/A	rs2245623	missense_variant	RHBG	0.377907	0.386076	0.416592	40	74	25	33	0.322391	Controls	126	168	648	910	0.699216	Cases	FALSE
chr1:156377356:C/G	rs150963900	missense_variant	RHBG	0.00581395	0.00632911	0.00981267	0	114	1	57	0.337209	Controls	1	293	17	1541	0.337988	Controls	TRUE
chr1:156378043:T/A	rs11586833	missense_variant	RHBG	0.215116	0.21519	0.29661	24	90	13	45	0.846317	Controls	81	213	464	1094	0.485433	Controls	TRUE
chr1:156381422:C/T	rs200320178	missense_variant	RHBG	0.0116279	0.0126582	0.0044603	1	113	1	57	1	Controls	3	291	7	1551	0.202583	Cases	FALSE
chr1:156381908:G/A	rs3748569	missense_variant	RHBG	0.488372	0.474684	0.442016	57	57	27	31	0.747518	Cases	128	166	693	865	0.798059	Controls	FALSE
chr1:156384575:A/G	rs6668857	missense_variant	RHBG	0.575581	0.563291	0.561998	67	47	32	26	0.744463	Cases	165	129	877	681	1	Controls	FALSE
chr1:156477111:T/C	rs2274317	sequence_feature	MEF2D	0.604651	0.594937	0.702052	71	43	33	25	0.513271	Cases	215	79	1082	476	0.212401	Cases	TRUE
chr1:156480927:G/A	rs1185700	synonymous_variant	MEF2D	0.232558	0.227848	0.184657	25	89	15	43	0.571832	Controls	41	253	299	1259	0.03282	Controls	TRUE
chr1:156480948:G/A	rs1925950	synonymous_variant	MEF2D	0.598837	0.588608	0.70116	71	43	32	26	0.412296	Cases	212	82	1083	475	0.405565	Cases	TRUE
chr1:156530177:T/C	rs1171566	synonymous_variant	IQGAP3	0.372093	0.367089	0.351026	42	72	22	36	1	Controls	100	194	560	998	0.55058	Controls	TRUE
chr1:156530304:T/C	rs115742679	missense_variant	IQGAP3	0.00581395	0.00632911	0.00758252	0	114	1	57	0.337209	Controls	1	293	16	1542	0.499909	Controls	TRUE
chr1:156533078:C/T	rs4661044	synonymous_variant	IQGAP3	0.0174419	0.0126582	0.0575379	1	113	2	56	0.263155	Controls	17	277	95	1463	1	Controls	TRUE
chr1:156537233:C/T	rs34980426	missense_variant	IQGAP3	0.0174419	0.0189873	0.00624442	3	111	0	58	0.55171	Cases	0	294	12	1546	0.23298	Controls	FALSE
chr1:156539000:T/C	rs79402045	synonymous_variant	IQGAP3	0.0116279	0.0126582	0.00892061	2	112	0	58	0.550388	Cases	1	293	17	1541	0.337988	Controls	FALSE
chr1:156544469:G/A	rs1078890	missense_variant	IQGAP3	0.00581395	0.00632911	0.000892061	0	114	1	57	0.337209	Controls	0	294	2	1556	1	Controls	TRUE
chr1:156548587:G/A	rs744224	missense_variant	IQGAP3	0.302326	0.310127	0.269402	34	80	18	40	0.862602	Controls	77	217	421	1137	0.829706	Controls	TRUE
chr1:156548641:C/T	rs11264496	missense_variant	IQGAP3	0.00581395	0.00632911	0.0107047	1	113	0	58	1	Cases	6	288	17	1541	0.243161	Cases	TRUE
chr1:156556595:C/G	rs11264498	missense_variant	IQGAP3	0.55814	0.556962	0.603925	65	49	31	27	0.745673	Cases	171	123	937	621	0.559501	Controls	FALSE
chr1:156556638:G/A	rs35160849	synonymous_variant	IQGAP3	0.0174419	0.0189873	0.0316682	2	112	1	57	1	Cases	18	276	43	1515	0.00647834	Cases	TRUE
chr1:156563641:G/T	rs75110454	synonymous_variant	IQGAP3	0.00581395	0.00632911	0.0138269	1	113	0	58	1	Cases	2	292	26	1532	0.296643	Controls	FALSE
chr1:156581456:G/A	rs192869620	missense_variant	TTC24	0.0116279	0.0126582	0.0160571	1	113	1	57	1	Controls	6	288	21	1537	0.421489	Cases	FALSE
chr1:156581806:C/T	rs757716065	stop_gained	TTC24	0.00581395	0.00632911	0.00044603	1	113	0	58	1	Cases	0	294	1	1557	1	Controls	FALSE
chr1:156581836:G/T	rs116035113	missense_variant	TTC24	0.00581395	0.00632911	0.0138269	1	113	0	58	1	Cases	2	292	26	1532	0.296643	Controls	FALSE
chr1:156582056:A/G	rs6682716	missense_variant	TTC24	0.366279	0.367089	0.67306	37	77	26	32	0.132679	Controls	191	103	1050	508	0.417809	Controls	TRUE
chr1:156582434:G/A	rs188178074	missense_variant&splice_region_variant	TTC24	0.00581395	0.00632911	0.00044603	1	113	0	58	1	Cases	0	294	1	1557	1	Controls	FALSE
chr1:156585972:C/G	rs17392348	missense_variant	TTC24	0.00581395	0.00632911	0.00669045	1	113	0	58	1	Cases	3	291	10	1548	0.446219	Cases	TRUE
chr1:156594059:C/T	rs116365278	missense_variant	NAXE	0.00581395	0.00632911	0.00133809	0	114	1	57	0.337209	Controls	0	294	3	1555	1	Controls	TRUE
chr1:156595378:T/G	rs34823415	synonymous_variant	GPATCH4	0.0232558	0.0189873	0.0611062	2	112	2	56	0.603878	Controls	16	278	98	1460	0.691427	Controls	TRUE
chr1:156595426:C/T	rs35613498	synonymous_variant	GPATCH4	0.0232558	0.0189873	0.0615522	2	112	2	56	0.603878	Controls	17	277	98	1460	0.895064	Controls	TRUE
chr1:156595594:T/C	rs77904383	synonymous_variant	GPATCH4	0.0116279	0.0126582	0.0102587	1	113	1	57	1	Controls	1	293	21	1537	0.235565	Controls	TRUE
chr1:156596404:C/A	rs147014962	synonymous_variant	GPATCH4	0.0174419	0.0126582	0.00133809	2	112	1	57	1	Cases	1	293	2	1556	0.404822	Cases	TRUE
chr1:156598460:A/G	rs11264505	synonymous_variant	GPATCH4	0.0232558	0.0189873	0.0628903	2	112	2	56	0.603878	Controls	20	274	98	1460	0.697717	Cases	FALSE
chr1:15660052:T/C	rs3766163	missense_variant	RSC1A1	0.296512	0.303797	0.276539	33	81	18	40	0.860125	Controls	69	225	434	1124	0.133268	Controls	TRUE
chr1:15660373:G/A	rs35795032	missense_variant	RSC1A1	0.0290698	0.0316456	0.00847458	1	113	4	54	0.0447578	Controls	3	291	13	1545	0.730311	Cases	FALSE
chr1:15660482:A/T	rs142452950	missense_variant	RSC1A1	0.00581395	0.00632911	0.0044603	0	114	1	57	0.337209	Controls	0	294	9	1549	0.369865	Controls	TRUE
chr1:15660863:C/T	rs375552353	missense_variant	RSC1A1	0.00581395	0.00632911	0.00133809	1	113	0	58	1	Cases	0	294	3	1555	1	Controls	FALSE
chr1:15661107:A/G	rs35549389	synonymous_variant	RSC1A1	0.0232558	0.0253165	0.0236396	1	113	3	55	0.111957	Controls	2	292	43	1515	0.0362385	Controls	TRUE
chr1:15661280:G/A	rs138904592	missense_variant	RSC1A1	0.00581395	0.00632911	0.00044603	0	114	1	57	0.337209	Controls	0	294	1	1557	1	Controls	TRUE
chr1:156647022:C/G	rs115373136	missense_variant	BCAN	0.0290698	0.0316456	0.00892061	3	111	2	56	1	Controls	4	290	11	1547	0.278426	Cases	FALSE
chr1:156652460:G/A	rs1056695	missense_variant	BCAN	0.354651	0.322785	0.414362	42	72	19	39	0.617761	Cases	121	173	660	898	0.747578	Controls	FALSE
chr1:156658204:T/C	rs2298135	synonymous_variant	BCAN	0.0581395	0.0443038	0.0579839	8	106	2	56	0.498041	Cases	21	273	89	1469	0.346325	Cases	TRUE
chr1:156669484:C/T	rs60243118	synonymous_variant	NES	0.00581395	0	0.0156111	1	113	0	58	1	Cases	2	292	29	1529	0.212918	Controls	FALSE
chr1:156669844:G/A	rs11549292	synonymous_variant	NES	0.27907	0.272152	0.252007	31	83	17	41	0.857575	Controls	91	203	378	1180	0.0191312	Cases	FALSE
chr1:156669961:G/A	rs11582300	sequence_feature	NES	0.627907	0.639241	0.608831	71	43	37	21	0.869128	Controls	190	104	946	612	0.215284	Cases	FALSE
chr1:156670364:G/A	rs3748570	missense_variant	NES	0.546512	0.550633	0.641838	61	53	33	25	0.746698	Controls	201	93	997	561	0.162484	Cases	FALSE
chr1:156670516:C/T	rs3748571	synonymous_variant	NES	0.186047	0.177215	0.251561	19	95	13	45	0.408947	Controls	91	203	378	1180	0.0191312	Cases	FALSE
chr1:156670711:C/T	rs3828043	synonymous_variant	NES	0.27907	0.272152	0.251115	31	83	17	41	0.857575	Controls	89	205	379	1179	0.0339111	Cases	FALSE
chr1:156670789:C/G	rs17393797	missense_variant	NES	0.00581395	0.00632911	0.0044603	1	113	0	58	1	Cases	4	290	5	1553	0.0405485	Cases	TRUE
chr1:156670886:G/A	rs2886443	missense_variant	NES	0.622093	0.632911	0.535682	71	43	36	22	1	Cases	174	120	816	742	0.0353372	Cases	TRUE
chr1:156671141:C/T	rs2365718	missense_variant	NES	0.00581395	0	0.0178412	1	113	0	58	1	Cases	4	290	32	1526	0.643547	Controls	FALSE
chr1:156671745:C/T	rs951781	missense_variant	NES	0.348837	0.341772	0.345674	40	74	20	38	1	Cases	89	205	549	1009	0.108355	Controls	FALSE
chr1:156671954:C/G	rs140652000	missense_variant	NES	0.0116279	0.0126582	0.00133809	1	113	1	57	1	Controls	1	293	2	1556	0.404822	Cases	FALSE
chr1:156672871:G/A	rs2282442	synonymous_variant	NES	0.00581395	0	0.000892061	0	114	1	57	0.337209	Controls	0	294	2	1556	1	Controls	TRUE
chr1:156676876:A/G	rs4278369	missense_variant	NES	0.918605	0.936709	0.999108	100	14	58	0	0.002827	Controls	293	1	1558	0	0.158747	Controls	TRUE
chr1:156677241:C/T	rs190174455	synonymous_variant	NES	0.0116279	0.0126582	0.00312221	1	113	1	57	1	Controls	2	292	3	1555	0.180932	Cases	FALSE
chr1:156700542:C/G	rs139634170	splice_region_variant&synonymous_variant	CRABP2	0.00581395	0.00632911	0.00044603	1	113	0	58	1	Cases	0	294	1	1557	1	Controls	FALSE
chr1:156727182:C/G	rs138574933	missense_variant	ISG20L2	0.0116279	0.0126582	0.00223015	1	113	1	57	1	Controls	0	294	5	1553	1	Controls	TRUE
chr1:156727264:T/C	rs3795737	missense_variant	ISG20L2	0.0523256	0.0443038	0.0789474	6	108	3	55	1	Cases	27	267	127	1431	0.564758	Cases	TRUE
chr1:156732424:G/A	rs118116867	missense_variant	RRNAD1	0.00581395	0.00632911	0.000892061	0	114	1	57	0.337209	Controls	1	293	0	1558	0.158747	Cases	FALSE
chr1:156752069:G/A	rs144345646	intron_variant	HDGF	0.0232558	0.0253165	0.0187333	3	111	1	57	1	Cases	2	292	27	1531	0.30108	Controls	FALSE
chr1:156768177:C/T	rs11264542	missense_variant	PRCC	0.284884	0.28481	0.164139	31	83	18	40	0.597134	Controls	53	241	255	1303	0.494664	Cases	FALSE
chr1:156809326:G/A	rs41313896	synonymous_variant	SH2D2A	0.00581395	0.00632911	0.000892061	1	113	0	58	1	Cases	0	294	2	1556	1	Controls	FALSE
chr1:156815190:T/C	rs926103	missense_variant	SH2D2A	0.593023	0.594937	0.646744	66	48	36	22	0.625931	Controls	168	126	1018	540	0.00802742	Controls	TRUE
chr1:156816018:C/G	rs145574758	synonymous_variant	SH2D2A	0.0116279	0.0126582	0.0245317	0	114	2	56	0.112403	Controls	6	288	31	1527	1	Cases	FALSE
chr1:156844235:G/A	rs56252149	missense_variant	INSRR	0.180233	0.177215	0.129795	20	94	11	47	0.835792	Controls	41	253	191	1367	0.442082	Cases	FALSE
chr1:156846543:C/T	rs138923152	missense_variant	INSRR	0.0232558	0.0253165	0.000892061	3	111	1	57	1	Cases	0	294	2	1556	1	Controls	FALSE
chr1:156846669:G/A	rs56068937	missense_variant	INSRR	0.00581395	0.00632911	0.00178412	0	114	1	57	0.337209	Controls	0	294	2	1556	1	Controls	TRUE
chr1:156849424:T/C	rs74118779	synonymous_variant	INSRR	0.0232558	0.0253165	0.0263158	3	111	1	57	1	Cases	8	286	37	1521	0.681086	Cases	TRUE
chr1:156852093:A/G	rs56377825	missense_variant	INSRR	0.00581395	0.00632911	0.00178412	0	114	1	57	0.337209	Controls	0	294	2	1556	1	Controls	TRUE
chr1:156860987:G/A	rs1007211	missense_variant	NTRK1	0.0116279	0.0126582	0.00535236	1	113	1	57	1	Controls	1	293	11	1547	0.703734	Controls	TRUE
chr1:156868558:G/A	rs745366033	missense_variant	NTRK1	0.00581395	0.00632911	0.00044603	0	114	1	57	0.337209	Controls	0	294	1	1557	1	Controls	TRUE
chr1:156873647:C/A	rs137979116	missense_variant	NTRK1	0.0116279	0.0126582	0.00401427	2	112	0	58	0.550388	Cases	1	293	5	1553	1	Cases	TRUE
chr1:156876441:G/A	rs6334	structural_interaction_variant	NTRK1	0.232558	0.227848	0.224353	28	86	12	46	0.703095	Cases	54	240	365	1193	0.057761	Controls	FALSE
chr1:156879126:C/T	rs6336	missense_variant	NTRK1	0.0348837	0.0316456	0.0602141	5	109	1	57	0.66501	Cases	10	284	93	1465	0.094656	Controls	FALSE
chr1:156879154:G/T	rs6339	missense_variant	NTRK1	0.0348837	0.0316456	0.0606601	5	109	1	57	0.66501	Cases	11	283	93	1465	0.165795	Controls	FALSE
chr1:156879203:C/T	rs6337	synonymous_variant	NTRK1	0.616279	0.626582	0.648974	66	48	40	18	0.185966	Controls	195	99	1000	558	0.506695	Cases	FALSE
chr1:156881590:G/A	rs35669708	missense_variant	NTRK1	0.00581395	0.00632911	0.00758252	1	113	0	58	1	Cases	7	287	9	1549	0.0074233	Cases	TRUE
chr1:156903935:G/A	rs12407843	synonymous_variant	PEAR1	0.197674	0.189873	0.119536	26	88	8	50	0.223993	Cases	22	272	206	1352	0.00491398	Controls	FALSE
chr1:156908005:C/A	rs77235035	synonymous_variant	PEAR1	0.203488	0.196203	0.132471	25	89	10	48	0.550732	Cases	38	256	218	1340	0.712473	Controls	FALSE
chr1:156908252:G/A	rs147639000	missense_variant	PEAR1	0.0290698	0.0316456	0.0187333	4	110	1	57	0.664004	Cases	8	286	33	1525	0.51629	Cases	TRUE
chr1:156908681:C/T	rs77795865	missense_variant	PEAR1	0.0755814	0.0822785	0.0178412	8	106	5	53	0.763601	Controls	3	291	28	1530	0.460538	Controls	TRUE
chr1:156908739:T/C	rs11264580	synonymous_variant	PEAR1	0.215116	0.208861	0.131579	28	86	9	49	0.238662	Cases	36	258	218	1340	0.460543	Controls	FALSE
chr1:156908945:T/C	rs6671392	synonymous_variant	PEAR1	0.215116	0.208861	0.132471	28	86	9	49	0.238662	Cases	38	256	217	1341	0.712283	Controls	FALSE
chr1:156909788:C/T	rs3737224	synonymous_variant	PEAR1	0.180233	0.170886	0.111508	23	91	8	50	0.402055	Cases	28	266	182	1376	0.316595	Controls	FALSE
chr1:156912965:C/G	rs41299597	missense_variant	PEAR1	0.0465116	0.0506329	0.0160571	5	109	3	55	1	Controls	1	293	31	1527	0.048598	Controls	TRUE
chr1:156913204:G/C	rs822441	synonymous_variant	PEAR1	0.197674	0.183544	0.176628	26	88	8	50	0.223993	Cases	51	243	278	1280	0.86829	Controls	FALSE
chr1:156913423:C/A	rs822442	missense_variant	PEAR1	0.19186	0.183544	0.104371	26	88	7	51	0.104257	Cases	29	265	168	1390	0.681279	Controls	FALSE
chr1:156913450:G/A	rs55864969	synonymous_variant	PEAR1	0.0406977	0.0443038	0.00981267	4	110	3	55	0.689226	Controls	1	293	15	1543	0.492449	Controls	TRUE
chr1:156913701:G/A	rs11264581	missense_variant	PEAR1	0.116279	0.120253	0.129795	15	99	5	53	0.457899	Cases	39	255	208	1350	1	Controls	FALSE
chr1:156913754:A/G	rs12137505	missense_variant	PEAR1	0.383721	0.386076	0.373327	42	72	24	34	0.619984	Controls	115	179	580	978	0.554806	Cases	FALSE
chr1:156914792:C/T	rs56260937	synonymous_variant	PEAR1	0.19186	0.183544	0.196699	23	91	10	48	0.687828	Cases	61	233	301	1257	0.574973	Cases	TRUE
chr1:156920880:T/C	rs41273221	missense_variant	LRRC71	0.19186	0.177215	0.152988	23	91	10	48	0.687828	Cases	56	238	227	1331	0.0523019	Cases	TRUE
chr1:156927583:C/T	rs145704101	synonymous_variant	LRRC71	0.00581395	0.00632911	0.00356824	1	113	0	58	1	Cases	1	293	3	1555	0.499459	Cases	TRUE
chr1:156932430:G/A	rs12119908	missense_variant	LRRC71	0.197674	0.183544	0.192685	24	90	10	48	0.686219	Cases	47	247	304	1254	0.168257	Controls	FALSE
chr1:156932467:G/A	rs822430	synonymous_variant	LRRC71	0.540698	0.525316	0.520963	64	50	29	29	0.517988	Cases	140	154	820	738	0.126664	Controls	FALSE
chr1:156932489:T/G	rs822431	missense_variant	LRRC71	0.203488	0.189873	0.20116	25	89	10	48	0.550732	Cases	55	239	314	1244	0.632963	Controls	FALSE
chr1:156932519:G/A	rs35745377	missense_variant	LRRC71	0.0406977	0.0443038	0.000892061	5	109	2	56	1	Cases	0	294	2	1556	1	Controls	FALSE
chr1:156937289:T/C	rs945508	missense_variant	ARHGEF11	0.540698	0.525316	0.543265	64	50	29	29	0.517988	Cases	161	133	847	711	0.949111	Cases	TRUE
chr1:156937323:T/C	rs868188	missense_variant	ARHGEF11	0.30814	0.310127	0.316682	36	78	17	41	0.861775	Cases	90	204	490	1068	0.837085	Controls	FALSE
chr1:156939555:C/T	rs370742614	synonymous_variant	ARHGEF11	0.00581395	0.00632911	0.00044603	1	113	0	58	1	Cases	0	294	1	1557	1	Controls	FALSE
chr1:156939903:G/A	rs2275199	synonymous_variant	ARHGEF11	0.197674	0.183544	0.195807	24	90	10	48	0.686219	Cases	56	238	303	1255	0.935934	Controls	FALSE
chr1:156941926:C/T	rs35187704	missense_variant	ARHGEF11	0.0116279	0.0126582	0.014719	2	112	0	58	0.550388	Cases	3	291	22	1536	0.785543	Controls	FALSE
chr1:156948345:C/T	rs12138039	sequence_feature	ARHGEF11	0.0406977	0.0443038	0.0200714	6	108	1	57	0.425538	Cases	3	291	32	1526	0.347998	Controls	FALSE
chr1:156984424:G/C	rs199615456	synonymous_variant	ARHGEF11	0.00581395	0.00632911	0.00223015	0	114	1	57	0.337209	Controls	1	293	4	1554	0.57909	Cases	FALSE
chr1:157092695:G/T	rs145240495	missense_variant	ETV3L	0.00581395	0.00632911	0.00223015	0	114	1	57	0.337209	Controls	0	294	4	1554	1	Controls	TRUE
chr1:157092783:T/C	rs12126791	missense_variant	ETV3L	0.0406977	0.0379747	0.0802855	4	110	3	55	0.689226	Controls	19	275	130	1428	0.348981	Controls	TRUE
chr1:157092802:T/C	rs149756524	synonymous_variant	ETV3L	0.00581395	0.00632911	0.00133809	1	113	0	58	1	Cases	3	291	0	1558	0.00396624	Cases	TRUE
chr1:157092904:G/T	rs1176537	synonymous_variant	ETV3L	0.447674	0.455696	0.40455	48	66	29	29	0.335751	Controls	125	169	631	927	0.518503	Cases	FALSE
chr1:157092947:C/G	rs12136960	missense_variant	ETV3L	0.174419	0.170886	0.165031	20	94	10	48	1	Cases	58	236	243	1315	0.0846968	Cases	TRUE
chr1:157097907:T/C	rs61736984	missense_variant	ETV3L	0.0116279	0.0126582	0.0182872	1	113	1	57	1	Controls	4	290	30	1528	0.640095	Controls	TRUE
chr1:157098741:G/A	rs12083811	missense_variant	ETV3L	0.0232558	0.0253165	0.0209634	2	112	2	56	0.603878	Controls	17	277	25	1533	9.48418e-05	Cases	FALSE
chr1:157099342:G/A	rs61730132	missense_variant	ETV3L	0.00581395	0.00632911	0.00758252	1	113	0	58	1	Cases	1	293	13	1545	0.710905	Controls	FALSE
chr1:157099362:A/G	rs16838075	synonymous_variant	ETV3L	0.174419	0.170886	0.1405	19	95	11	47	0.83196	Controls	44	250	229	1329	0.928534	Cases	FALSE
chr1:157099469:A/C	rs16838078	missense_variant	ETV3L	0.0697674	0.0696203	0.0379126	8	106	4	54	1	Cases	12	282	63	1495	1	Cases	TRUE
chr1:157124922:G/A	rs62640944	synonymous_variant	ETV3	0.0174419	0.0189873	0.00490633	2	112	1	57	1	Cases	2	292	5	1553	0.3079	Cases	TRUE
chr1:157125678:A/G	rs2231856	synonymous_variant	ETV3	0.133721	0.120253	0.124442	15	99	8	50	1	Controls	42	252	187	1371	0.287887	Cases	FALSE
chr1:15716271:T/C	rs12091750	missense_variant	PLEKHM2	0.267442	0.278481	0.272079	30	84	16	42	0.857357	Controls	66	228	438	1120	0.0456851	Controls	TRUE
chr1:15717906:G/A	rs16851970	synonymous_variant	PLEKHM2	0.186047	0.183544	0.214541	22	92	10	48	0.83738	Cases	50	244	339	1219	0.0724887	Controls	FALSE
chr1:15718592:C/T	rs201860640	synonymous_variant	PLEKHM2	0.00581395	0.00632911	0.00669045	1	113	0	58	1	Cases	4	290	8	1550	0.108189	Cases	TRUE
chr1:15719829:C/T	rs115985482	synonymous_variant	PLEKHM2	0.0116279	0.0126582	0.00758252	1	113	1	57	1	Controls	1	293	10	1548	1	Controls	TRUE
chr1:15725495:G/C	rs61738982	missense_variant	PLEKHM2	0.00581395	0.00632911	0.0138269	0	114	1	57	0.337209	Controls	7	287	23	1535	0.308494	Cases	FALSE
chr1:15728115:C/T	rs150750784	synonymous_variant	PLEKHM2	0.0232558	0.0253165	0.000892061	2	112	2	56	0.603878	Controls	1	293	1	1557	0.292366	Cases	FALSE
chr1:15729869:G/A	rs3817269	synonymous_variant	PLEKHM2	0.255814	0.246835	0.257806	29	85	15	43	1	Controls	78	216	402	1156	0.827698	Cases	FALSE
chr1:15730534:A/G	rs116455686	splice_region_variant&synonymous_variant	PLEKHM2	0.00581395	0.00632911	0.00981267	0	114	1	57	0.337209	Controls	3	291	15	1543	1	Cases	FALSE
chr1:15738663:G/A	rs201219829	missense_variant	SLC25A34	0.00581395	0.00632911	0.00044603	1	113	0	58	1	Cases	0	294	1	1557	1	Controls	FALSE
chr1:15739383:C/T	rs143157503	missense_variant	SLC25A34	0.00581395	0.00632911	0.00267618	0	114	1	57	0.337209	Controls	1	293	5	1553	1	Cases	FALSE
chr1:15743030:C/T	rs41268336	missense_variant	TMEM82	0.00581395	0.00632911	0.00758252	1	113	0	58	1	Cases	2	292	11	1547	1	Controls	FALSE
chr1:15743149:C/T	rs11584945	synonymous_variant	TMEM82	0.27907	0.278481	0.328278	32	82	16	42	1	Cases	97	197	531	1027	0.737445	Controls	FALSE
chr1:15744273:G/A	rs141529365	synonymous_variant	TMEM82	0.00581395	0.00632911	0.00178412	0	114	1	57	0.337209	Controls	1	293	3	1555	0.499459	Cases	FALSE
chr1:15744376:C/T	rs7511651	missense_variant	TMEM82	0.0523256	0.0506329	0.0972346	9	105	0	58	0.029467	Cases	26	268	170	1388	0.351817	Controls	FALSE
chr1:15744417:T/C	rs7525747	synonymous_variant	TMEM82	0.0523256	0.0506329	0.0981267	9	105	0	58	0.029467	Cases	27	267	171	1387	0.410748	Controls	FALSE
chr1:15744563:T/G	rs148441284	missense_variant	TMEM82	0.00581395	0.00632911	0.00133809	0	114	1	57	0.337209	Controls	0	294	3	1555	1	Controls	TRUE
chr1:15747030:C/T	rs114267265	synonymous_variant	TMEM82	0.0465116	0.0506329	0.00312221	6	108	2	56	0.718734	Cases	1	293	4	1554	0.57909	Cases	TRUE
chr1:157515714:G/A	rs115493285	missense_variant	FCRL5	0.0290698	0.0316456	0.0517395	4	110	1	57	0.664004	Cases	16	278	84	1474	1	Cases	TRUE
chr1:157519745:G/A	rs3827757	splice_region_variant&synonymous_variant	FCRL5	0.0232558	0.0253165	0.015165	3	111	1	57	1	Cases	0	294	28	1530	0.0155382	Controls	FALSE
chr1:157524316:C/T	rs34273689	synonymous_variant	FCRL5	0.0232558	0.0253165	0.0129349	3	111	1	57	1	Cases	0	294	22	1536	0.037074	Controls	FALSE
chr1:157527807:C/T	rs73011545	synonymous_variant	FCRL5	0.0232558	0.0126582	0.0115968	3	111	1	57	1	Cases	5	289	17	1541	0.376587	Cases	TRUE
chr1:157586369:C/T	rs142198646	missense_variant	FCRL4	0.00581395	0.00632911	0.00133809	0	114	1	57	0.337209	Controls	0	294	0	1558	1	Controls	TRUE
chr1:157587911:G/A	rs2777962	synonymous_variant	FCRL4	0.494186	0.468354	0.428635	60	54	25	33	0.261615	Cases	119	175	670	888	0.440742	Controls	FALSE
chr1:157589286:G/A	rs78796764	synonymous_variant	FCRL4	0.00581395	0.00632911	0.00802855	1	113	0	58	1	Cases	5	289	11	1547	0.157451	Cases	TRUE
chr1:157589332:C/T	rs11582663	missense_variant	FCRL4	0.197674	0.208861	0.111508	24	90	10	48	0.686219	Cases	21	273	173	1385	0.0478918	Controls	FALSE
chr1:157596346:G/A	rs75108086	missense_variant&splice_region_variant	FCRL4	0.00581395	0.00632911	0.0200714	1	113	0	58	1	Cases	10	284	26	1532	0.0623762	Cases	TRUE
chr1:157678753:T/C	rs2282284	missense_variant	FCRL3	0.00581395	0.00632911	0.0414808	1	113	0	58	1	Cases	14	280	61	1497	0.517983	Cases	TRUE
chr1:15768536:G/A	rs140170023	synonymous_variant	FBLIM1	0.0232558	0.0253165	0.0347904	3	111	1	57	1	Cases	13	281	53	1505	0.390767	Cases	TRUE
chr1:157696040:T/C	rs140279920	missense_variant&splice_region_variant	FCRL3	0.0232558	0.0253165	0.00044603	3	111	1	57	1	Cases	0	294	1	1557	1	Controls	FALSE
chr1:157697903:C/G	rs140491666	missense_variant	FCRL3	0.00581395	0.00632911	0.00178412	1	113	0	58	1	Cases	0	294	1	1557	1	Controls	FALSE
chr1:157698600:T/C	rs7522061	missense_variant	FCRL3	0.395349	0.398734	0.424175	39	75	29	29	0.0496133	Controls	125	169	666	892	0.94886	Controls	TRUE
chr1:15770439:C/T	rs10927851	missense_variant	FBLIM1	0.668605	0.664557	0.627119	74	40	41	17	0.496026	Controls	170	124	984	574	0.0881562	Controls	TRUE
chr1:15770553:G/A	rs200348478	missense_variant	FBLIM1	0.00581395	0	0.000892061	1	113	0	58	1	Cases	0	294	2	1556	1	Controls	FALSE
chr1:15774722:C/T	rs41268337	synonymous_variant	FBLIM1	0.0406977	0.0443038	0.12355	5	109	2	56	1	Cases	37	257	194	1364	0.923558	Cases	TRUE
chr1:15774837:G/A	rs114077715	missense_variant	FBLIM1	0.0465116	0.0506329	0.00356824	6	108	2	56	0.718734	Cases	1	293	5	1553	1	Cases	TRUE
chr1:157768584:G/C	rs74608430	missense_variant	FCRL2	0.0174419	0.0189873	0.00356824	2	112	1	57	1	Cases	2	292	5	1553	0.3079	Cases	TRUE
chr1:157769983:G/A	rs148305794	missense_variant	FCRL2	0.00581395	0.00632911	0.0107047	1	113	0	58	1	Cases	9	285	11	1547	0.00188511	Cases	TRUE
chr1:157798210:G/C	rs3811024	synonymous_variant	FCRL1	0.180233	0.183544	0.199822	18	96	13	45	0.300057	Controls	66	228	306	1252	0.26748	Cases	FALSE
chr1:157802090:C/T	rs4971154	synonymous_variant	FCRL1	0.581395	0.575949	0.537021	72	42	28	30	0.072867	Cases	150	144	842	716	0.372156	Controls	FALSE
chr1:157802176:T/C	rs145252437	missense_variant	FCRL1	0.00581395	0.00632911	0.0156111	0	114	1	57	0.337209	Controls	2	292	28	1530	0.211349	Controls	TRUE
chr1:157820030:G/A	rs139157759	missense_variant	FCRL1	0.00581395	0.00632911	0.00223015	0	114	1	57	0.337209	Controls	1	293	4	1554	0.57909	Cases	FALSE
chr1:157835860:A/T	rs11537583	missense_variant	CD5L	0.0116279	0.00632911	0.00624442	2	112	0	58	0.550388	Cases	1	293	13	1545	0.710905	Controls	FALSE
chr1:15807479:T/C	rs181656265	synonymous_variant	UQCRHL	0.00581395	0.00632911	0.0173952	0	114	1	57	0.337209	Controls	4	290	27	1531	0.807004	Controls	TRUE
chr1:15807492:T/C	rs7417535	missense_variant	UQCRHL	0.133721	0.139241	0.0856378	17	97	6	52	0.483262	Cases	29	265	132	1426	0.430293	Cases	TRUE
chr1:15807577:C/T	rs61744357	missense_variant	UQCRHL	0.133721	0.139241	0.0856378	17	97	6	52	0.483262	Cases	29	265	132	1426	0.430293	Cases	TRUE
chr1:158076175:G/A	rs191487619	missense_variant	KIRREL	0.0116279	0.0126582	0.00535236	2	112	0	58	0.550388	Cases	1	293	10	1548	1	Controls	FALSE
chr1:15807634:C/T	rs61738972	missense_variant	UQCRHL	0.0174419	0.0189873	0.029438	2	112	1	57	1	Cases	7	287	51	1507	0.582779	Controls	FALSE
chr1:158087843:C/G	rs36008419	synonymous_variant	KIRREL	0.226744	0.240506	0.266726	25	89	14	44	0.847501	Controls	70	224	435	1123	0.153761	Controls	TRUE
chr1:158094649:C/A	rs41273465	synonymous_variant	KIRREL	0.0581395	0.056962	0.0454951	6	108	4	54	0.734582	Controls	18	276	73	1485	0.302855	Cases	FALSE
chr1:158181715:T/G	rs145209409	missense_variant	CD1D	0.00581395	0.00632911	0.00133809	1	113	0	58	1	Cases	1	293	1	1557	0.292366	Cases	TRUE
chr1:158255114:C/T	rs2269714	missense_variant	CD1A	0.104651	0.0822785	0.0602141	12	102	6	52	1	Cases	18	276	95	1463	1	Cases	TRUE
chr1:158255229:C/G	rs2269715	missense_variant	CD1A	0.104651	0.0822785	0.0597681	12	102	6	52	1	Cases	18	276	95	1463	1	Cases	TRUE
chr1:158256877:C/T	rs1042388	synonymous_variant	CD1A	0.122093	0.126582	0.0802855	14	100	7	51	1	Cases	12	282	137	1421	0.00484143	Controls	FALSE
chr1:158256900:G/A	rs141060322	missense_variant	CD1A	0.00581395	0.00632911	0.0115968	1	113	0	58	1	Cases	6	288	19	1539	0.268454	Cases	TRUE
chr1:158257024:G/A	rs41310138	synonymous_variant	CD1A	0.0348837	0.0316456	0.0173952	4	110	2	56	1	Cases	6	288	27	1531	0.635673	Cases	TRUE
chr1:158257058:T/C	rs140895583	missense_variant	CD1A	0.00581395	0.00632911	0.00044603	1	113	0	58	1	Cases	1	293	0	1558	0.158747	Cases	TRUE
chr1:158291225:C/T	rs3138099	synonymous_variant	CD1C	0.0465116	0.0506329	0.0637823	3	111	5	53	0.121023	Controls	25	269	95	1463	0.122731	Cases	FALSE
chr1:158292829:G/T	rs115248892	missense_variant	CD1C	0.00581395	0.00632911	0.00044603	0	114	1	57	0.337209	Controls	0	294	1	1557	1	Controls	TRUE
chr1:158329508:G/A	rs140569765	synonymous_variant	CD1B	0.00581395	0.00632911	0.0107047	1	113	0	58	1	Cases	2	292	18	1540	0.757341	Controls	FALSE
chr1:158329966:G/A	rs62642467	synonymous_variant	CD1B	0.00581395	0.00632911	0.0156111	0	114	1	57	0.337209	Controls	5	289	22	1536	0.604348	Cases	FALSE
chr1:158330814:C/T	rs62642468	missense_variant	CD1B	0.0116279	0.0126582	0.0205174	1	113	1	57	1	Controls	3	291	32	1526	0.347998	Controls	TRUE
chr1:158354635:A/G	rs1065457	missense_variant	CD1E	0.459302	0.449367	0.41347	49	65	30	28	0.33204	Controls	110	184	650	908	0.175108	Controls	TRUE
chr1:158356101:T/C	rs61734679	synonymous_variant	CD1E	0.0174419	0.0189873	0.014273	3	111	0	58	0.55171	Cases	2	292	24	1534	0.41404	Controls	FALSE
chr1:158398525:G/A	rs60530245	synonymous_variant	OR10T2	0.0872093	0.0822785	0.0900981	8	106	7	51	0.268754	Controls	29	265	138	1420	0.579164	Cases	FALSE
chr1:158398566:A/G	rs115782542	synonymous_variant	OR10T2	0.0116279	0.0126582	0.00713649	1	113	1	57	1	Controls	2	292	9	1549	0.689747	Cases	FALSE
chr1:158398602:C/T	rs61818748	missense_variant	OR10T2	0.0348837	0.0316456	0.0905442	5	109	1	57	0.66501	Cases	26	268	145	1413	0.912528	Controls	FALSE
chr1:158398606:A/G	.	synonymous_variant	OR10T2	0.00581395	0.00632911	0.00044603	1	113	0	58	1	Cases	0	294	1	1557	1	Controls	FALSE
chr1:158398751:A/G	rs34465440	missense_variant	OR10T2	0.406977	0.405063	0.384032	39	75	31	27	0.0212209	Controls	114	180	588	970	0.743481	Cases	FALSE
chr1:158399056:T/C	rs6662382	missense_variant	OR10T2	0.406977	0.405063	0.383586	39	75	31	27	0.0212209	Controls	114	180	588	970	0.743481	Cases	FALSE
chr1:158399174:C/T	rs61818749	missense_variant	OR10T2	0.127907	0.126582	0.152542	13	101	9	49	0.474146	Controls	34	260	233	1325	0.147275	Controls	TRUE
chr1:158399184:A/G	rs61818750	missense_variant	OR10T2	0.127907	0.126582	0.152988	13	101	9	49	0.474146	Controls	35	259	233	1325	0.205364	Controls	TRUE
chr1:158399274:A/G	rs41488350	missense_variant	OR10T2	0.127907	0.126582	0.152542	13	101	9	49	0.474146	Controls	35	259	233	1325	0.205364	Controls	TRUE
chr1:158419967:A/T	rs143743518	synonymous_variant	OR10K2	0.00581395	0.00632911	0.00044603	1	113	0	58	1	Cases	0	294	1	1557	1	Controls	FALSE
chr1:158420462:T/G	rs12239443	synonymous_variant	OR10K2	0.465116	0.5	0.376004	48	66	32	26	0.109649	Controls	115	179	574	984	0.469725	Cases	FALSE
chr1:158420711:G/A	rs34616883	synonymous_variant	OR10K2	0.465116	0.5	0.375558	48	66	32	26	0.109649	Controls	114	180	574	984	0.553842	Cases	FALSE
chr1:158465926:G/A	rs199525511	missense_variant	OR10K1	0.0116279	0.0126582	0.000892061	1	113	1	57	1	Controls	0	294	2	1556	1	Controls	TRUE
chr1:158466138:G/A	rs41273489	missense_variant	OR10K1	0.0697674	0.0759494	0.109723	7	107	5	53	0.541362	Controls	32	262	166	1392	0.918054	Cases	FALSE
chr1:158479959:A/G	rs61739693	missense_variant	OR10R2	0.00581395	0.00632911	0.0303301	1	113	0	58	1	Cases	11	283	46	1512	0.461997	Cases	TRUE
chr1:158480402:C/T	rs61741711	synonymous_variant	OR10R2	0.0755814	0.0822785	0.113738	8	106	5	53	0.763601	Controls	35	259	169	1389	0.61154	Cases	FALSE
chr1:158480448:G/A	rs3820678	missense_variant	OR10R2	0.226744	0.240506	0.182426	21	93	18	40	0.0824226	Controls	51	243	270	1288	1	Cases	FALSE
chr1:158480524:A/G	rs6679056	missense_variant	OR10R2	0.55814	0.550633	0.524978	61	53	35	23	0.42061	Controls	161	133	798	760	0.279626	Cases	FALSE
chr1:158480592:C/T	rs1418843	missense_variant	OR10R2	0.482558	0.468354	0.409902	53	61	30	28	0.52381	Controls	125	169	627	931	0.476806	Cases	FALSE
chr1:158547352:C/T	rs41273491	missense_variant	OR6Y1	0.273256	0.246835	0.224353	33	81	14	44	0.588615	Cases	77	217	344	1214	0.129304	Cases	TRUE
chr1:158547563:G/A	rs16840314	synonymous_variant	OR6Y1	0.273256	0.246835	0.223015	33	81	14	44	0.588615	Cases	77	217	344	1214	0.129304	Cases	TRUE
chr1:158547681:G/A	rs150369892	missense_variant	OR6Y1	0.0232558	0.0253165	0.00713649	4	110	0	58	0.301481	Cases	1	293	14	1544	0.489783	Controls	FALSE
chr1:158562657:C/A	rs200912715	missense_variant	OR6P1	0.00581395	0.00632911	0.000892061	1	113	0	58	1	Cases	1	293	1	1557	0.292366	Cases	TRUE
chr1:158562670:G/A	rs41273495	missense_variant	OR6P1	0.0116279	0.0126582	0.00579839	1	113	1	57	1	Controls	3	291	6	1552	0.159613	Cases	FALSE
chr1:158562807:G/T	rs142215019	stop_gained	OR6P1	0.00581395	0.00632911	0.00223015	0	114	1	57	0.337209	Controls	1	293	2	1556	0.404822	Cases	FALSE
chr1:158562824:G/A	rs41273499	missense_variant	OR6P1	0.0639535	0.0696203	0.058876	8	106	3	55	0.752195	Cases	16	278	102	1456	0.602067	Controls	FALSE
chr1:158563321:A/T	rs201578777	missense_variant	OR6P1	0.00581395	0.00632911	0.00802855	1	113	0	58	1	Cases	1	293	14	1544	0.489783	Controls	FALSE
chr1:158563350:A/G	rs12080815	synonymous_variant	OR6P1	0.488372	0.474684	0.44157	54	60	30	28	0.630432	Controls	140	154	670	888	0.158466	Cases	FALSE
chr1:158563434:A/G	rs12081915	synonymous_variant	OR6P1	0.488372	0.474684	0.442908	54	60	30	28	0.630432	Controls	141	153	672	886	0.140526	Cases	FALSE
chr1:158606535:T/G	rs79308545	missense_variant	OR10Z1	0.00581395	0.00632911	0.00044603	1	113	0	58	1	Cases	1	293	0	1558	0.158747	Cases	TRUE
chr1:158607183:A/G	rs41273513	missense_variant	OR10Z1	0.0290698	0.0316456	0.0209634	4	110	1	57	0.664004	Cases	9	285	28	1530	0.170268	Cases	TRUE
chr1:158607319:A/C	rs857685	missense_variant	OR10Z1	0.296512	0.272152	0.231044	34	80	17	41	1	Cases	78	216	362	1196	0.232144	Cases	TRUE
chr1:158607377:A/T	rs2427808	synonymous_variant	OR10Z1	0.0813953	0.0759494	0.131579	7	107	7	51	0.237757	Controls	38	256	205	1353	1	Controls	TRUE
chr1:158612847:C/A	rs112884419	missense_variant	SPTA1	0.0116279	0.0126582	0.00133809	1	113	1	57	1	Controls	1	293	2	1556	0.404822	Cases	FALSE
chr1:158612856:T/C	rs2251969	synonymous_variant	SPTA1	0.587209	0.582278	0.55843	63	51	38	20	0.251579	Controls	173	121	855	703	0.224282	Cases	FALSE
chr1:158614301:A/G	rs952094	missense_variant	SPTA1	0.587209	0.582278	0.535682	63	51	38	20	0.251579	Controls	136	158	841	717	0.0155697	Controls	TRUE
chr1:158619331:G/A	rs41273519	missense_variant	SPTA1	0.0174419	0.0189873	0.00044603	3	111	0	58	0.55171	Cases	0	294	0	1558	1	Controls	FALSE
chr1:158622991:G/A	rs75931146	synonymous_variant	SPTA1	0.0116279	0.0126582	0.0405888	2	112	0	58	0.550388	Cases	12	282	63	1495	1	Cases	TRUE
chr1:158623057:G/A	rs78394850	missense_variant	SPTA1	0.0174419	0.0189873	0.0405888	2	112	1	57	1	Cases	12	282	63	1495	1	Cases	TRUE
chr1:158623111:C/G	rs77877855	missense_variant	SPTA1	0.0116279	0.0126582	0.0405888	2	112	0	58	0.550388	Cases	12	282	63	1495	1	Cases	TRUE
chr1:158623145:G/A	rs3753068	synonymous_variant	SPTA1	0.296512	0.316456	0.325602	30	84	21	37	0.216883	Controls	98	196	493	1065	0.585483	Cases	FALSE
chr1:158627717:G/C	rs3737515	missense_variant	SPTA1	0.284884	0.303797	0.283229	28	86	21	37	0.152311	Controls	85	209	427	1131	0.618839	Cases	FALSE
chr1:158634601:T/C	rs16830483	missense_variant	SPTA1	0.0116279	0.0126582	0.0405888	2	112	0	58	0.550388	Cases	12	282	63	1495	1	Cases	TRUE
chr1:158636659:G/T	rs3738791	synonymous_variant	SPTA1	0.296512	0.316456	0.324264	30	84	21	37	0.216883	Controls	98	196	491	1067	0.539547	Cases	FALSE
chr1:158638141:C/T	rs201822255	missense_variant	SPTA1	0.00581395	0.00632911	0.00044603	1	113	0	58	1	Cases	0	294	0	1558	1	Controls	FALSE
chr1:158638145:T/G	rs857725	missense_variant	SPTA1	0.30814	0.28481	0.282337	35	79	18	40	1	Controls	88	206	438	1120	0.526305	Cases	FALSE
chr1:158642446:A/G	rs863931	missense_variant	SPTA1	0.604651	0.601266	0.605709	65	49	39	19	0.248333	Controls	186	108	927	631	0.2427	Cases	FALSE
chr1:158642929:C/T	rs41273523	missense_variant	SPTA1	0.0116279	0.0126582	0.0191793	1	113	1	57	1	Controls	5	289	24	1534	0.798441	Cases	FALSE
chr1:158642966:G/A	rs34973695	missense_variant	SPTA1	0.0232558	0.0253165	0.0303301	0	114	4	54	0.0120502	Controls	6	288	52	1506	0.278364	Controls	TRUE
chr1:158654738:G/T	rs35948326	missense_variant	SPTA1	0.0348837	0.0379747	0.0428189	4	110	2	56	1	Cases	10	284	69	1489	0.529145	Controls	FALSE
chr1:158656588:C/T	rs857691	synonymous_variant	SPTA1	0.296512	0.278481	0.237734	33	81	18	40	0.860125	Controls	74	220	370	1188	0.602565	Cases	FALSE
chr1:158657682:G/T	rs115877891	missense_variant	SPTA1	0.0116279	0.0126582	0.00044603	0	114	2	56	0.112403	Controls	0	294	1	1557	1	Controls	TRUE
chr1:158661381:A/C	rs2518493	synonymous_variant	SPTA1	0.296512	0.278481	0.226583	33	81	18	40	0.860125	Controls	69	225	353	1205	0.762001	Cases	FALSE
chr1:158677732:A/G	rs703121	synonymous_variant	SPTA1	0.651163	0.670886	0.56066	78	36	34	24	0.237171	Cases	181	113	857	701	0.0403626	Cases	TRUE
chr1:158677771:A/G	rs181976789	synonymous_variant	SPTA1	0.00581395	0.00632911	0.000892061	1	113	0	58	1	Cases	1	293	1	1557	0.292366	Cases	TRUE
chr1:158678415:T/C	rs36058424	synonymous_variant	SPTA1	0.0116279	0.0126582	0.0160571	1	113	1	57	1	Controls	3	291	28	1530	0.460538	Controls	TRUE
chr1:158685339:C/G	rs41273533	missense_variant	SPTA1	0.00581395	0.00632911	0.00490633	0	114	1	57	0.337209	Controls	2	292	8	1550	0.664601	Cases	FALSE
chr1:158717373:G/A	rs28568406	missense_variant	OR6K3	0.401163	0.405063	0.380464	47	67	22	36	0.74321	Cases	112	182	587	971	0.895784	Cases	TRUE
chr1:158717434:G/A	rs857703	missense_variant	OR6K3	0.401163	0.405063	0.37645	47	67	22	36	0.74321	Cases	110	184	580	978	0.947671	Cases	TRUE
chr1:158718106:C/T	rs857705	missense_variant	OR6K3	0.238372	0.253165	0.18198	28	86	13	45	0.850759	Cases	74	220	274	1284	0.00329027	Cases	TRUE
chr1:158754844:A/G	rs75906759	missense_variant	OR6K6	0.0116279	0.00632911	0.00044603	2	112	0	58	0.550388	Cases	1	293	0	1558	0.158747	Cases	TRUE
chr1:158754860:T/A	rs148092938	missense_variant	OR6K6	0.00581395	0.00632911	0.00267618	0	114	1	57	0.337209	Controls	1	293	2	1556	0.404822	Cases	FALSE
chr1:158755021:G/A	rs114533687	missense_variant	OR6K6	0.00581395	0.00632911	0.00936664	1	113	0	58	1	Cases	1	293	11	1547	0.703734	Controls	FALSE
chr1:158755290:C/T	rs16841001	missense_variant	OR6K6	0.151163	0.158228	0.184211	19	95	7	51	0.504398	Cases	59	235	275	1283	0.321734	Cases	TRUE
chr1:158765805:C/T	rs857824	missense_variant	OR6N1	0.633721	0.651899	0.609723	71	43	38	20	0.739231	Controls	170	124	966	592	0.191617	Controls	TRUE
chr1:158765901:T/C	rs857825	missense_variant	OR6N1	0.633721	0.651899	0.609277	71	43	38	20	0.739231	Controls	170	124	965	593	0.191984	Controls	TRUE
chr1:158765950:A/G	rs857826	missense_variant	OR6N1	0.633721	0.651899	0.610169	71	43	38	20	0.739231	Controls	170	124	966	592	0.191617	Controls	TRUE
chr1:158766102:A/G	rs857827	missense_variant	OR6N1	0.633721	0.651899	0.610169	71	43	38	20	0.739231	Controls	170	124	966	592	0.191617	Controls	TRUE
chr1:158766115:T/G	rs75984757	missense_variant	OR6N1	0.0116279	0.0126582	0.0044603	1	113	1	57	1	Controls	5	289	5	1553	0.012349	Cases	FALSE
chr1:158766411:G/A	rs7521578	missense_variant	OR6N1	0.0465116	0.0506329	0.0044603	7	107	1	57	0.26921	Cases	1	293	9	1549	1	Controls	FALSE
chr1:158766425:G/A	rs6666753	synonymous_variant	OR6N1	0.813953	0.835443	0.896521	90	24	50	8	0.302948	Controls	249	45	1402	156	0.0103178	Controls	TRUE
chr1:158766427:G/A	rs857828	missense_variant	OR6N1	0.0290698	0.0316456	0.00758252	2	112	3	55	0.336849	Controls	7	287	10	1548	0.0109381	Cases	FALSE
chr1:158766655:C/T	rs1864346	missense_variant	OR6N1	0.267442	0.272152	0.259144	30	84	16	42	0.857357	Controls	73	221	393	1165	0.941621	Controls	TRUE
chr1:158776888:T/C	rs41273541	missense_variant	OR6N2	0.0755814	0.056962	0.0530776	10	104	3	55	0.546827	Cases	29	265	76	1482	0.00143184	Cases	TRUE
chr1:158777057:A/G	rs16841094	synonymous_variant	OR6N2	0.116279	0.101266	0.0802855	14	100	6	52	0.805256	Cases	34	260	121	1437	0.0381728	Cases	TRUE
chr1:158777530:G/A	rs138356091	synonymous_variant	OR6N2	0.00581395	0.00632911	0.0044603	1	113	0	58	1	Cases	6	288	4	1554	0.00181734	Cases	TRUE
chr1:158844029:A/G	rs857870	synonymous_variant	MNDA	0.52907	0.518987	0.552632	62	52	29	29	0.629763	Cases	160	134	835	723	0.799084	Cases	TRUE
chr1:158844085:C/T	rs148142374	missense_variant	MNDA	0.00581395	0.00632911	0.00044603	1	113	0	58	1	Cases	1	293	0	1558	0.158747	Cases	TRUE
chr1:158939096:C/T	rs147827524	missense_variant	PYHIN1	0.0116279	0.0126582	0.0272079	2	112	0	58	0.550388	Cases	5	289	46	1512	0.329088	Controls	FALSE
chr1:158942029:G/A	rs140327432	missense_variant	PYHIN1	0.00581395	0.00632911	0.00133809	1	113	0	58	1	Cases	1	293	1	1557	0.292366	Cases	TRUE
chr1:158943792:A/G	rs148854814	splice_region_variant&synonymous_variant	PYHIN1	0.00581395	0.00632911	0.00490633	1	113	0	58	1	Cases	2	292	7	1551	0.64108	Cases	TRUE
chr1:158973693:G/A	rs139161219	missense_variant	PYHIN1	0.00581395	0.00632911	0.0120428	1	113	0	58	1	Cases	3	291	18	1540	1	Controls	FALSE
chr1:159015916:G/A	rs140368446	missense_variant	IFI16	0.0174419	0.0189873	0.00223015	1	113	2	56	0.263155	Controls	2	292	3	1555	0.180932	Cases	FALSE
chr1:159016687:G/C	rs866484	intron_variant	IFI16	0.744186	0.740506	0.757806	84	30	44	14	0.854092	Controls	222	72	1193	365	0.708235	Controls	TRUE
chr1:159018480:T/C	rs11539423	synonymous_variant	IFI16	0.0581395	0.0632911	0.0762712	7	107	3	55	1	Cases	21	273	110	1448	1	Cases	TRUE
chr1:159020457:A/G	rs1057024	synonymous_variant	IFI16	0.215116	0.183544	0.157449	23	91	14	44	0.560945	Controls	52	242	232	1326	0.217861	Cases	FALSE
chr1:159032587:C/A	rs1057027	missense_variant	IFI16	0.761628	0.765823	0.806423	87	27	44	14	1	Cases	239	55	1276	282	0.804929	Controls	FALSE
chr1:159032599:T/A	rs1057028	missense_variant	IFI16	0.761628	0.765823	0.806423	87	27	44	14	1	Cases	239	55	1276	282	0.804929	Controls	FALSE
chr1:159051716:C/T	rs62621173	missense_variant	IFI16	0.0465116	0.0506329	0.0566459	6	108	2	56	0.718734	Cases	17	277	78	1480	0.564985	Cases	TRUE
chr1:159051937:C/T	rs3737523	synonymous_variant	IFI16	0.0232558	0.0253165	0.000892061	2	112	2	56	0.603878	Controls	1	293	1	1557	0.292366	Cases	FALSE
chr1:159054878:A/T	rs6940	missense_variant	IFI16	0.180233	0.177215	0.126673	19	95	12	46	0.53405	Controls	37	257	185	1373	0.696617	Cases	FALSE
chr1:159073406:C/T	rs2276405	structural_interaction_variant	AIM2	0.0290698	0.00632911	0.00223015	2	112	3	55	0.336849	Controls	2	292	3	1555	0.180932	Cases	FALSE
chr1:159073415:G/A	rs745924959	missense_variant	AIM2	0.00581395	0.00632911	0.000892061	0	114	1	57	0.337209	Controls	0	294	2	1556	1	Controls	TRUE
chr1:159193524:C/T	rs3026987	missense_variant	CADM3	0.00581395	0	0.00490633	1	113	0	58	1	Cases	0	294	8	1550	0.370057	Controls	FALSE
chr1:159199851:T/C	rs862999	synonymous_variant	CADM3	0.790698	0.78481	0.701606	86	28	50	8	0.11568	Controls	196	98	1108	450	0.126027	Controls	TRUE
chr1:159200859:G/A	rs35256099	synonymous_variant	CADM3	0.0116279	0.0126582	0.0361285	1	113	1	57	1	Controls	13	281	57	1501	0.506214	Cases	FALSE
chr1:159205564:G/A	rs12075	missense_variant	ACKR1	0.482558	0.5	0.601249	58	56	25	33	0.419848	Cases	186	108	906	652	0.106382	Cases	TRUE
chr1:159205704:C/T	rs34599082	missense_variant	ACKR1	0.0174419	0.0189873	0.015165	3	111	0	58	0.55171	Cases	6	288	21	1537	0.421489	Cases	TRUE
chr1:159205705:G/A	rs371909350	missense_variant	ACKR1	0.00581395	0.00632911	0.00044603	1	113	0	58	1	Cases	0	294	1	1557	1	Controls	FALSE
chr1:159205737:G/A	rs13962	missense_variant	ACKR1	0.122093	0.126582	0.106601	14	100	7	51	1	Cases	37	257	157	1401	0.212363	Cases	TRUE
chr1:15929149:C/T	rs848208	missense_variant	SPEN	0.116279	0.107595	0.0990187	16	98	4	54	0.212748	Cases	21	273	159	1399	0.108275	Controls	FALSE
chr1:15929304:G/A	rs115566585	missense_variant	SPEN	0.0116279	0.0126582	0.0111508	1	113	1	57	1	Controls	3	291	20	1538	1	Controls	TRUE
chr1:15929512:T/C	rs848209	missense_variant	SPEN	0.593023	0.601266	0.583408	66	48	36	22	0.625931	Controls	175	119	924	634	1	Cases	FALSE
chr1:159304153:G/A	rs2298805	missense_variant	FCER1A	0.00581395	0	0.00624442	0	114	1	57	0.337209	Controls	1	293	11	1547	0.703734	Controls	TRUE
chr1:159307752:G/A	rs142312060	synonymous_variant	FCER1A	0.00581395	0.00632911	0.00312221	0	114	1	57	0.337209	Controls	0	294	6	1552	0.598005	Controls	TRUE
chr1:159307899:C/A	rs41264475	missense_variant	FCER1A	0.00581395	0.00632911	0.00669045	1	113	0	58	1	Cases	1	293	10	1548	1	Controls	FALSE
chr1:159313704:T/C	rs58037016	missense_variant	OR10J3	0.0872093	0.0696203	0.058876	4	110	11	47	0.00126134	Controls	10	284	97	1461	0.056834	Controls	TRUE
chr1:159313947:G/A	rs201938682	missense_variant	OR10J3	0.00581395	0.00632911	0.00178412	0	114	1	57	0.337209	Controls	1	293	3	1555	0.499459	Cases	FALSE
chr1:159313956:T/C	rs11265165	missense_variant	OR10J3	0.0988372	0.0822785	0.0905442	6	108	11	47	0.0066731	Controls	23	271	149	1409	0.382139	Controls	TRUE
chr1:15931807:A/G	rs113470169	missense_variant	SPEN	0.00581395	0.00632911	0.00892061	0	114	1	57	0.337209	Controls	3	291	12	1546	0.719423	Cases	FALSE
chr1:15932304:G/A	rs141045137	missense_variant	SPEN	0.00581395	0.00632911	0.00178412	1	113	0	58	1	Cases	1	293	3	1555	0.499459	Cases	TRUE
chr1:15932648:G/A	rs58017855	synonymous_variant	SPEN	0.00581395	0.00632911	0.0178412	0	114	1	57	0.337209	Controls	5	289	27	1531	1	Controls	TRUE
chr1:15932939:C/T	rs138786955	synonymous_variant	SPEN	0.00581395	0.00632911	0.00356824	1	113	0	58	1	Cases	1	293	6	1552	1	Controls	FALSE
chr1:15933318:A/G	rs848210	missense_variant	SPEN	0.593023	0.601266	0.583408	66	48	36	22	0.625931	Controls	176	118	923	635	0.89702	Cases	FALSE
chr1:15934421:C/T	rs848211	synonymous_variant	SPEN	0.116279	0.107595	0.0990187	16	98	4	54	0.212748	Cases	21	273	160	1398	0.108157	Controls	FALSE
chr1:15935319:C/A	rs41269151	synonymous_variant	SPEN	0.0406977	0.0443038	0.0178412	4	110	3	55	0.689226	Controls	7	287	30	1528	0.6478	Cases	FALSE
chr1:15935909:C/T	rs61749277	synonymous_variant	SPEN	0.116279	0.107595	0.0990187	16	98	4	54	0.212748	Cases	21	273	160	1398	0.108157	Controls	FALSE
chr1:15939409:T/A	rs41269155	structural_interaction_variant	SPEN	0.110465	0.113924	0.0374665	15	99	4	54	0.30476	Cases	18	276	52	1506	0.0291176	Cases	TRUE
chr1:159439967:T/C	rs35634161	missense_variant	OR10J1	0.0232558	0.0189873	0.00579839	3	111	1	57	1	Cases	3	291	7	1551	0.202583	Cases	TRUE
chr1:159440067:A/G	rs12048482	missense_variant	OR10J1	0.610465	0.639241	0.698483	72	42	33	25	0.508575	Cases	216	78	1078	480	0.146273	Cases	TRUE
chr1:159440094:G/A	rs12118628	missense_variant	OR10J1	0.104651	0.107595	0.0785013	10	104	8	50	0.306586	Controls	17	277	135	1423	0.105345	Controls	TRUE
chr1:159440550:T/A	rs12409540	stop_gained	OR10J1	0.139535	0.132911	0.123104	18	96	6	52	0.364112	Cases	35	259	183	1375	0.921561	Cases	TRUE
chr1:15944765:G/A	rs9661939	synonymous_variant	ZBTB17	0.313953	0.322785	0.363069	29	85	25	33	0.0237948	Controls	119	175	573	985	0.237148	Cases	FALSE
chr1:15945755:A/G	rs848217	synonymous_variant	ZBTB17	0.488372	0.493671	0.521409	52	62	32	26	0.261274	Controls	151	143	833	725	0.524353	Controls	TRUE
chr1:15946311:G/A	rs112062500	intron_variant	ZBTB17	0.00581395	0.00632911	0.00669045	0	114	1	57	0.337209	Controls	4	290	9	1549	0.137631	Cases	FALSE
chr1:159535311:G/A	rs35393723	missense_variant	OR10J5	0.197674	0.202532	0.159679	25	89	9	49	0.418515	Cases	44	250	244	1314	0.860686	Controls	FALSE
chr1:159535507:C/T	rs4656837	synonymous_variant	OR10J5	0.627907	0.64557	0.756021	72	42	36	22	1	Cases	225	69	1183	375	0.881653	Cases	TRUE
chr1:159588360:G/A	rs28383572	synonymous_variant	APCS	0.0174419	0.00632911	0.0272079	2	112	1	57	1	Cases	11	283	45	1513	0.456161	Cases	TRUE
chr1:159588468:A/G	rs2808661	synonymous_variant	APCS	0.872093	0.867089	0.755129	95	19	55	3	0.050913	Controls	218	76	1171	387	0.713871	Controls	TRUE
chr1:159713648:C/G	rs1800947	synonymous_variant	CRP	0.0755814	0.0822785	0.0512935	6	108	7	51	0.131705	Controls	18	276	68	1490	0.224851	Cases	FALSE
chr1:159782256:A/T	rs11544443	missense_variant	DUSP23	0.00581395	0.00632911	0.00535236	0	114	1	57	0.337209	Controls	0	294	10	1548	0.379295	Controls	TRUE
chr1:159782276:G/A	rs1129923	missense_variant	DUSP23	0.0872093	0.0949367	0.0963426	10	104	5	53	1	Cases	31	263	156	1402	0.752364	Cases	TRUE
chr1:159815580:T/C	rs4301626	synonymous_variant	FCRL6	0.0639535	0.0443038	0.0749331	7	107	4	54	1	Controls	18	276	127	1431	0.286231	Controls	TRUE
chr1:159815623:C/T	rs61823162	stop_gained	FCRL6	0.0639535	0.0696203	0.145406	9	105	2	56	0.337684	Cases	39	255	230	1328	0.588096	Controls	FALSE
chr1:159815635:A/G	rs4443889	missense_variant	FCRL6	0.127907	0.113924	0.220785	16	98	6	52	0.631182	Cases	57	237	358	1200	0.194881	Controls	FALSE
chr1:159830120:G/A	rs34687326	missense_variant	SLAMF8	0.0813953	0.0886076	0.0829616	5	109	9	49	0.017295	Controls	25	269	132	1426	1	Cases	FALSE
chr1:159832893:G/A	rs3795331	missense_variant	SLAMF8	0.0290698	0.0126582	0.0129349	3	111	2	56	1	Controls	8	286	17	1541	0.0464914	Cases	FALSE
chr1:159841149:C/T	rs41264825	missense_variant	C1orf204	0.0174419	0.0189873	0.0383586	3	111	0	58	0.55171	Cases	14	280	58	1500	0.410032	Cases	TRUE
chr1:159856566:T/C	rs763859275	missense_variant	VSIG8	0.00581395	0.00632911	0.00267618	1	113	0	58	1	Cases	0	294	6	1552	0.598005	Controls	FALSE
chr1:159857957:G/A	rs41264827	missense_variant	VSIG8	0.0116279	0.00632911	0.0200714	0	114	2	56	0.112403	Controls	6	288	34	1524	1	Controls	TRUE
chr1:159858174:G/A	rs201612422	synonymous_variant	VSIG8	0.00581395	0.00632911	0.00044603	1	113	0	58	1	Cases	0	294	1	1557	1	Controls	FALSE
chr1:159858823:C/T	rs62624468	missense_variant	VSIG8	0.00581395	0.00632911	0.0214095	1	113	0	58	1	Cases	6	288	34	1524	1	Controls	FALSE
chr1:159876582:G/A	rs77150830	synonymous_variant	CFAP45	0.00581395	0.00632911	0.0124888	1	113	0	58	1	Cases	2	292	14	1544	1	Controls	FALSE
chr1:159880611:C/G	rs7550537	synonymous_variant	CFAP45	0.0988372	0.0949367	0.0793934	9	105	8	50	0.280169	Controls	24	270	118	1440	0.720245	Cases	FALSE
chr1:159884461:T/C	rs16842789	missense_variant	CFAP45	0.0348837	0.0253165	0.0637823	5	109	1	57	0.66501	Cases	26	268	96	1462	0.0955902	Cases	TRUE
chr1:159893238:C/T	rs41264831	missense_variant	CFAP45	0.0116279	0.0126582	0.015165	2	112	0	58	0.550388	Cases	4	290	24	1534	1	Controls	FALSE
chr1:159927769:G/T	rs1319080	missense_variant	IGSF9	0.0290698	0.0253165	0.0669045	1	113	4	54	0.0447578	Controls	20	274	103	1455	0.898458	Cases	FALSE
chr1:159927848:T/C	rs77570237	synonymous_variant	IGSF9	0.0465116	0.0443038	0.0312221	6	108	2	56	0.718734	Cases	20	274	37	1521	0.000285904	Cases	TRUE
chr1:159928310:A/G	rs3747615	synonymous_variant	IGSF9	0.482558	0.468354	0.363961	47	67	36	22	0.0104648	Controls	97	197	574	984	0.233749	Controls	TRUE
chr1:159929672:C/A	rs185161099	missense_variant	IGSF9	0.0116279	0.0126582	0.0124888	1	113	1	57	1	Controls	6	288	19	1539	0.268454	Cases	FALSE
chr1:159931460:G/A	rs145015387	synonymous_variant	IGSF9	0.00581395	0.00632911	0.00936664	1	113	0	58	1	Cases	2	292	15	1543	1	Controls	FALSE
chr1:159932545:G/A	rs111438240	synonymous_variant	IGSF9	0.00581395	0.00632911	0.00669045	0	114	1	57	0.337209	Controls	6	288	7	1551	0.0097202	Cases	FALSE
chr1:159934480:C/T	rs34790966	synonymous_variant	IGSF9	0.00581395	0.00632911	0.015165	1	113	0	58	1	Cases	3	291	24	1534	0.789452	Controls	FALSE
chr1:159934749:A/G	rs35702833	synonymous_variant	IGSF9	0.0581395	0.056962	0.0722569	6	108	4	54	0.734582	Controls	29	265	105	1453	0.0652563	Cases	FALSE
chr1:159937829:C/T	rs144339370	missense_variant	IGSF9	0.00581395	0.00632911	0.000892061	1	113	0	58	1	Cases	1	293	0	1558	0.158747	Cases	TRUE
chr1:159943109:C/T	rs3747617	missense_variant	IGSF9	0.0697674	0.0696203	0.0637823	8	106	4	54	1	Cases	16	278	100	1458	0.60074	Controls	FALSE
chr1:159952302:G/A	rs35541552	sequence_feature	SLAMF9	0.0348837	0.0379747	0.0392507	4	110	2	56	1	Cases	19	275	58	1500	0.0378245	Cases	TRUE
chr1:159952404:A/G	rs71628159	synonymous_variant	SLAMF9	0.0348837	0.0379747	0.0392507	4	110	2	56	1	Cases	18	276	59	1499	0.0783206	Cases	TRUE
chr1:159954114:A/C	rs145274502	synonymous_variant	SLAMF9	0.0174419	0.0189873	0.0330062	2	112	1	57	1	Cases	10	284	52	1506	1	Cases	TRUE
chr1:160030471:G/C	rs751814615	missense_variant	PIGM	0.00581395	0.00632911	0.000892061	0	114	1	57	0.337209	Controls	0	294	2	1556	1	Controls	TRUE
chr1:160030590:T/C	rs61747491	missense_variant	PIGM	0.0116279	0.0126582	0.0223015	2	112	0	58	0.550388	Cases	4	290	40	1518	0.295201	Controls	FALSE
chr1:160030645:A/T	rs12409352	missense_variant	PIGM	0.197674	0.202532	0.131579	23	91	11	47	1	Cases	31	263	209	1349	0.217924	Controls	FALSE
chr1:160031560:G/A	rs41265753	synonymous_variant	PIGM	0.0348837	0.0379747	0.015165	4	110	2	56	1	Cases	3	291	22	1536	0.785543	Controls	FALSE
chr1:160041722:G/A	rs1130183	missense_variant	KCNJ10	0.0697674	0.0759494	0.0218555	9	105	3	55	0.752964	Cases	7	287	30	1528	0.6478	Cases	TRUE
chr1:160042480:C/T	rs115466046	missense_variant	KCNJ10	0.0116279	0.0126582	0.0236396	2	112	0	58	0.550388	Cases	4	290	36	1522	0.385624	Controls	FALSE
chr1:16004321:C/T	rs1763617	synonymous_variant	C1orf64	0.156977	0.139241	0.148528	17	97	10	48	0.665568	Controls	41	253	242	1316	0.536567	Controls	TRUE
chr1:16006048:G/A	rs145827638	missense_variant	C1orf64	0.00581395	0.00632911	0.00178412	0	114	1	57	0.337209	Controls	2	292	2	1556	0.120914	Cases	FALSE
chr1:16006076:C/T	rs1763612	synonymous_variant	C1orf64	0.0523256	0.0443038	0.0718109	3	111	6	52	0.0626321	Controls	24	270	115	1443	0.629807	Cases	FALSE
chr1:16006170:C/T	rs34950166	missense_variant	C1orf64	0.00581395	0.00632911	0.0178412	1	113	0	58	1	Cases	8	286	23	1535	0.136	Cases	TRUE
chr1:16006184:T/C	rs3738646	synonymous_variant	C1orf64	0.104651	0.0949367	0.0677966	14	100	4	54	0.429509	Cases	16	278	110	1448	0.376601	Controls	FALSE
chr1:160087732:C/T	rs3001040	missense_variant	KCNJ9	0.162791	0.164557	0.00713649	13	101	15	43	0.0272412	Controls	7	287	9	1549	0.0074233	Cases	FALSE
chr1:160092550:G/A	rs41265757	synonymous_variant	IGSF8	0.151163	0.151899	0.0918822	15	99	11	47	0.369286	Controls	22	272	147	1411	0.321223	Controls	TRUE
chr1:160092682:C/T	rs2295622	synonymous_variant	IGSF8	0.27907	0.265823	0.191793	31	83	17	41	0.857575	Controls	49	245	300	1258	0.329435	Controls	TRUE
chr1:160092937:A/G	rs2295621	synonymous_variant	IGSF8	0.197674	0.189873	0.195361	23	91	11	47	1	Cases	49	245	303	1255	0.292322	Controls	FALSE
chr1:160120918:T/A	rs55858252	missense_variant	ATP1A2	0.00581395	0.00632911	0.000892061	1	113	0	58	1	Cases	1	293	1	1557	0.292366	Cases	TRUE
chr1:160123375:G/A	rs116711766	missense_variant	ATP1A2	0.00581395	0.00632911	0.00044603	1	113	0	58	1	Cases	0	294	0	1558	1	Controls	FALSE
chr1:160128753:G/A	rs1063125	synonymous_variant	ATP1A2	0.162791	0.158228	0.248439	18	96	10	48	0.829116	Controls	74	220	385	1173	0.882969	Cases	FALSE
chr1:160130474:C/T	rs17846714	synonymous_variant	ATP1A2	0.0232558	0.0189873	0.0597681	3	111	1	57	1	Cases	13	281	103	1455	0.18876	Controls	FALSE
chr1:160135577:C/T	rs17846715	synonymous_variant	ATP1A2	0.145349	0.139241	0.0927743	18	96	7	51	0.64878	Cases	17	277	147	1411	0.0438312	Controls	FALSE
chr1:160152109:A/G	rs77332724	synonymous_variant	ATP1A4	0.174419	0.164557	0.109723	22	92	8	50	0.404418	Cases	20	274	171	1387	0.0358838	Controls	FALSE
chr1:160155085:G/A	rs6427504	missense_variant	ATP1A4	0.662791	0.651899	0.731044	75	39	39	19	0.866547	Controls	155	139	1187	371	2.84894e-15	Controls	TRUE
chr1:16015742:A/G	rs1739840	synonymous_variant	HSPB7	0.593023	0.588608	0.558876	67	47	35	23	0.870956	Controls	157	137	869	689	0.481779	Controls	TRUE
chr1:160164165:G/A	rs76528638	missense_variant	ATP1A4	0.00581395	0	0.00044603	1	113	0	58	1	Cases	0	294	1	1557	1	Controls	FALSE
chr1:160164266:G/A	rs17368402	missense_variant	ATP1A4	0.110465	0.120253	0.073149	12	102	7	51	0.799451	Controls	27	267	109	1449	0.181703	Cases	FALSE
chr1:160164415:C/T	rs11265338	synonymous_variant	ATP1A4	0.546512	0.556962	0.615968	63	51	31	27	0.871956	Cases	190	104	955	603	0.295446	Cases	TRUE
chr1:160166560:G/A	rs7529215	synonymous_variant	ATP1A4	0.494186	0.481013	0.64273	51	63	34	24	0.10684	Controls	191	103	1009	549	1	Cases	FALSE
chr1:160166582:A/G	rs138469870	missense_variant	ATP1A4	0.0116279	0.0126582	0.00267618	2	112	0	58	0.550388	Cases	0	294	6	1552	0.598005	Controls	FALSE
chr1:160166640:G/A	rs149462135	missense_variant	ATP1A4	0.00581395	0.00632911	0.000892061	0	114	1	57	0.337209	Controls	2	292	0	1558	0.0251286	Cases	FALSE
chr1:160171371:A/G	rs147697970	missense_variant	ATP1A4	0.00581395	0.00632911	0.00267618	1	113	0	58	1	Cases	0	294	6	1552	0.598005	Controls	FALSE
chr1:160171701:C/T	rs142338502	missense_variant	ATP1A4	0.00581395	0.00632911	0.00133809	1	113	0	58	1	Cases	0	294	3	1555	1	Controls	FALSE
chr1:160174172:G/C	rs144428770	missense_variant	ATP1A4	0.00581395	0.00632911	0.000892061	1	113	0	58	1	Cases	1	293	1	1557	0.292366	Cases	TRUE
chr1:16017865:A/G	rs732286	synonymous_variant	HSPB7	0.610465	0.607595	0.557984	70	44	35	23	1	Cases	155	139	869	689	0.338161	Controls	FALSE
chr1:16017907:G/A	rs945416	synonymous_variant	HSPB7	0.610465	0.607595	0.556646	70	44	35	23	1	Cases	156	138	865	693	0.443637	Controls	FALSE
chr1:160191011:T/C	rs150330307	missense_variant	CASQ1	0.0116279	0.0126582	0.0209634	2	112	0	58	0.550388	Cases	10	284	32	1526	0.195662	Cases	TRUE
chr1:160293428:A/G	rs375099053	synonymous_variant	COPA	0.00581395	0.00632911	0.00044603	1	113	0	58	1	Cases	0	294	1	1557	1	Controls	FALSE
chr1:160299191:G/A	rs79304843	synonymous_variant	COPA	0.0116279	0.0126582	0.0223015	2	112	0	58	0.550388	Cases	10	284	35	1523	0.220507	Cases	TRUE
chr1:160333626:G/A	rs1802778	synonymous_variant	COPA	0.581395	0.582278	0.586976	61	53	39	19	0.102597	Controls	180	114	932	626	0.697004	Cases	FALSE
chr1:160351275:A/G	rs12239747	synonymous_variant	NCSTN	0.0174419	0.0189873	0.0495094	3	111	0	58	0.55171	Cases	19	275	75	1483	0.246116	Cases	TRUE
chr1:160351709:C/T	rs6664627	synonymous_variant	NCSTN	0.0174419	0.0189873	0.043711	3	111	0	58	0.55171	Cases	17	277	66	1492	0.280257	Cases	TRUE
chr1:160424115:A/G	rs12086448	synonymous_variant	VANGL2	0.546512	0.563291	0.5281	59	55	35	23	0.332212	Controls	148	146	849	709	0.202253	Controls	TRUE
chr1:160425147:A/C	rs17380127	synonymous_variant	VANGL2	0.232558	0.253165	0.322926	25	89	15	43	0.571832	Controls	87	207	538	1020	0.106711	Controls	TRUE
chr1:160425213:G/A	rs17380141	synonymous_variant	VANGL2	0.232558	0.253165	0.323372	25	89	15	43	0.571832	Controls	87	207	538	1020	0.106711	Controls	TRUE
chr1:160490199:G/A	rs41266905	splice_region_variant&synonymous_variant	SLAMF6	0.0116279	0.0126582	0.00624442	1	113	1	57	1	Controls	1	293	8	1550	1	Controls	TRUE
chr1:160491270:C/T	rs16832061	synonymous_variant	SLAMF6	0.0232558	0.0189873	0.0405888	2	112	2	56	0.603878	Controls	9	285	55	1503	0.861663	Controls	TRUE
chr1:160565519:G/A	rs41266919	synonymous_variant	CD84	0.0116279	0.0126582	0.00579839	1	113	1	57	1	Controls	0	294	10	1548	0.379295	Controls	TRUE
chr1:160565681:G/C	rs35600010	synonymous_variant	CD84	0.00581395	0.00632911	0.0169492	1	113	0	58	1	Cases	7	287	21	1537	0.191082	Cases	TRUE
chr1:160610759:G/T	rs3796504	missense_variant	SLAMF1	0.0988372	0.101266	0.107047	12	102	5	53	0.792158	Cases	26	268	163	1395	0.46229	Controls	FALSE
chr1:160624175:T/A	rs150911765	synonymous_variant	SLAMF1	0.00581395	0.00632911	0.000892061	1	113	0	58	1	Cases	1	293	1	1557	0.292366	Cases	TRUE
chr1:160634683:G/A	rs164288	synonymous_variant	SLAMF1	0.0930233	0.0949367	0.114184	10	104	6	52	0.784084	Controls	21	273	186	1372	0.0153198	Controls	TRUE
chr1:160646913:G/T	rs2295612	missense_variant	SLAMF1	0.116279	0.126582	0.206512	15	99	5	53	0.457899	Cases	34	260	358	1200	5.44418e-06	Controls	FALSE
chr1:160679085:C/T	rs150535390	downstream_gene_variant	CD48	0.00581395	0.00632911	0.00758252	1	113	0	58	1	Cases	2	292	11	1547	1	Controls	FALSE
chr1:160681148:C/T	rs6667145	missense_variant	CD48	0.139535	0.151899	0.14496	11	103	13	45	0.0344834	Controls	53	241	229	1329	0.156564	Cases	FALSE
chr1:160684968:C/G	rs2295615	missense_variant	CD48	0.0639535	0.0632911	0.115522	4	110	7	51	0.0452179	Controls	38	256	191	1367	0.771959	Cases	FALSE
chr1:160684996:G/A	rs1980606	synonymous_variant	CD48	0.162791	0.170886	0.23372	17	97	11	47	0.517288	Controls	75	219	358	1200	0.367322	Cases	FALSE
chr1:160711718:G/A	rs11541827	synonymous_variant	CD48	0.0116279	0.0126582	0.0156111	2	112	0	58	0.550388	Cases	6	288	23	1535	0.444562	Cases	TRUE
chr1:160750053:A/C	rs117009784	missense_variant	SLAMF7	0.0174419	0.0189873	0.00490633	2	112	1	57	1	Cases	2	292	6	1552	0.62069	Cases	TRUE
chr1:160813767:C/A	rs35923801	missense_variant	LY9	0.00581395	0.00632911	0.00401427	1	113	0	58	1	Cases	1	293	8	1550	1	Controls	FALSE
chr1:160823652:A/G	rs474131	synonymous_variant	LY9	0.430233	0.436709	0.412132	46	68	28	30	0.333347	Controls	119	175	653	905	0.698872	Controls	TRUE
chr1:160823770:A/G	rs509749	missense_variant	LY9	0.430233	0.436709	0.412578	46	68	28	30	0.333347	Controls	119	175	654	904	0.65213	Controls	TRUE
chr1:160836229:C/G	rs35224927	missense_variant	CD244	0.0290698	0.0316456	0.0321142	4	110	1	57	0.664004	Cases	10	284	54	1504	1	Controls	FALSE
chr1:160841807:T/C	rs145231927	synonymous_variant	CD244	0.00581395	0.00632911	0.00223015	1	113	0	58	1	Cases	0	294	3	1555	1	Controls	FALSE
chr1:160882036:A/T	rs2274907	missense_variant	ITLN1	0.697674	0.689873	0.698037	75	39	45	13	0.118473	Controls	210	84	1077	481	0.448263	Cases	FALSE
chr1:160882104:G/A	rs2274908	synonymous_variant	ITLN1	0.697674	0.689873	0.697145	75	39	45	13	0.118473	Controls	210	84	1077	481	0.448263	Cases	FALSE
chr1:160884830:T/C	rs35779394	synonymous_variant	ITLN1	0.0174419	0.0126582	0.0236396	3	111	0	58	0.55171	Cases	8	286	31	1527	0.381425	Cases	TRUE
chr1:160950651:A/G	rs79889663	missense_variant	ITLN2	0.0290698	0.0316456	0.0495094	4	110	1	57	0.664004	Cases	20	274	77	1481	0.198501	Cases	TRUE
chr1:160951176:C/T	rs6680969	missense_variant	ITLN2	0.540698	0.544304	0.595004	58	56	35	23	0.260597	Controls	191	103	903	655	0.027811	Cases	FALSE
chr1:161000637:C/T	rs200382582	structural_interaction_variant	F11R	0.00581395	0.00632911	0.00044603	1	113	0	58	1	Cases	0	294	1	1557	1	Controls	FALSE
chr1:161000718:G/A	rs116727809	structural_interaction_variant	F11R	0.00581395	0.00632911	0.00044603	1	113	0	58	1	Cases	0	294	0	1558	1	Controls	FALSE
chr1:161047766:C/T	rs2774279	synonymous_variant	ARHGAP30	0.197674	0.208861	0.348796	25	89	9	49	0.418515	Cases	95	199	567	991	0.185257	Controls	FALSE
chr1:161047971:C/T	rs112388093	missense_variant	ARHGAP30	0.0174419	0.0126582	0.014719	2	112	1	57	1	Cases	4	290	22	1536	1	Controls	FALSE
chr1:161048478:T/C	rs148375678	missense_variant	ARHGAP30	0.00581395	0.00632911	0.0138269	1	113	0	58	1	Cases	0	294	16	1542	0.0919857	Controls	FALSE
chr1:161049106:C/T	rs36089872	missense_variant	ARHGAP30	0.0232558	0.0253165	0.0187333	4	110	0	58	0.301481	Cases	2	292	30	1528	0.217245	Controls	FALSE
chr1:161049250:G/C	rs3813609	missense_variant	ARHGAP30	0.563953	0.601266	0.614184	66	48	31	27	0.627184	Cases	174	120	978	580	0.264966	Controls	FALSE
chr1:161053343:G/A	rs148479983	synonymous_variant	ARHGAP30	0.0232558	0.0253165	0.0205174	2	112	2	56	0.603878	Controls	10	284	27	1531	0.069113	Cases	FALSE
chr1:161072807:G/C	rs142579218	missense_variant	NECTIN4	0.00581395	0.00632911	0.00044603	0	114	1	57	0.337209	Controls	1	293	0	1558	0.158747	Cases	FALSE
chr1:161072867:G/A	rs1537044	missense_variant	NECTIN4	0.00581395	0.00632911	0.00267618	1	113	0	58	1	Cases	0	294	5	1553	1	Controls	FALSE
chr1:161074759:C/A	rs151008073	splice_region_variant&synonymous_variant	NECTIN4	0.00581395	0.00632911	0.00312221	1	113	0	58	1	Cases	0	294	5	1553	1	Controls	FALSE
chr1:161079593:G/T	rs77444104	structural_interaction_variant	NECTIN4	0.0290698	0.0316456	0.0227475	3	111	2	56	1	Controls	4	290	41	1517	0.298587	Controls	TRUE
chr1:161079719:G/T	rs35434391	missense_variant	NECTIN4	0.0872093	0.0949367	0.105263	12	102	3	55	0.391214	Cases	23	271	181	1377	0.0668719	Controls	FALSE
chr1:161098638:G/A	rs138686208	missense_variant	KLHDC9	0.00581395	0.00632911	0.00579839	1	113	0	58	1	Cases	0	294	11	1547	0.230484	Controls	FALSE
chr1:161098800:G/C	.	missense_variant	KLHDC9	0.00581395	0.00632911	0.00044603	1	113	0	58	1	Cases	0	294	1	1557	1	Controls	FALSE
chr1:161099046:A/C	rs11576830	missense_variant	KLHDC9	0.232558	0.234177	0.326048	29	85	11	47	0.445502	Cases	98	196	517	1041	1	Cases	TRUE
chr1:161099754:G/A	rs1128750	missense_variant	KLHDC9	0.0348837	0.0379747	0.0695807	3	111	3	55	0.40642	Controls	16	278	119	1439	0.220849	Controls	TRUE
chr1:161118793:T/G	rs41270017	missense_variant	NIT1	0.0755814	0.0759494	0.0521855	7	107	6	52	0.366304	Controls	14	280	75	1483	1	Controls	TRUE
chr1:161119329:G/A	rs151133485	synonymous_variant	NIT1	0.00581395	0.00632911	0.00267618	1	113	0	58	1	Cases	0	294	5	1553	1	Controls	FALSE
chr1:161124400:A/G	rs1135783	synonymous_variant	DEDD	0.0755814	0.0759494	0.0521855	7	107	6	52	0.366304	Controls	14	280	75	1483	1	Controls	TRUE
chr1:161162987:G/A	rs17356051	missense_variant	USP21	0.0639535	0.0632911	0.0579839	6	108	5	53	0.511148	Controls	25	269	91	1467	0.0884027	Cases	FALSE
chr1:161163031:C/A	rs1127525	missense_variant	USP21	0.0348837	0.0379747	0.0307761	4	110	2	56	1	Cases	11	283	46	1512	0.461997	Cases	TRUE
chr1:161169143:C/G	rs12735723	missense_variant	PPOX	0.00581395	0.00632911	0.0107047	0	114	1	57	0.337209	Controls	2	292	19	1539	0.559506	Controls	TRUE
chr1:161169948:G/A	rs36013429	missense_variant	PPOX	0.0465116	0.0506329	0.028992	4	110	4	54	0.445001	Controls	8	286	41	1517	0.844887	Cases	FALSE
chr1:161174011:G/A	rs3813619	synonymous_variant	B4GALT3	0.0523256	0.056962	0.0347904	5	109	4	54	0.487825	Controls	8	286	52	1506	0.720065	Controls	TRUE
chr1:161175215:C/T	rs3813620	synonymous_variant	B4GALT3	0.0755814	0.0759494	0.0517395	7	107	6	52	0.366304	Controls	13	281	75	1483	0.881594	Controls	TRUE
chr1:161191494:G/C	rs41270041	intron_variant	ADAMTS4	0.0813953	0.0822785	0.0633363	7	107	7	51	0.237757	Controls	14	280	95	1463	0.419843	Controls	TRUE
chr1:161193247:T/C	rs4233367	missense_variant	ADAMTS4	0.47093	0.462025	0.62132	57	57	24	34	0.333336	Cases	168	126	986	572	0.0491057	Controls	FALSE
chr1:161198199:G/A	rs12740751	synonymous_variant	ADAMTS4	0.00581395	0.00632911	0.028992	0	114	1	57	0.337209	Controls	11	283	43	1515	0.346129	Cases	FALSE
chr1:161198214:C/T	rs33941127	synonymous_variant	ADAMTS4	0.215116	0.189873	0.207404	27	87	10	48	0.432891	Cases	61	233	332	1226	0.87655	Controls	FALSE
chr1:161198357:T/C	rs61747495	missense_variant	ADAMTS4	0.0116279	0.0126582	0.00312221	2	112	0	58	0.550388	Cases	3	291	3	1555	0.0546082	Cases	TRUE
chr1:161198399:C/T	rs34448954	missense_variant	ADAMTS4	0.0581395	0.0632911	0.108831	9	105	1	57	0.167242	Cases	24	270	177	1381	0.124633	Controls	FALSE
chr1:161202443:C/A	rs11538340	missense_variant	NDUFS2	0.0813953	0.0822785	0.0628903	7	107	7	51	0.237757	Controls	14	280	94	1464	0.49692	Controls	TRUE
chr1:161212418:C/G	rs11576415	missense_variant	NDUFS2	0.0406977	0.0443038	0.106155	7	107	0	58	0.0967866	Cases	23	271	175	1383	0.0989849	Controls	FALSE
chr1:161213726:C/T	rs1136207	synonymous_variant	NDUFS2	0.0930233	0.0949367	0.182426	12	102	4	54	0.582354	Cases	55	239	283	1275	0.805448	Cases	TRUE
chr1:161232815:G/A	rs2307424	synonymous_variant	NR1I3	0.255814	0.253165	0.379572	35	79	9	49	0.0413296	Cases	110	184	596	962	0.844337	Controls	FALSE
chr1:161238050:T/C	rs188975149	5_prime_UTR_variant	NR1I3	0.0116279	0.0126582	0.00044603	2	112	0	58	0.550388	Cases	1	293	0	1558	0.158747	Cases	TRUE
chr1:161238052:A/G	rs181499203	5_prime_UTR_variant	NR1I3	0.0116279	0.0126582	0.00044603	2	112	0	58	0.550388	Cases	1	293	0	1558	0.158747	Cases	TRUE
chr1:16125242:C/G	rs138818894	missense_variant	EPHA2	0.0116279	0.00632911	0.00044603	1	113	1	57	1	Controls	1	293	0	1558	0.158747	Cases	FALSE
chr1:16125272:G/A	rs3754334	synonymous_variant	EPHA2	0.27907	0.259494	0.305531	26	88	22	36	0.0477324	Controls	97	197	469	1089	0.334192	Cases	FALSE
chr1:161284456:A/G	rs41270859	missense_variant	PCP4L1	0.0290698	0.0316456	0.0102587	3	111	2	56	1	Controls	4	290	16	1542	0.543905	Cases	FALSE
chr1:16130268:C/T	rs35903225	missense_variant	EPHA2	0.0174419	0.0189873	0.0285459	2	112	1	57	1	Cases	7	287	47	1511	0.705636	Controls	FALSE
chr1:161305939:G/A	rs34307129	synonymous_variant	MPZ	0.0290698	0.0316456	0.0280999	2	112	3	55	0.336849	Controls	3	291	57	1501	0.0179704	Controls	TRUE
chr1:161306153:C/T	rs16832790	synonymous_variant	MPZ	0.0290698	0.0253165	0.0115968	5	109	0	58	0.168851	Cases	7	287	15	1543	0.0690222	Cases	TRUE
chr1:16131844:G/A	rs112285834	synonymous_variant	EPHA2	0.0290698	0.0316456	0.00713649	4	110	1	57	0.664004	Cases	4	290	12	1546	0.302961	Cases	TRUE
chr1:16133250:G/A	rs10907223	synonymous_variant	EPHA2	0.0581395	0.0443038	0.0526316	5	109	5	53	0.307864	Controls	14	280	82	1476	0.885806	Controls	TRUE
chr1:16133292:C/A	rs56043737	synonymous_variant	EPHA2	0.0116279	0.0126582	0.0182872	1	113	1	57	1	Controls	11	283	25	1533	0.021234	Cases	FALSE
chr1:16135769:C/T	rs55700006	structural_interaction_variant	EPHA2	0.00581395	0.00632911	0.00223015	0	114	1	57	0.337209	Controls	2	292	3	1555	0.180932	Cases	FALSE
chr1:161362517:G/C	rs201210474	3_prime_UTR_variant	SDHC	0.0116279	0.0126582	0.00312221	1	113	1	57	1	Controls	0	294	5	1553	1	Controls	TRUE
chr1:161365641:C/T	rs149688361	missense_variant	CFAP126	0.00581395	0.00632911	0.00133809	1	113	0	58	1	Cases	1	293	2	1556	0.404822	Cases	TRUE
chr1:161366499:A/G	rs78888650	splice_region_variant&synonymous_variant	CFAP126	0.0174419	0.0189873	0.0115968	2	112	1	57	1	Cases	1	293	18	1540	0.341363	Controls	FALSE
chr1:16137994:C/T	rs34192549	missense_variant	EPHA2	0.0232558	0.0253165	0.00847458	3	111	1	57	1	Cases	3	291	15	1543	1	Cases	TRUE
chr1:16138178:G/A	rs2230597	structural_interaction_variant	EPHA2	0.401163	0.417722	0.475914	44	70	25	33	0.622857	Controls	131	163	748	810	0.279942	Controls	TRUE
chr1:16138424:G/A	rs35484156	missense_variant	EPHA2	0.00581395	0.00632911	0.00356824	1	113	0	58	1	Cases	2	292	3	1555	0.180932	Cases	TRUE
chr1:16148628:C/T	rs6678616	structural_interaction_variant	EPHA2	0.284884	0.297468	0.369313	29	85	20	38	0.217605	Controls	107	187	566	992	1	Cases	FALSE
chr1:16148631:C/T	rs6678618	structural_interaction_variant	EPHA2	0.284884	0.297468	0.369313	29	85	20	38	0.217605	Controls	107	187	566	992	1	Cases	FALSE
chr1:161506414:C/T	rs9427397	stop_gained	FCGR2A	0.0988372	0.0949367	0.209188	9	105	8	50	0.280169	Controls	59	235	330	1228	0.696992	Controls	TRUE
chr1:161506415:A/G	rs9427398	missense_variant	FCGR2A	0.0988372	0.0949367	0.210526	9	105	8	50	0.280169	Controls	60	234	332	1226	0.756151	Controls	TRUE
chr1:16150928:G/C	rs147977279	structural_interaction_variant	EPHA2	0.00581395	0	0.00312221	1	113	0	58	1	Cases	0	294	5	1553	1	Controls	FALSE
chr1:1616547:T/C	rs7418389	missense_variant	MIB2	0.674419	0.702532	0.76851	71	43	45	13	0.0578247	Controls	224	70	1201	357	0.76273	Controls	TRUE
chr1:161711990:A/G	rs2275603	missense_variant	FCRLA	0.209302	0.183544	0.227029	26	88	10	48	0.434752	Cases	80	214	357	1201	0.116052	Cases	TRUE
chr1:161712058:C/T	rs4301614	synonymous_variant	FCRLA	0.0406977	0.0379747	0.0396967	3	111	4	54	0.227443	Controls	14	280	58	1500	0.410032	Cases	FALSE
chr1:161713185:G/T	rs6688140	synonymous_variant	FCRLA	0.0290698	0.0316456	0.0642284	2	112	3	55	0.336849	Controls	17	277	100	1458	0.793878	Controls	TRUE
chr1:161713346:G/A	rs11746	missense_variant	FCRLA	0.482558	0.487342	0.542373	52	62	31	27	0.338801	Controls	147	147	842	716	0.203239	Controls	TRUE
chr1:161725849:G/T	rs7520519	synonymous_variant	FCRLB	0.831395	0.816456	0.895183	92	22	51	7	0.284713	Controls	259	35	1399	159	0.405828	Controls	TRUE
chr1:161725876:C/T	rs35126350	synonymous_variant	FCRLB	0.00581395	0.00632911	0.00267618	1	113	0	58	1	Cases	1	293	5	1553	1	Cases	TRUE
chr1:161726992:G/C	rs11585450	splice_region_variant&synonymous_variant	FCRLB	0.27907	0.28481	0.507136	28	86	20	38	0.208452	Controls	129	165	796	762	0.0259574	Controls	TRUE
chr1:161727282:G/C	rs72704099	missense_variant	FCRLB	0.0581395	0.056962	0.0700268	8	106	2	56	0.498041	Cases	28	266	102	1456	0.0803723	Cases	TRUE
chr1:161727287:A/T	rs139404539	synonymous_variant	FCRLB	0.0174419	0.0189873	0.00044603	2	112	1	57	1	Cases	0	294	1	1557	1	Controls	FALSE
chr1:161727359:G/T	rs16858529	synonymous_variant	FCRLB	0.0290698	0.0316456	0.0165031	4	110	1	57	0.664004	Cases	3	291	28	1530	0.460538	Controls	FALSE
chr1:161727529:G/A	rs34868416	missense_variant	FCRLB	0.0813953	0.0886076	0.0722569	8	106	6	52	0.55664	Controls	21	273	117	1441	0.903956	Controls	TRUE
chr1:161751917:C/T	rs1063178	structural_interaction_variant	DUSP12	0.401163	0.392405	0.363069	44	70	25	33	0.622857	Controls	111	183	549	1009	0.425843	Cases	FALSE
chr1:161752414:C/T	rs1063179	synonymous_variant	DUSP12	0.0581395	0.0506329	0.0285459	7	107	3	55	1	Cases	9	285	46	1512	0.852668	Cases	TRUE
chr1:161766419:T/C	rs35284289	missense_variant	ATF6	0.00581395	0.00632911	0.0138269	0	114	1	57	0.337209	Controls	7	287	22	1536	0.205851	Cases	FALSE
chr1:161778266:C/T	rs2070151	synonymous_variant	ATF6	0.0639535	0.0443038	0.0780553	6	108	5	53	0.511148	Controls	24	270	123	1435	0.906299	Cases	FALSE
chr1:161781951:A/G	rs1058405	missense_variant	ATF6	0.302326	0.291139	0.255129	34	80	18	40	0.862602	Controls	62	232	400	1158	0.105862	Controls	TRUE
chr1:161784012:T/C	rs2271013	synonymous_variant	ATF6	0.0639535	0.0443038	0.073595	6	108	5	53	0.511148	Controls	24	270	119	1439	0.721933	Cases	FALSE
chr1:161784051:G/A	rs2271012	synonymous_variant	ATF6	0.0639535	0.0443038	0.074041	6	108	5	53	0.511148	Controls	24	270	120	1438	0.81216	Cases	FALSE
chr1:161784068:A/G	rs2271011	missense_variant	ATF6	0.00581395	0	0.00044603	1	113	0	58	1	Cases	0	294	1	1557	1	Controls	FALSE
chr1:161791486:G/C	rs2070150	missense_variant	ATF6	0.0639535	0.0443038	0.0727029	6	108	5	53	0.511148	Controls	24	270	117	1441	0.718924	Cases	FALSE
chr1:161791522:C/T	rs1135983	missense_variant	ATF6	0.0639535	0.0443038	0.0713649	6	108	5	53	0.511148	Controls	24	270	114	1444	0.627977	Cases	FALSE
chr1:161958537:A/G	rs9482	synonymous_variant	ATF6	0.72093	0.727848	0.714095	81	33	43	15	0.721913	Controls	204	90	1123	435	0.359312	Controls	TRUE
chr1:16199162:A/G	rs148325785	missense_variant	ARHGEF19	0.00581395	0.00632911	0.00624442	1	113	0	58	1	Cases	1	293	9	1549	1	Controls	FALSE
chr1:161997891:A/G	rs2499836	missense_variant	OLFML2B	0.697674	0.696203	0.77074	79	35	41	17	1	Controls	222	72	1199	359	0.598669	Controls	TRUE
chr1:162000196:G/A	rs4656343	missense_variant	OLFML2B	0.0581395	0.056962	0.0227475	5	109	5	53	0.307864	Controls	2	292	40	1518	0.05195	Controls	TRUE
chr1:162000256:A/G	rs36108216	missense_variant	OLFML2B	0.00581395	0.00632911	0.0107047	0	114	1	57	0.337209	Controls	7	287	15	1543	0.0690222	Cases	FALSE
chr1:162006444:A/G	rs12022536	synonymous_variant	OLFML2B	0.80814	0.816456	0.768956	91	23	48	10	0.687828	Controls	227	67	1195	363	0.880532	Cases	FALSE
chr1:162023402:T/C	rs12130792	missense_variant	OLFML2B	0.0523256	0.056962	0.107493	6	108	3	55	1	Cases	22	272	178	1380	0.0510693	Controls	FALSE
chr1:16204768:C/T	rs61749279	missense_variant	ARHGEF19	0.0116279	0.0126582	0.0169492	2	112	0	58	0.550388	Cases	11	283	17	1541	0.00227401	Cases	TRUE
chr1:16206003:G/A	rs41269185	missense_variant	ARHGEF19	0.0755814	0.0822785	0.111062	8	106	5	53	0.763601	Controls	36	258	173	1385	0.54791	Cases	FALSE
chr1:16206308:G/A	rs221050	synonymous_variant	ARHGEF19	0.209302	0.208861	0.291704	17	97	19	39	0.00954986	Controls	89	205	444	1114	0.528336	Cases	FALSE
chr1:16207760:C/G	rs221057	missense_variant	ARHGEF19	0.209302	0.208861	0.291258	17	97	19	39	0.00954986	Controls	87	207	444	1114	0.725282	Cases	FALSE
chr1:16208151:C/G	rs221058	missense_variant	ARHGEF19	0.209302	0.208861	0.288136	17	97	19	39	0.00954986	Controls	88	206	437	1121	0.525683	Cases	FALSE
chr1:16208992:G/C	rs143314517	missense_variant	ARHGEF19	0.0174419	0.0189873	0.0044603	3	111	0	58	0.55171	Cases	3	291	7	1551	0.202583	Cases	TRUE
chr1:162300673:G/A	rs41271967	missense_variant	NOS1AP	0.00581395	0.00632911	0.000892061	1	113	0	58	1	Cases	1	293	1	1557	0.292366	Cases	TRUE
chr1:162333056:C/T	rs41271969	synonymous_variant	NOS1AP	0.0116279	0.0126582	0.000892061	2	112	0	58	0.550388	Cases	1	293	1	1557	0.292366	Cases	TRUE
chr1:1623412:T/C	rs12755088	missense_variant	MIB2	0.901163	0.936709	0.948707	99	15	56	2	0.0572696	Controls	244	50	1502	56	4.12468e-15	Controls	TRUE
chr1:162343945:C/T	rs3751284	sequence_feature	NOS1AP	0.406977	0.411392	0.314897	45	69	25	33	0.742931	Controls	117	177	458	1100	0.000571779	Cases	FALSE
chr1:162357061:C/T	rs77473623	synonymous_variant	NOS1AP	0.00581395	0.00632911	0.00178412	0	114	1	57	0.337209	Controls	0	294	4	1554	1	Controls	TRUE
chr1:162365466:C/T	rs348624	synonymous_variant	NOS1AP	0.104651	0.0886076	0.136931	12	102	6	52	1	Cases	50	244	198	1360	0.0501695	Cases	TRUE
chr1:162374071:C/T	rs142892903	missense_variant	C1orf111	0.00581395	0.00632911	0.0044603	1	113	0	58	1	Cases	3	291	6	1552	0.159613	Cases	TRUE
chr1:162374279:G/A	rs13823	synonymous_variant	C1orf111	0.0406977	0.0316456	0.0820696	5	109	2	56	1	Cases	28	266	124	1434	0.355676	Cases	TRUE
chr1:162374312:C/T	rs2282397	synonymous_variant	C1orf111	0.337209	0.341772	0.388938	41	73	17	41	0.40015	Cases	107	187	616	942	0.328588	Controls	FALSE
chr1:162397281:C/T	rs17852003	stop_retained_variant	SH2D1B	0.273256	0.272152	0.235504	28	86	19	39	0.280243	Controls	80	214	355	1203	0.114999	Cases	FALSE
chr1:162397313:G/T	rs34001279	missense_variant&splice_region_variant	SH2D1B	0.0988372	0.0949367	0.11463	10	104	7	51	0.590197	Controls	29	265	192	1366	0.280197	Controls	TRUE
chr1:16251299:C/T	rs35196193	missense_variant	FBXO42	0.0465116	0.0506329	0.0504014	6	108	2	56	0.718734	Cases	22	272	75	1483	0.0640267	Cases	TRUE
chr1:16251413:G/C	rs12069239	missense_variant	FBXO42	0.302326	0.310127	0.276093	35	79	17	41	1	Cases	99	195	425	1133	0.0285891	Cases	TRUE
chr1:162587629:A/G	rs34942806	missense_variant	UAP1	0.0174419	0.0189873	0.00847458	2	112	1	57	1	Cases	1	293	10	1548	1	Controls	FALSE
chr1:1626848:C/T	rs756244735	synonymous_variant	MIB2	0.00581395	0.00632911	0.00044603	1	113	0	58	1	Cases	0	294	1	1557	1	Controls	FALSE
chr1:1627156:G/A	rs11544452	synonymous_variant	MIB2	0.127907	0.132911	0.0856378	16	98	6	52	0.631182	Cases	33	261	132	1426	0.145966	Cases	TRUE
chr1:162754681:T/C	rs138537887	synonymous_variant	DDR2	0.00581395	0.00632911	0.00044603	0	114	1	57	0.337209	Controls	0	294	1	1557	1	Controls	TRUE
chr1:162759823:C/T	rs56351141	synonymous_variant	DDR2	0.0116279	0.0126582	0.00758252	1	113	1	57	1	Controls	4	290	11	1547	0.278426	Cases	FALSE
chr1:162767326:C/G	rs2298258	synonymous_variant	DDR2	0.0988372	0.0949367	0.124888	12	102	5	53	0.792158	Cases	47	247	180	1378	0.0412547	Cases	TRUE
chr1:162770331:G/A	rs34722354	missense_variant	DDR2	0.0174419	0.0189873	0.028992	2	112	1	57	1	Cases	12	282	45	1513	0.270623	Cases	TRUE
chr1:162855170:G/A	rs190249067	synonymous_variant	CCDC190	0.0116279	0.0126582	0.00579839	2	112	0	58	0.550388	Cases	2	292	9	1549	0.689747	Cases	TRUE
chr1:162855667:C/A	rs77227460	missense_variant	CCDC190	0.209302	0.227848	0.186441	22	92	14	44	0.552423	Controls	65	229	288	1270	0.145957	Cases	FALSE
chr1:1628684:G/A	rs201947158	missense_variant	MIB2	0.00581395	0.00632911	0.0120428	1	113	0	58	1	Cases	8	286	14	1544	0.0152932	Cases	TRUE
chr1:16315302:C/T	rs61753288	synonymous_variant	FBXO42	0.0232558	0.0253165	0.00490633	3	111	1	57	1	Cases	4	290	7	1551	0.0819765	Cases	TRUE
chr1:16315404:C/T	rs2273311	synonymous_variant	FBXO42	0.476744	0.474684	0.435772	58	56	24	34	0.26139	Cases	106	188	710	848	0.00260085	Controls	FALSE
chr1:163327532:A/C	rs16852612	synonymous_variant	NUF2	0.226744	0.234177	0.129349	27	87	12	46	0.704303	Cases	43	251	205	1353	0.513383	Cases	TRUE
chr1:163338056:G/A	rs61747498	missense_variant	NUF2	0.0116279	0.0126582	0.0178412	0	114	2	56	0.112403	Controls	9	285	28	1530	0.170268	Cases	FALSE
chr1:163339429:A/T	rs1509022	synonymous_variant	NUF2	0.418605	0.424051	0.512489	48	66	24	34	1	Cases	138	156	800	758	0.1817	Controls	FALSE
chr1:163343749:C/T	rs11802875	missense_variant	NUF2	0.25	0.259494	0.0432649	30	84	13	45	0.709918	Cases	41	253	42	1516	2.372e-13	Cases	TRUE
chr1:16403813:G/T	rs41269193	missense_variant	SPATA21	0.0872093	0.0886076	0.0892061	8	106	7	51	0.268754	Controls	19	275	146	1412	0.118391	Controls	TRUE
chr1:16405015:C/G	rs525409	missense_variant	SPATA21	0.215116	0.202532	0.270294	20	94	17	41	0.0813881	Controls	81	213	402	1156	0.562394	Cases	FALSE
chr1:16409637:T/C	rs4661746	missense_variant	SPATA21	0.366279	0.386076	0.247547	44	70	19	39	0.505386	Cases	51	243	407	1151	0.00116187	Controls	FALSE
chr1:16409643:A/G	rs146290198	missense_variant	SPATA21	0.0348837	0.0379747	0.0133809	5	109	1	57	0.66501	Cases	0	294	25	1533	0.0238784	Controls	FALSE
chr1:16409777:G/A	rs41269195	synonymous_variant	SPATA21	0.0232558	0.0253165	0.0138269	3	111	1	57	1	Cases	3	291	26	1532	0.607919	Controls	FALSE
chr1:16409832:G/A	rs41269197	missense_variant	SPATA21	0.0465116	0.0506329	0.0517395	6	108	2	56	0.718734	Cases	14	280	83	1475	0.776383	Controls	FALSE
chr1:16421937:C/T	rs114456729	synonymous_variant	SPATA21	0.0523256	0.056962	0.0539697	7	107	2	56	0.719591	Cases	19	275	81	1477	0.397851	Cases	TRUE
chr1:164559883:G/A	rs2275558	missense_variant	PBX1	0.27907	0.253165	0.175736	29	85	19	39	0.36924	Controls	38	256	287	1271	0.0238367	Controls	TRUE
chr1:16458883:A/T	rs144337817	missense_variant	NECAP2	0.00581395	0.00632911	0.00044603	1	113	0	58	1	Cases	0	294	1	1557	1	Controls	FALSE
chr1:165249442:C/T	rs9970062	synonymous_variant	LMX1A	0.238372	0.259494	0.404103	32	82	9	49	0.0881901	Cases	113	181	628	930	0.559837	Controls	FALSE
chr1:165249555:G/A	rs10753668	synonymous_variant	LMX1A	0.290698	0.259494	0.167261	29	85	21	37	0.157789	Controls	45	249	258	1300	0.667377	Controls	TRUE
chr1:165408315:G/A	rs2134095	synonymous_variant	RXRG	0.633721	0.664557	0.726583	73	41	36	22	0.86747	Cases	196	98	1143	415	0.0228242	Controls	FALSE
chr1:165410790:C/T	rs185905	synonymous_variant	RXRG	0.0116279	0.0126582	0.0156111	1	113	1	57	1	Controls	4	290	25	1533	1	Controls	TRUE
chr1:165419892:G/A	rs1128977	synonymous_variant	RXRG	0.412791	0.443038	0.412132	49	65	22	36	0.623488	Cases	111	183	654	904	0.196521	Controls	FALSE
chr1:165428878:T/C	rs113471	synonymous_variant	RXRG	0.168605	0.170886	0.146298	19	95	10	48	1	Controls	55	239	224	1334	0.0619273	Cases	FALSE
chr1:165563509:T/A	rs17407838	missense_variant	LRRC52	0.0406977	0.0379747	0.0655665	3	111	4	54	0.227443	Controls	22	272	104	1454	0.613642	Cases	FALSE
chr1:165563596:G/A	rs150046093	synonymous_variant	LRRC52	0.0116279	0.0126582	0.00579839	2	112	0	58	0.550388	Cases	4	290	6	1552	0.0593481	Cases	TRUE
chr1:165563711:C/T	rs115506989	missense_variant	LRRC52	0.0116279	0.0126582	0.0102587	2	112	0	58	0.550388	Cases	0	294	16	1542	0.0919857	Controls	FALSE
chr1:165563768:C/A	rs453717	synonymous_variant	LRRC52	0.290698	0.291139	0.288582	35	79	15	43	0.595367	Cases	89	205	452	1106	0.67506	Cases	TRUE
chr1:165665099:C/T	rs61757686	missense_variant	ALDH9A1	0.0174419	0.0189873	0.0178412	2	112	1	57	1	Cases	6	288	27	1531	0.635673	Cases	TRUE
chr1:165679472:C/T	rs1143661	synonymous_variant	ALDH9A1	0.0639535	0.0696203	0.0758252	10	104	1	57	0.101251	Cases	21	273	120	1438	0.811197	Controls	FALSE
chr1:165679473:G/A	rs1143660	missense_variant	ALDH9A1	0.0406977	0.0443038	0.0205174	2	112	5	53	0.0440912	Controls	1	293	39	1519	0.0144649	Controls	TRUE
chr1:165680623:T/G	rs138240128	missense_variant	ALDH9A1	0.00581395	0.00632911	0.000892061	1	113	0	58	1	Cases	1	293	1	1557	0.292366	Cases	TRUE
chr1:165683036:A/G	rs1143659	synonymous_variant	ALDH9A1	0.639535	0.613924	0.692239	74	40	36	22	0.738985	Cases	205	89	1072	486	0.783689	Cases	TRUE
chr1:165698544:T/G	rs12408101	synonymous_variant	ALDH9A1	0.267442	0.272152	0.250669	29	85	17	41	0.589752	Controls	75	219	375	1183	0.604113	Cases	FALSE
chr1:165698558:T/G	rs201507277	initiator_codon_variant	ALDH9A1	0.0116279	0.0126582	0.0124888	2	112	0	58	0.550388	Cases	3	291	18	1540	1	Controls	FALSE
chr1:165728082:C/T	rs150796970	missense_variant	TMCO1	0.00581395	0.00632911	0.00044603	1	113	0	58	1	Cases	1	293	0	1558	0.158747	Cases	TRUE
chr1:165728104:G/A	rs78363884	synonymous_variant	TMCO1	0.0755814	0.0822785	0.0330062	8	106	5	53	0.763601	Controls	12	282	51	1507	0.482744	Cases	FALSE
chr1:165896241:G/A	rs11553301	structural_interaction_variant	UCK2	0.122093	0.113924	0.108831	15	99	6	52	0.805896	Cases	35	259	168	1390	0.543177	Cases	TRUE
chr1:165903219:G/A	rs143431109	synonymous_variant	UCK2	0.00581395	0.00632911	0.00133809	1	113	0	58	1	Cases	2	292	1	1557	0.0674532	Cases	TRUE
chr1:166070661:C/G	rs41269662	synonymous_variant	FAM78B	0.238372	0.221519	0.158787	31	83	10	48	0.185978	Cases	45	249	248	1310	0.861749	Controls	FALSE
chr1:1665964:C/T	rs114859950	missense_variant	SLC35E2B	0.0174419	0.0189873	0.00981267	1	113	2	56	0.263155	Controls	1	293	11	1547	0.703734	Controls	TRUE
chr1:166849329:A/G	rs2075946	synonymous_variant	POGK	0.168605	0.151899	0.104371	22	92	7	51	0.284713	Cases	31	263	168	1390	1	Controls	FALSE
chr1:166860285:C/T	rs2272792	missense_variant	TADA1	0.00581395	0.00632911	0.0044603	0	114	1	57	0.337209	Controls	1	293	8	1550	1	Controls	TRUE
chr1:166936690:C/T	rs33958744	missense_variant	ILDR2	0.104651	0.113924	0.209188	12	102	6	52	1	Cases	60	234	318	1240	1	Controls	FALSE
chr1:166989364:T/C	rs2296837	synonymous_variant	MAEL	0.209302	0.21519	0.161017	23	91	13	45	0.843086	Controls	51	243	251	1307	0.605784	Cases	FALSE
chr1:166989370:C/G	rs113297248	synonymous_variant	MAEL	0.0174419	0.0189873	0.0249777	1	113	2	56	0.263155	Controls	7	287	40	1518	1	Controls	TRUE
chr1:166989473:T/G	rs11578336	missense_variant	MAEL	0.209302	0.21519	0.160125	23	91	13	45	0.843086	Controls	50	244	250	1308	0.66683	Cases	FALSE
chr1:167021122:A/G	rs34554682	missense_variant	MAEL	0.0290698	0.0253165	0.0214095	4	110	1	57	0.664004	Cases	5	289	33	1525	0.823242	Controls	FALSE
chr1:167055813:G/A	rs41270696	missense_variant	GPA33	0.00581395	0.00632911	0.00044603	0	114	1	57	0.337209	Controls	0	294	1	1557	1	Controls	TRUE
chr1:167073525:C/T	rs2274531	missense_variant	GPA33	0.122093	0.126582	0.0628903	13	101	8	50	0.631701	Controls	18	276	100	1458	1	Controls	TRUE
chr1:167117481:G/A	rs149732757	missense_variant	DUSP27	0.0116279	0.0126582	0.00981267	2	112	0	58	0.550388	Cases	3	291	12	1546	0.719423	Cases	TRUE
chr1:167125926:G/C	rs267745	missense_variant	DUSP27	0.494186	0.474684	0.507583	53	61	32	26	0.333844	Controls	151	143	789	769	0.848789	Cases	FALSE
chr1:167126528:G/A	rs6668826	missense_variant	DUSP27	0.174419	0.139241	0.185995	20	94	10	48	1	Cases	65	229	276	1282	0.0846391	Cases	TRUE
chr1:167126644:G/A	rs3795605	missense_variant	DUSP27	0.174419	0.139241	0.185995	20	94	10	48	1	Cases	65	229	276	1282	0.0846391	Cases	TRUE
chr1:167127100:A/G	rs144006881	missense_variant	DUSP27	0.00581395	0.00632911	0.000892061	0	114	1	57	0.337209	Controls	0	294	2	1556	1	Controls	TRUE
chr1:167127694:A/C	rs267746	missense_variant	DUSP27	0.186047	0.189873	0.148974	19	95	13	45	0.408947	Controls	32	262	237	1321	0.0578564	Controls	TRUE
chr1:167127745:A/G	rs138472448	missense_variant	DUSP27	0.00581395	0.00632911	0.0120428	1	113	0	58	1	Cases	2	292	16	1542	0.754589	Controls	FALSE
chr1:167127760:G/A	rs113448705	missense_variant	DUSP27	0.0116279	0.0126582	0.00133809	1	113	1	57	1	Controls	2	292	1	1557	0.0674532	Cases	FALSE
chr1:167127833:G/A	rs61748781	missense_variant	DUSP27	0.0232558	0.0189873	0.00356824	3	111	1	57	1	Cases	1	293	5	1553	1	Cases	TRUE
chr1:167128330:G/A	rs61748784	missense_variant	DUSP27	0.133721	0.14557	0.171722	14	100	9	49	0.636838	Controls	52	242	277	1281	1	Controls	TRUE
chr1:167128502:C/A	rs2281959	missense_variant	DUSP27	0.30814	0.28481	0.356378	34	80	19	39	0.728607	Controls	117	177	552	1006	0.164545	Cases	FALSE
chr1:167370211:A/G	rs41270710	synonymous_variant	POU2F1	0.00581395	0.00632911	0.0107047	1	113	0	58	1	Cases	0	294	16	1542	0.0919857	Controls	FALSE
chr1:167412014:A/G	rs2229284	synonymous_variant	POU2F1	0.0232558	0.0253165	0.0530776	3	111	1	57	1	Cases	9	285	89	1469	0.0649425	Controls	FALSE
chr1:167438621:G/A	rs33937946	sequence_feature	CD247	0.0290698	0.0316456	0.0642284	5	109	0	58	0.168851	Cases	28	266	96	1462	0.041276	Cases	TRUE
chr1:167694239:A/G	rs7554805	synonymous_variant	RCSD1	0.0232558	0.0253165	0.00624442	2	112	2	56	0.603878	Controls	2	292	9	1549	0.689747	Cases	FALSE
chr1:167810838:C/T	rs144839993	missense_variant	ADCY10	0.00581395	0.00632911	0.000892061	0	114	1	57	0.337209	Controls	0	294	1	1557	1	Controls	TRUE
chr1:167823118:G/A	rs72697797	missense_variant	ADCY10	0.0348837	0.0379747	0.0115968	3	111	3	55	0.40642	Controls	3	291	18	1540	1	Controls	TRUE
chr1:167845675:G/T	rs150156383	missense_variant	ADCY10	0.00581395	0.00632911	0.00356824	1	113	0	58	1	Cases	1	293	7	1551	1	Controls	FALSE
chr1:167845792:A/G	rs12048517	synonymous_variant	ADCY10	0.0755814	0.0696203	0.0365745	8	106	5	53	0.763601	Controls	8	286	61	1497	0.401768	Controls	TRUE
chr1:167848401:A/G	rs203795	synonymous_variant	ADCY10	0.633721	0.620253	0.629349	72	42	37	21	1	Controls	204	90	968	590	0.017672	Cases	FALSE
chr1:167856211:T/C	rs112466731	missense_variant	ADCY10	0.0232558	0.0253165	0.00981267	2	112	2	56	0.603878	Controls	0	294	17	1541	0.0923374	Controls	TRUE
chr1:167856239:T/C	rs141364875	synonymous_variant	ADCY10	0.00581395	0.00632911	0.00758252	0	114	1	57	0.337209	Controls	1	293	15	1543	0.492449	Controls	TRUE
chr1:167856247:T/C	rs2071921	missense_variant	ADCY10	0.412791	0.43038	0.376896	48	66	23	35	0.87004	Cases	121	173	586	972	0.266009	Cases	TRUE
chr1:167856368:A/G	rs2071922	synonymous_variant	ADCY10	0.168605	0.164557	0.190009	20	94	9	49	0.831371	Cases	60	234	305	1253	0.749361	Cases	TRUE
chr1:167870340:G/A	rs67878347	synonymous_variant	ADCY10	0.232558	0.253165	0.17306	27	87	13	45	1	Cases	49	245	285	1273	0.56276	Controls	FALSE
chr1:167880176:A/G	rs203849	structural_interaction_variant	ADCY10	0.488372	0.5	0.552632	55	59	29	29	0.872605	Controls	157	137	865	693	0.52285	Controls	TRUE
chr1:167896633:G/A	rs16859886	missense_variant	ADCY10	0.0465116	0.0443038	0.100803	5	109	3	55	1	Controls	27	267	159	1399	0.672375	Controls	TRUE
chr1:167924521:G/A	rs9618	synonymous_variant	MPC2	0.284884	0.303797	0.213202	32	82	17	41	0.860151	Controls	108	186	280	1278	8.21118e-12	Cases	FALSE
chr1:168004738:C/T	rs1060041	synonymous_variant	DCAF6	0.244186	0.265823	0.24041	27	87	15	43	0.851328	Controls	81	213	367	1191	0.158141	Cases	FALSE
chr1:168044612:T/C	rs11558511	missense_variant	DCAF6	0.290698	0.303797	0.217663	32	82	18	40	0.724114	Controls	75	219	325	1233	0.0888626	Cases	FALSE
chr1:168044638:G/A	rs113151068	missense_variant	DCAF6	0.00581395	0.00632911	0.00044603	1	113	0	58	1	Cases	0	294	1	1557	1	Controls	FALSE
chr1:168044966:T/A	rs41271647	missense_variant	DCAF6	0.0406977	0.0443038	0.116414	4	110	3	55	0.689226	Controls	25	269	191	1367	0.074125	Controls	TRUE
chr1:168090598:C/T	rs771035075	synonymous_variant	GPR161	0.00581395	0.00632911	0.00044603	1	113	0	58	1	Cases	1	293	0	1558	0.158747	Cases	TRUE
chr1:168090628:A/G	rs275149	synonymous_variant	GPR161	0.325581	0.335443	0.35504	38	76	18	40	0.863717	Cases	111	183	545	1013	0.387506	Cases	TRUE
chr1:168096925:C/T	rs143799014	missense_variant	GPR161	0.00581395	0.00632911	0.000892061	1	113	0	58	1	Cases	0	294	2	1556	1	Controls	FALSE
chr1:168136258:T/A	rs73030230	intron_variant	GPR161	0.0581395	0.056962	0.108385	7	107	3	55	1	Cases	26	268	169	1389	0.351244	Controls	FALSE
chr1:168714238:C/T	rs35449613	synonymous_variant	DPT	0.0348837	0.0379747	0.0544157	4	110	2	56	1	Cases	15	279	79	1479	1	Cases	TRUE
chr1:168714262:A/G	rs570509194	synonymous_variant	DPT	0.00581395	0.00632911	0.00044603	1	113	0	58	1	Cases	0	294	0	1558	1	Controls	FALSE
chr1:168728935:C/T	rs1052591	synonymous_variant	DPT	0.511628	0.544304	0.484389	58	56	30	28	1	Controls	125	169	782	776	0.0185051	Controls	TRUE
chr1:169124978:G/A	rs61742560	synonymous_variant	ATP1B1	0.0116279	0.0126582	0.0120428	1	113	1	57	1	Controls	3	291	21	1537	1	Controls	TRUE
chr1:169324483:G/A	rs1140523	synonymous_variant	NME7	0.319767	0.348101	0.395629	34	80	21	37	0.489348	Controls	130	164	615	943	0.135988	Cases	FALSE
chr1:169376630:A/G	rs1028180	missense_variant	BLZF1	0.0639535	0.0253165	0.0249777	10	104	1	57	0.101251	Cases	6	288	40	1518	0.837512	Controls	FALSE
chr1:169378448:G/A	rs1064274	missense_variant	BLZF1	0.00581395	0.00632911	0.00802855	1	113	0	58	1	Cases	2	292	12	1546	1	Controls	FALSE
chr1:169397278:G/A	rs2272801	synonymous_variant	CCDC181	0.0639535	0.0253165	0.0245317	10	104	1	57	0.101251	Cases	5	289	40	1518	0.534298	Controls	FALSE
chr1:169514323:T/C	rs6027	missense_variant	F5	0.0755814	0.0822785	0.0744871	9	105	4	54	1	Cases	22	272	134	1424	0.569092	Controls	FALSE
chr1:169515529:A/G	rs9332701	missense_variant	F5	0.0232558	0.0253165	0.0200714	3	111	1	57	1	Cases	3	291	29	1529	0.462796	Controls	FALSE
chr1:169518448:C/T	rs35369423	synonymous_variant	F5	0.00581395	0.00632911	0.00044603	0	114	1	57	0.337209	Controls	0	294	1	1557	1	Controls	TRUE
chr1:169528024:C/T	rs149092241	synonymous_variant	F5	0.00581395	0.00632911	0.00178412	1	113	0	58	1	Cases	0	294	2	1556	1	Controls	FALSE
chr1:169529737:T/C	rs6030	missense_variant	F5	0.337209	0.348101	0.37868	35	79	23	35	0.306032	Controls	93	201	621	937	0.00889075	Controls	TRUE
chr1:169530972:T/C	rs6010	synonymous_variant	F5	0.0290698	0.0253165	0.0526316	4	110	1	57	0.664004	Cases	11	283	78	1480	0.456499	Controls	FALSE
chr1:169540880:G/A	rs9332608	missense_variant	F5	0.0290698	0.0253165	0.0526316	4	110	1	57	0.664004	Cases	10	284	79	1479	0.296564	Controls	FALSE
chr1:169540901:G/A	rs13306334	missense_variant	F5	0.0465116	0.0126582	0.00981267	7	107	1	57	0.26921	Cases	4	290	14	1544	0.511437	Cases	TRUE
chr1:169540995:G/A	rs9332607	synonymous_variant	F5	0.30814	0.322785	0.332293	37	77	16	42	0.601294	Cases	103	191	511	1047	0.458139	Cases	TRUE
chr1:169541110:T/C	rs1800595	missense_variant	F5	0.0813953	0.0886076	0.0704728	10	104	4	54	0.775198	Cases	19	275	127	1431	0.408212	Controls	FALSE
chr1:169541142:G/A	rs9287090	synonymous_variant	F5	0.27907	0.28481	0.264496	28	86	20	38	0.208452	Controls	57	237	429	1129	0.00376393	Controls	TRUE
chr1:169541237:G/T	rs1046712	missense_variant	F5	0.168605	0.170886	0.18198	17	97	12	46	0.390561	Controls	66	228	269	1289	0.0387768	Cases	FALSE
chr1:169541286:A/G	rs1800594	synonymous_variant	F5	0.360465	0.373418	0.37868	38	76	24	34	0.317394	Controls	93	201	621	937	0.00889075	Controls	TRUE
chr1:169542165:G/A	rs41272457	synonymous_variant	F5	0.0639535	0.0696203	0.014719	7	107	4	54	1	Controls	1	293	24	1534	0.162145	Controls	TRUE
chr1:169542317:T/C	rs6032	missense_variant	F5	0.27907	0.28481	0.303747	28	86	20	38	0.208452	Controls	72	222	486	1072	0.0221816	Controls	TRUE
chr1:169542496:T/C	rs4525	missense_variant	F5	0.27907	0.28481	0.303301	28	86	20	38	0.208452	Controls	72	222	485	1073	0.022275	Controls	TRUE
chr1:169542517:T/C	rs4524	missense_variant	F5	0.27907	0.28481	0.303301	28	86	20	38	0.208452	Controls	72	222	485	1073	0.022275	Controls	TRUE
chr1:169542640:T/G	rs6018	missense_variant	F5	0.0755814	0.0822785	0.0749331	9	105	4	54	1	Cases	21	273	135	1423	0.424907	Controls	FALSE
chr1:169542789:T/C	rs6021	synonymous_variant	F5	0.27907	0.28481	0.303747	28	86	20	38	0.208452	Controls	72	222	486	1072	0.0221816	Controls	TRUE
chr1:169542801:T/C	rs6024	synonymous_variant	F5	0.0813953	0.0886076	0.0749331	10	104	4	54	0.775198	Cases	21	273	135	1423	0.424907	Controls	FALSE
chr1:169542855:A/G	rs6017	synonymous_variant	F5	0.27907	0.28481	0.303747	28	86	20	38	0.208452	Controls	72	222	486	1072	0.0221816	Controls	TRUE
chr1:169542882:G/A	rs6016	synonymous_variant	F5	0.27907	0.28481	0.303301	28	86	20	38	0.208452	Controls	72	222	485	1073	0.022275	Controls	TRUE
chr1:169544345:G/T	rs6037	synonymous_variant	F5	0.104651	0.107595	0.0802855	12	102	6	52	1	Cases	22	272	142	1416	0.433271	Controls	FALSE
chr1:169546488:C/T	rs6036	synonymous_variant	F5	0.110465	0.113924	0.0798394	12	102	7	51	0.799451	Controls	21	273	143	1415	0.313383	Controls	TRUE
chr1:16954740:G/A	rs41272737	missense_variant	CROCC	0.0523256	0.056962	0.0361285	8	106	1	57	0.275588	Cases	5	289	62	1496	0.0600199	Controls	FALSE
chr1:16954783:G/A	rs41272739	missense_variant	CROCC	0.0290698	0.0316456	0.0111508	4	110	1	57	0.664004	Cases	1	293	21	1537	0.235565	Controls	FALSE
chr1:169549874:C/T	rs6020	missense_variant	F5	0.0406977	0.0126582	0.0173952	6	108	1	57	0.425538	Cases	6	288	27	1531	0.635673	Cases	TRUE
chr1:169550656:G/A	rs6015	sequence_feature	F5	0.110465	0.113924	0.0798394	12	102	7	51	0.799451	Controls	21	273	143	1415	0.313383	Controls	TRUE
chr1:169552611:T/C	rs6035	synonymous_variant	F5	0.0697674	0.0696203	0.106601	6	108	6	52	0.222861	Controls	33	261	151	1407	0.456442	Cases	FALSE
chr1:169552615:A/G	rs6033	missense_variant	F5	0.110465	0.113924	0.0802855	12	102	7	51	0.799451	Controls	21	273	144	1414	0.266249	Controls	TRUE
chr1:169560588:C/A	rs6022	synonymous_variant	F5	0.203488	0.177215	0.18198	21	93	14	44	0.42495	Controls	50	244	274	1284	0.867215	Controls	TRUE
chr1:169560735:C/T	rs6029	synonymous_variant	F5	0.203488	0.177215	0.180196	21	93	14	44	0.42495	Controls	48	246	272	1286	0.67481	Controls	TRUE
chr1:16956078:G/A	rs2273114	synonymous_variant	CROCC	0.116279	0.120253	0.0990187	12	102	8	50	0.616129	Controls	21	273	164	1394	0.0890945	Controls	TRUE
chr1:169572275:C/G	rs6019	missense_variant	F5	0.0465116	0.0506329	0.0365745	4	110	4	54	0.445001	Controls	17	277	56	1502	0.0998219	Cases	FALSE
chr1:169582444:T/C	rs6028	synonymous_variant	F5	0.30814	0.303797	0.20339	36	78	17	41	0.861775	Cases	22	272	346	1212	3.15324e-10	Controls	FALSE
chr1:169593666:C/T	rs6128	synonymous_variant	SELP	0.156977	0.126582	0.159679	16	98	11	47	0.506314	Controls	41	253	244	1314	0.482108	Controls	TRUE
chr1:169594713:T/G	rs6136	missense_variant	SELP	0.104651	0.101266	0.058876	11	103	7	51	0.608809	Controls	17	277	92	1466	1	Controls	TRUE
chr1:169594799:C/T	rs144853111	missense_variant	SELP	0.00581395	0.00632911	0.00847458	0	114	1	57	0.337209	Controls	2	292	16	1542	0.754589	Controls	TRUE
chr1:169596108:C/A	rs6133	missense_variant	SELP	0.0697674	0.0759494	0.105709	6	108	6	52	0.222861	Controls	39	255	154	1404	0.0952125	Cases	FALSE
chr1:169597070:G/A	rs6132	synonymous_variant	SELP	0.0639535	0.0696203	0.105263	5	109	6	52	0.185595	Controls	39	255	154	1404	0.0952125	Cases	FALSE
chr1:169597075:C/T	rs6127	missense_variant	SELP	0.593023	0.56962	0.559768	67	47	35	23	0.870956	Controls	157	137	868	690	0.482029	Controls	TRUE
chr1:169597088:G/A	rs6135	synonymous_variant	SELP	0.0639535	0.0696203	0.105709	5	109	6	52	0.185595	Controls	39	255	154	1404	0.0952125	Cases	FALSE
chr1:16960806:A/G	rs76576326	missense_variant	CROCC	0.0465116	0.0506329	0.0343443	7	107	1	57	0.26921	Cases	0	294	62	1496	2.64168e-05	Controls	FALSE
chr1:16960919:T/C	rs2273113	synonymous_variant	CROCC	0.337209	0.348101	0.253791	36	78	22	36	0.495227	Controls	0	294	430	1128	7.62706e-38	Controls	TRUE
chr1:169609552:G/A	.	missense_variant	SELP	0.00581395	0.00632911	0.00044603	1	113	0	58	1	Cases	1	293	0	1558	0.158747	Cases	TRUE
chr1:169611647:C/T	rs6131	missense_variant	SELP	0.180233	0.189873	0.214541	22	92	9	49	0.675713	Cases	62	232	348	1210	0.701822	Controls	FALSE
chr1:169613079:C/T	rs6125	missense_variant	SELP	0.0406977	0.0443038	0.0615522	3	111	4	54	0.227443	Controls	24	270	97	1461	0.245675	Cases	FALSE
chr1:169617092:C/T	rs6129	synonymous_variant	SELP	0.00581395	0.00632911	0.00669045	1	113	0	58	1	Cases	2	292	10	1548	1	Cases	TRUE
chr1:169617125:G/A	rs147922476	synonymous_variant	SELP	0.0174419	0.0189873	0.000892061	3	111	0	58	0.55171	Cases	0	294	2	1556	1	Controls	FALSE
chr1:16965728:G/A	rs78888579	missense_variant	CROCC	0.0523256	0.056962	0.0356824	8	106	1	57	0.275588	Cases	1	293	64	1494	0.00021624	Controls	FALSE
chr1:16966010:G/A	rs149111636	synonymous_variant	CROCC	0.00581395	0.00632911	0.00579839	1	113	0	58	1	Cases	4	290	9	1549	0.137631	Cases	TRUE
chr1:16966480:G/A	rs115823338	missense_variant	CROCC	0.0174419	0.0189873	0.00490633	3	111	0	58	0.55171	Cases	2	292	6	1552	0.62069	Cases	TRUE
chr1:16969184:T/C	rs4920574	synonymous_variant	CROCC	0.831395	0.822785	0.892953	94	20	49	9	0.831371	Controls	264	30	1389	169	0.837336	Cases	FALSE
chr1:16969269:A/G	rs56278097	missense_variant	CROCC	0.0465116	0.0506329	0.0388046	7	107	1	57	0.26921	Cases	6	288	65	1493	0.0964259	Controls	FALSE
chr1:16970297:C/T	rs145211796	synonymous_variant	CROCC	0.00581395	0.00632911	0.00178412	1	113	0	58	1	Cases	1	293	3	1555	0.499459	Cases	TRUE
chr1:16970387:G/A	rs41303881	synonymous_variant	CROCC	0.0697674	0.0759494	0.0660125	8	106	4	54	1	Cases	16	278	109	1449	0.376275	Controls	FALSE
chr1:169704697:G/A	rs2229569	missense_variant	SELL	0.122093	0.120253	0.20785	11	103	10	48	0.216711	Controls	72	222	314	1244	0.100173	Cases	FALSE
chr1:16970637:T/C	rs145138931	missense_variant&splice_region_variant	CROCC	0.00581395	0.00632911	0.00981267	1	113	0	58	1	Cases	2	292	17	1541	0.754815	Controls	FALSE
chr1:16970705:C/T	rs147926226	missense_variant	CROCC	0.00581395	0.00632911	0.00401427	1	113	0	58	1	Cases	3	291	3	1555	0.0546082	Cases	TRUE
chr1:169707345:A/G	rs1131498	missense_variant	SELL	0.27907	0.303797	0.289474	29	85	19	39	0.36924	Controls	86	208	462	1096	0.944487	Controls	TRUE
chr1:169708568:A/G	rs1051091	synonymous_variant	SELL	0.238372	0.240506	0.334523	26	88	15	43	0.706492	Controls	102	192	518	1040	0.637557	Cases	FALSE
chr1:169708782:G/C	rs61761863	missense_variant	SELL	0.0290698	0.0316456	0.00133809	5	109	0	58	0.168851	Cases	0	294	2	1556	1	Controls	FALSE
chr1:16971581:G/A	rs145314784	synonymous_variant	CROCC	0.0290698	0.0253165	0.0115968	1	113	4	54	0.0447578	Controls	6	288	16	1542	0.143908	Cases	FALSE
chr1:169725777:A/G	rs5356	synonymous_variant	SELE	0.0988372	0.101266	0.150758	8	106	9	49	0.104038	Controls	49	245	233	1325	0.478824	Cases	FALSE
chr1:169726729:G/A	rs5355	missense_variant	SELE	0.0232558	0.0189873	0.0535236	3	111	1	57	1	Cases	18	276	81	1477	0.482482	Cases	TRUE
chr1:169727805:G/A	rs5368	missense_variant	SELE	0.0988372	0.101266	0.150312	8	106	9	49	0.104038	Controls	49	245	232	1326	0.426156	Cases	FALSE
chr1:169729301:G/T	rs79478039	missense_variant	SELE	0.00581395	0.00632911	0.00981267	1	113	0	58	1	Cases	0	294	18	1540	0.0962808	Controls	FALSE
chr1:169729648:A/G	rs5363	synonymous_variant	SELE	0.116279	0.120253	0.126227	15	99	5	53	0.457899	Cases	30	264	203	1355	0.212247	Controls	FALSE
chr1:169731919:T/G	rs5361	missense_variant	SELE	0.116279	0.120253	0.127119	15	99	5	53	0.457899	Cases	30	264	205	1353	0.181255	Controls	FALSE
chr1:169732760:T/C	rs1800016	synonymous_variant	SELE	0.116279	0.120253	0.126227	15	99	5	53	0.457899	Cases	28	266	205	1353	0.102516	Controls	FALSE
chr1:169732763:T/C	rs1800015	synonymous_variant	SELE	0.116279	0.120253	0.126227	15	99	5	53	0.457899	Cases	28	266	205	1353	0.102516	Controls	FALSE
chr1:16975285:A/G	rs761422	synonymous_variant	MFAP2	0.447674	0.468354	0.46744	50	64	27	31	0.748409	Controls	132	162	725	833	0.610688	Controls	TRUE
chr1:169793666:T/G	rs10489177	missense_variant	METTL18	0.151163	0.14557	0.161909	17	97	9	49	1	Controls	48	246	250	1308	0.931043	Cases	FALSE
chr1:169798939:C/A	rs6668114	5_prime_UTR_variant	C1orf112	0.604651	0.620253	0.708742	64	50	40	18	0.13743	Controls	212	82	1097	461	0.577041	Cases	FALSE
chr1:169804176:G/A	rs11590604	synonymous_variant	C1orf112	0.0930233	0.0949367	0.160571	8	106	8	50	0.170114	Controls	51	243	248	1310	0.545552	Cases	FALSE
chr1:169830739:G/T	rs2272920	missense_variant	C1orf112	0.0930233	0.0949367	0.108831	12	102	4	54	0.582354	Cases	31	263	175	1383	0.839667	Controls	FALSE
chr1:169851858:T/A	rs116769474	synonymous_variant	C1orf112	0.0116279	0.0126582	0.00490633	0	114	2	56	0.112403	Controls	1	293	7	1551	1	Controls	TRUE
chr1:169854519:C/T	rs1062976	synonymous_variant	SCYL3	0.319767	0.341772	0.331401	34	80	21	37	0.489348	Controls	94	200	519	1039	0.685472	Controls	TRUE
chr1:169854577:T/C	rs4656197	missense_variant	SCYL3	0.604651	0.620253	0.711418	64	50	40	18	0.13743	Controls	215	79	1100	458	0.401017	Cases	FALSE
chr1:169854649:C/G	rs12143301	missense_variant	SCYL3	0.0988372	0.101266	0.109723	13	101	4	54	0.426893	Cases	32	262	176	1382	0.919856	Controls	FALSE
chr1:169854927:A/G	rs12132384	synonymous_variant	SCYL3	0.0930233	0.0949367	0.108831	12	102	4	54	0.582354	Cases	31	263	175	1383	0.839667	Controls	FALSE
chr1:169854963:G/A	rs12135726	splice_region_variant&synonymous_variant	SCYL3	0.0872093	0.0886076	0.0976806	12	102	3	55	0.391214	Cases	31	263	154	1404	0.75032	Cases	TRUE
chr1:169859186:G/A	rs17602701	synonymous_variant	SCYL3	0.0988372	0.101266	0.109723	13	101	4	54	0.426893	Cases	32	262	176	1382	0.919856	Controls	FALSE
chr1:16986063:A/G	rs185521359	3_prime_UTR_variant	ATP13A2	0.0116279	0.0126582	0.00490633	0	114	2	56	0.112403	Controls	0	294	6	1552	0.598005	Controls	TRUE
chr1:16986097:G/A	rs15786	3_prime_UTR_variant	ATP13A2	0.0290698	0.0316456	0.0272079	4	110	1	57	0.664004	Cases	13	281	40	1518	0.0865236	Cases	TRUE
chr1:16986190:T/C	rs779801274	3_prime_UTR_variant	ATP13A2	0.00581395	0.00632911	0.000892061	1	113	0	58	1	Cases	0	294	2	1556	1	Controls	FALSE
chr1:16986248:C/T	rs3170740	synonymous_variant	ATP13A2	0.488372	0.5	0.473238	56	58	28	30	1	Cases	140	154	730	828	0.848479	Cases	TRUE
chr1:16986526:G/A	rs115985012	synonymous_variant	ATP13A2	0.0116279	0.0126582	0.00490633	0	114	2	56	0.112403	Controls	0	294	6	1552	0.598005	Controls	TRUE
chr1:16986848:G/A	rs9435659	synonymous_variant	ATP13A2	0.494186	0.506329	0.498662	57	57	28	30	0.872705	Cases	156	138	765	793	0.227103	Cases	TRUE
chr1:16987159:C/T	rs761421	synonymous_variant	ATP13A2	0.494186	0.506329	0.49777	57	57	28	30	0.872705	Cases	155	139	764	794	0.252927	Cases	TRUE
chr1:16988138:C/T	rs144557304	splice_region_variant&synonymous_variant	ATP13A2	0.00581395	0.00632911	0.00044603	1	113	0	58	1	Cases	1	293	0	1558	0.158747	Cases	TRUE
chr1:16988207:C/T	rs3738815	synonymous_variant	ATP13A2	0.180233	0.164557	0.215879	17	97	14	44	0.146953	Controls	56	238	347	1211	0.247651	Controls	TRUE
chr1:16988447:G/A	rs9435662	synonymous_variant	ATP13A2	0.494186	0.506329	0.49777	57	57	28	30	0.872705	Cases	155	139	764	794	0.252927	Cases	TRUE
chr1:16992516:G/A	rs2076603	synonymous_variant	ATP13A2	0.55814	0.575949	0.601249	66	48	30	28	0.516444	Cases	184	110	926	632	0.330712	Cases	TRUE
chr1:169982856:C/T	rs33943686	synonymous_variant	KIFAP3	0.255814	0.227848	0.141392	28	86	16	42	0.713159	Controls	67	227	199	1359	1.83363e-05	Cases	FALSE
chr1:17000045:G/A	rs56290406	synonymous_variant	ATP13A2	0.0174419	0.0189873	0.0254237	3	111	0	58	0.55171	Cases	5	289	42	1516	0.419515	Controls	FALSE
chr1:17000272:C/T	rs56367069	missense_variant	ATP13A2	0.0290698	0.0316456	0.014719	3	111	2	56	1	Controls	6	288	20	1538	0.285425	Cases	FALSE
chr1:17005530:T/C	rs200816691	synonymous_variant	ATP13A2	0.0116279	0.0126582	0.0044603	1	113	1	57	1	Controls	1	293	9	1549	1	Controls	TRUE
chr1:170160560:T/C	rs147253400	missense_variant	METTL11B	0.0232558	0.0189873	0.0115968	4	110	0	58	0.301481	Cases	4	290	15	1543	0.526324	Cases	TRUE
chr1:170166528:C/T	rs6427234	synonymous_variant	METTL11B	0.273256	0.28481	0.223015	29	85	18	40	0.471707	Controls	56	238	357	1201	0.147604	Controls	TRUE
chr1:170166552:A/G	rs41272485	missense_variant	METTL11B	0.0406977	0.0443038	0.0459411	7	107	0	58	0.0967866	Cases	7	287	81	1477	0.036071	Controls	FALSE
[truncated: 62,842 more rows]

## Sheet: S.Table_6
Supplementary Table 6. Gene-based qualifying variant (CV) collapsing analysis
Gene	CV	CVs per gene, number	Severe COVID-19 patients with QVs	Severe COVID-19 patients without QVs	Non-severe COVID-19 patients with QVs	Non-severe COVID-19 patients without QVs	Severe COVID-19 patients_CV freq	Non-severe COVID-19 patients_CV freq	Fisher p val	OR	95% CI
FGFRL1	HI_AF <0.001/no_AF_data	3	9	48	0	29	0.157895	0	0.0255343	11.56	0.68 to 196.49
GOLGA6L2	HI_AF <0.001/no_AF_data	3	21	36	4	25	0.368421	0.137931	0.0429437	3.65	1.14 to 11.70
HMGXB4	HI_AF <0.001/no_AF_data	6	7	50	0	29	0.122807	0	0.0898079	8.76	0.51 to 151.70
MARCKS	HI_AF <0.001/no_AF_data	2	6	51	0	29	0.105263	0	0.0925914	7.45	0.42 to 130.65
FSIP2	HI_AF <0.001/no_AF_data	7	6	51	0	29	0.105263	0	0.0925914	7.45	0.42 to 130.65
OR7E24	HI_AF <0.001/no_AF_data	1	0	57	2	27	0	0.0689655	0.111081	0.1	0.00 to 2.00
A3GALT2	HI_AF <0.001/no_AF_data	2	0	57	2	27	0	0.0689655	0.111081	0.1	0.00 to 2.00
ABCA9	HI_AF <0.001/no_AF_data	2	0	57	2	27	0	0.0689655	0.111081	0.1	0.00 to 2.00
CCDC15	HI_AF <0.001/no_AF_data	2	0	57	2	27	0	0.0689655	0.111081	0.1	0.00 to 2.00
CFAP206	HI_AF <0.001/no_AF_data	2	0	57	2	27	0	0.0689655	0.111081	0.1	0.00 to 2.00
COMMD9	HI_AF <0.001/no_AF_data	2	0	57	2	27	0	0.0689655	0.111081	0.1	0.00 to 2.00
PLIN4	HI_AF <0.001/no_AF_data	2	0	57	2	27	0	0.0689655	0.111081	0.1	0.00 to 2.00
SLC23A2	HI_AF <0.001/no_AF_data	2	0	57	2	27	0	0.0689655	0.111081	0.1	0.00 to 2.00
LINGO3	HI_AF <0.001/no_AF_data	3	0	57	2	27	0	0.0689655	0.111081	0.1	0.00 to 2.00
MYH15	HI_AF <0.001/no_AF_data	3	0	57	2	27	0	0.0689655	0.111081	0.1	0.00 to 2.00
ZAN	HI_AF <0.001/no_AF_data	4	31	26	21	8	0.54386	0.724138	0.161105	0.45	0.18 to 1.18
C7orf55-LUC7L2	HI_AF <0.001/no_AF_data	1	5	52	0	29	0.0877193	0	0.162511	6.18	0.35 to 110.43
TMEM247	HI_AF <0.001/no_AF_data	3	5	52	0	29	0.0877193	0	0.162511	6.18	0.35 to 110.43
GAREM2	HI_AF <0.001/no_AF_data	7	5	52	0	29	0.0877193	0	0.162511	6.18	0.35 to 110.43
TTN	HI_AF <0.001/no_AF_data	12	5	52	0	29	0.0877193	0	0.162511	6.18	0.35 to 110.43
F2RL1	HI_AF <0.001/no_AF_data	1	1	56	2	27	0.0175439	0.0689655	0.261833	0.24	0.02 to 2.70
FAM111B	HI_AF <0.001/no_AF_data	1	1	56	2	27	0.0175439	0.0689655	0.261833	0.24	0.02 to 2.70
[truncated: 11,582 more rows]
